# Supplementary material for: Genomic Features and Tissue Expression Profiles of the Tyrosinase Gene Family in the Chinese Soft-Shelled Turtle (Pelodiscus sinensis)
Source: Genes (Basel). 2025 Jul 17;16(7):834. doi: 10.3390/genes16070834 (PMC12294924; doi:10.3390/genes16070834)
Supplement: Supplementary file 1 [file genes-16-00834-s001.zip › genes-3732519-Supplementary list of the transcription factors.xlsx]

## Sheet: TYR
TF	Source	Query	Start	Stop	Strand	Score	Pvalue	Qvalue	Mached Sequence
ZNF235	CISBP	NW_005853778	1954	1983	-	24.2079	1.89e-09	6.86e-06	TTCACTCCTGCCTTTTTTTTTTTTTTTTTT
PRDM6	CISBP	NW_005853778	1951	1971	-	21.835	4.72e-09	1.09e-05	TTTTTTTTTTTTTTTTTTTCA
PRDM6	CISBP	NW_005853778	1952	1972	-	21.6796	5.87e-09	1.09e-05	CTTTTTTTTTTTTTTTTTTTC
ZNF235	CISBP	NW_005853778	1955	1984	-	22.5545	9.63e-09	1.75e-05	TTTCACTCCTGCCTTTTTTTTTTTTTTTTT
ZBTB26	CISBP	NW_005853778	379	399	-	23.2424	9.92e-09	3.92e-05	CGTGCACACACACACACACAC
ZNF98	CISBP	NW_005853778	1956	1976	-	21.5182	2.17e-08	8.14e-05	CTGCCTTTTTTTTTTTTTTTT
ZNF287	CISBP	NW_005853778	1954	1986	-	21.6195	2.88e-08	5.24e-05	AGTTTCACTCCTGCCTTTTTTTTTTTTTTTTTT
IRF4	hTFtarget	NW_005853778	1475	1489	-	19.0273	3.07e-08	0.000119	GTGAAACTGAAACCA
IRF8	hTFtarget	NW_005853778	1475	1489	-	21.2347	3.27e-08	0.000127	GTGAAACTGAAACCA
ZNF235	CISBP	NW_005853778	1952	1981	-	21.1386	3.42e-08	4.14e-05	CACTCCTGCCTTTTTTTTTTTTTTTTTTTC
ZNF287	CISBP	NW_005853778	1951	1983	-	21.0088	4.34e-08	5.25e-05	TTCACTCCTGCCTTTTTTTTTTTTTTTTTTTCA
ZNF235	CISBP	NW_005853778	1953	1982	-	20.6436	5.21e-08	4.72e-05	TCACTCCTGCCTTTTTTTTTTTTTTTTTTT
ZBTB26	CISBP	NW_005853778	392	412	+	20.9495	5.33e-08	8.4e-05	TGTGCACGCACGCACGCACAC
IRF3	hTFtarget	NW_005853778	1480	1502	+	20.5714	5.86e-08	0.000181	TCAGTTTCACCAAAACCAAACCT
ZBTB26	CISBP	NW_005853778	377	397	-	20.6768	6.43e-08	8.4e-05	TGCACACACACACACACACAC
ZNF492	CISBP	NW_005853778	1956	1973	-	20.7182	7.12e-08	0.000272	CCTTTTTTTTTTTTTTTT
ZSCAN16	CISBP	NW_005853778	377	400	+	19.6139	7.45e-08	0.00025	GTGTGTGTGTGTGTGTGTGCACGC
IRF9	hTFtarget	NW_005853778	1475	1489	-	20.0808	7.82e-08	0.000305	GTGAAACTGAAACCA
ZBTB26	CISBP	NW_005853778	383	403	-	20.2626	8.51e-08	8.4e-05	CGTGCGTGCACACACACACAC
IRF3	hTFtarget	NW_005853778	1476	1498	-	19.7653	9.28e-08	0.000181	TTGGTTTTGGTGAAACTGAAACC
IRF8	hTFtarget	NW_005853778	1475	1489	-	18.7576	9.38e-08	0.000365	GTGAAACTGAAACCA
ZSCAN16	CISBP	NW_005853778	375	398	+	18.5149	1.31e-07	0.00025	ACGTGTGTGTGTGTGTGTGTGCAC
ZNF235	CISBP	NW_005853778	1956	1985	-	19.3861	1.44e-07	0.000104	GTTTCACTCCTGCCTTTTTTTTTTTTTTTT
ZNF789	CISBP	NW_005853778	718	729	+	18.2844	1.49e-07	0.000589	CTTCTGACACCC
ZBTB26	CISBP	NW_005853778	375	395	-	19.3232	1.57e-07	0.000124	CACACACACACACACACACGT
Irf1	JASPAR	NW_005853778	1476	1490	-	18.4755	1.68e-07	0.000641	GGTGAAACTGAAACC
ZSCAN16	CISBP	NW_005853778	369	392	+	17.5941	2.07e-07	0.000264	ATGCCTACGTGTGTGTGTGTGTGT
Zfp1	TRANSFAC	NW_005853778	1459	1476	+	15.8033	2.6e-07	0.00103	ATAGGAGGAAGAGAAGTG
ZNF287	CISBP	NW_005853778	1955	1987	-	18.1593	2.61e-07	0.000237	AAGTTTCACTCCTGCCTTTTTTTTTTTTTTTTT
REST	hTFtarget	NW_005853778	319	334	+	18.1735	2.72e-07	0.00108	CACTGACCAAGGTGCT
ZNF41	CISBP	NW_005853778	1090	1122	-	18.3838	2.75e-07	0.00105	CGGCACTGCCTCTTGGTGCCTGCTTTCCAGCAG
ZSCAN16	CISBP	NW_005853778	373	396	+	16.8416	2.98e-07	0.000285	CTACGTGTGTGTGTGTGTGTGTGC
IRF5	hTFtarget	NW_005853778	1476	1489	-	17.3071	3.4e-07	0.00131	GTGAAACTGAAACC
IRF9	hTFtarget	NW_005853778	1475	1489	-	18.7374	3.65e-07	0.00142	GTGAAACTGAAACCA
Hmx3	JASPAR	NW_005853778	676	692	+	17.4634	3.77e-07	0.00147	GGAAGCAATTAAAAAAG
IRF4	hTFtarget	NW_005853778	1475	1489	-	18.1468	3.79e-07	0.00148	GTGAAACTGAAACCA
ZFP69B	CISBP	NW_005853778	876	887	+	18.7449	3.93e-07	0.00156	TGTTCCAGCCAC
ZNF41	CISBP	NW_005853778	1095	1109	-	17.4444	4.07e-07	0.00156	TGGTGCCTGCTTTCC
ZNF487	CISBP	NW_005853778	1952	1980	+	12.16	4.21e-07	0.00133	GAAAAAAAAAAAAAAAAAAAGGCAGGAGT
IRF5	hTFtarget	NW_005853778	1476	1489	-	18.2	4.24e-07	0.00166	GTGAAACTGAAACC
FOXD2	CISBP	NW_005853778	1723	1736	+	15.5392	4.31e-07	0.00163	TGTCAATATTTTTT
IRF8	hTFtarget	NW_005853778	1475	1489	-	18.2041	4.42e-07	0.00172	GTGAAACTGAAACCA
IRF8	hTFtarget	NW_005853778	1475	1489	-	17.5727	4.43e-07	0.00173	GTGAAACTGAAACCA
HMX1	hTFtarget	NW_005853778	679	689	-	13.7374	4.51e-07	0.00173	TTTTAATTGCT
ZNF287	CISBP	NW_005853778	1956	1988	-	17.2124	4.56e-07	0.000331	AAAGTTTCACTCCTGCCTTTTTTTTTTTTTTTT
ZSCAN16	CISBP	NW_005853778	379	402	+	15.7921	4.87e-07	0.000372	GTGTGTGTGTGTGTGTGCACGCAC
ZBTB26	CISBP	NW_005853778	387	407	-	17.4242	5.03e-07	0.000331	CGTGCGTGCGTGCACACACAC
ZNF182	CISBP	NW_005853778	1962	1973	-	17.5179	5.34e-07	0.00203	CCTTTTTTTTTT
Gata3	CISBP	NW_005853778	1919	1938	+	18.0459	5.4e-07	0.00208	AGATGGCAAAGGAGATTGAA
IRF8	hTFtarget	NW_005853778	1476	1489	-	18.0714	5.53e-07	0.00211	GTGAAACTGAAACC
IRF4	hTFtarget	NW_005853778	1475	1489	-	15.8939	5.81e-07	0.00224	GTGAAACTGAAACCA
IRF8	hTFtarget	NW_005853778	1476	1489	-	16.1455	5.82e-07	0.00227	GTGAAACTGAAACC
Pax7	CISBP	NW_005853778	1883	1894	-	17.9286	6.13e-07	0.00231	TTAATCTGATTA
IRF8	hTFtarget	NW_005853778	1476	1489	-	16.102	6.34e-07	0.0025	GTGAAACTGAAACC
REST	hTFtarget	NW_005853778	320	334	+	16.3571	6.51e-07	0.00258	ACTGACCAAGGTGCT
IRF3	hTFtarget	NW_005853778	1480	1501	+	15.0714	6.85e-07	0.00165	TCAGTTTCACCAAAACCAAACC
IRF1	hTFtarget	NW_005853778	1476	1487	-	17.6636	6.91e-07	0.00264	GAAACTGAAACC
ZNF287	CISBP	NW_005853778	1948	1980	-	16.4779	6.94e-07	0.00042	ACTCCTGCCTTTTTTTTTTTTTTTTTTTCAAAC
ZNF487	CISBP	NW_005853778	1951	1979	+	10.51	7.09e-07	0.00133	TGAAAAAAAAAAAAAAAAAAAGGCAGGAG
IRF4	hTFtarget	NW_005853778	1475	1489	-	15.8878	7.13e-07	0.00279	GTGAAACTGAAACCA
FLI1	hTFtarget	NW_005853778	1316	1326	+	15.2755	8.27e-07	0.00328	GACAGGAAATC
Hoxa9	CISBP	NW_005853778	64	75	+	15.3363	8.47e-07	0.00326	AGATTGATGGCC
IRF3	hTFtarget	NW_005853778	816	837	+	14.5714	8.49e-07	0.00165	GCTGATTCCAGCAAAAGGCAAC
ATOH1	JASPAR	NW_005853778	1717	1726	+	17.5517	9.09e-07	0.00361	AACAGCTGTC
ATOH1	CISBP	NW_005853778	1717	1726	+	17.1429	9.09e-07	0.00358	AACAGCTGTC
ATOH1	CISBP	NW_005853778	1717	1726	+	17.4898	9.09e-07	0.0036	AACAGCTGTC
MYOG	hTFtarget	NW_005853778	1716	1727	+	17.6122	9.11e-07	0.0036	AAACAGCTGTCA
ZSCAN16	CISBP	NW_005853778	367	390	+	14.396	9.13e-07	0.000581	GCATGCCTACGTGTGTGTGTGTGT
ZBTB26	CISBP	NW_005853778	390	410	+	16.3737	9.19e-07	0.000518	TGTGTGCACGCACGCACGCAC
IRF2	hTFtarget	NW_005853778	1476	1487	-	13.268	9.4e-07	0.00365	GAAACTGAAACC
ZNF823	CISBP	NW_005853778	1462	1476	-	16.5688	9.81e-07	0.00369	CACTTCTCTTCCTCC
ZNF671	CISBP	NW_005853778	1059	1070	+	15.449	1.02e-06	0.00403	CCCATCCACTCA
Hmx2	JASPAR	NW_005853778	676	692	+	16.6316	1.02e-06	0.00398	GGAAGCAATTAAAAAAG
IRF1	hTFtarget	NW_005853778	1476	1487	-	17.41	1.02e-06	0.00399	GAAACTGAAACC
MYOG	hTFtarget	NW_005853778	1716	1727	+	16.7653	1.1e-06	0.00434	AAACAGCTGTCA
TFAP4	hTFtarget	NW_005853778	1716	1725	+	13.234	1.11e-06	0.00434	AAACAGCTGT
Tgif1	CISBP	NW_005853778	1720	1729	-	11.3119	1.11e-06	0.00439	ATTGACAGCT
TFAP4	hTFtarget	NW_005853778	251	260	-	16.8182	1.11e-06	0.0044	AACAGCTGAT
IRF4	hTFtarget	NW_005853778	1475	1484	-	13.4909	1.11e-06	0.0044	ACTGAAACCA
TFAP4	hTFtarget	NW_005853778	251	260	-	16.7653	1.11e-06	0.00438	AACAGCTGAT
TFAP4	hTFtarget	NW_005853778	251	260	-	16.8265	1.11e-06	0.00439	AACAGCTGAT
ZNF182	CISBP	NW_005853778	1961	1972	-	16.5893	1.2e-06	0.00204	CTTTTTTTTTTT
ZNF260	CISBP	NW_005853778	1170	1184	-	14.7798	1.26e-06	0.0049	GCTCCATTGTATTCC
MYOG	hTFtarget	NW_005853778	1716	1727	+	16.4388	1.3e-06	0.00508	AAACAGCTGTCA
ZNF492	CISBP	NW_005853778	1955	1972	-	16.2182	1.4e-06	0.00267	CTTTTTTTTTTTTTTTTT
ZSCAN16	CISBP	NW_005853778	381	404	+	13.3663	1.43e-06	0.000778	GTGTGTGTGTGTGTGCACGCACGC
MYOG	hTFtarget	NW_005853778	1716	1727	+	16.5714	1.43e-06	0.00565	AAACAGCTGTCA
ZNF75D	JASPAR	NW_005853778	285	296	+	16.5169	1.48e-06	0.00585	GTGGTAAAGCCT
IRF2	hTFtarget	NW_005853778	1477	1488	-	15.87	1.49e-06	0.00579	TGAAACTGAAAC
PRDM6	CISBP	NW_005853778	1950	1970	-	16.3204	1.5e-06	0.00144	TTTTTTTTTTTTTTTTTTCAA
PRDM6	CISBP	NW_005853778	1956	1976	-	16.2816	1.55e-06	0.00144	CTGCCTTTTTTTTTTTTTTTT
MYOG	hTFtarget	NW_005853778	1716	1727	+	16.8163	1.56e-06	0.00612	AAACAGCTGTCA
ZNF460	CISBP	NW_005853778	34	46	+	15.6122	1.62e-06	0.00645	GAACTCCCCCCGT
ZNF189	JASPAR	NW_005853778	161	173	-	16.1143	1.64e-06	0.00641	TATGCTGTTCCTG
Meis2	HOCOMOCO	NW_005853778	1716	1728	-	16.5606	1.69e-06	0.00664	TTGACAGCTGTTT
MEIS2	hTFtarget	NW_005853778	1716	1728	-	16.5606	1.69e-06	0.00664	TTGACAGCTGTTT
FOXG1	hTFtarget	NW_005853778	377	387	-	13.3737	1.7e-06	0.00135	CACACACACAC
FOXG1	hTFtarget	NW_005853778	379	389	-	13.3737	1.7e-06	0.00135	CACACACACAC
FOXG1	hTFtarget	NW_005853778	381	391	-	13.3737	1.7e-06	0.00135	CACACACACAC
FOXG1	hTFtarget	NW_005853778	383	393	-	13.3737	1.7e-06	0.00135	CACACACACAC
FOXG1	hTFtarget	NW_005853778	385	395	-	13.3737	1.7e-06	0.00135	CACACACACAC
MYOG	hTFtarget	NW_005853778	1716	1727	+	16.7857	1.71e-06	0.00673	AAACAGCTGTCA
ZNF146	CISBP	NW_005853778	1170	1184	-	15.7568	1.78e-06	0.007	GCTCCATTGTATTCC
FOXD3	hTFtarget	NW_005853778	1723	1736	+	15.1863	1.8e-06	0.00687	TGTCAATATTTTTT
REST	hTFtarget	NW_005853778	321	335	+	13.6122	1.82e-06	0.00722	CTGACCAAGGTGCTT
MYOD1	hTFtarget	NW_005853778	1716	1727	+	14.8776	1.83e-06	0.00728	AAACAGCTGTCA
Hmx1	JASPAR	NW_005853778	676	692	+	15.878	1.84e-06	0.00712	GGAAGCAATTAAAAAAG
REST	hTFtarget	NW_005853778	317	337	-	13.8163	1.93e-06	0.00764	TGAAGCACCTTGGTCAGTGAT
Pax7	CISBP	NW_005853778	1882	1893	+	16.7054	1.93e-06	0.00364	ATAATCAGATTA
CTCF	hTFtarget	NW_005853778	167	179	+	15.103	1.97e-06	0.00779	CAGCATATGGCAG
ZNF502	HOCOMOCO	NW_005853778	1161	1180	+	11.3816	1.97e-06	0.00753	GGATGGTCTGGAATACAATG
ZNF75D	CISBP	NW_005853778	285	296	+	16.2245	1.97e-06	0.0078	GTGGTAAAGCCT
BHLHA15	JASPAR	NW_005853778	1717	1726	+	13.541	2.02e-06	0.00792	AACAGCTGTC
MSC	JASPAR	NW_005853778	1717	1726	-	16.3659	2.02e-06	0.00799	GACAGCTGTT
BHLHA15	CISBP	NW_005853778	1717	1726	+	14.6429	2.02e-06	0.00745	AACAGCTGTC
BHLHA15	CISBP	NW_005853778	1717	1726	+	13.5	2.02e-06	0.00785	AACAGCTGTC
MSC	CISBP	NW_005853778	1717	1726	-	16.3232	2.02e-06	0.00797	GACAGCTGTT
POU3F1	hTFtarget	NW_005853778	1228	1241	+	14.8713	2.08e-06	0.00791	AGTGGAAATGCAAG
ZNF235	CISBP	NW_005853778	1958	1987	-	15.604	2.1e-06	0.00127	AAGTTTCACTCCTGCCTTTTTTTTTTTTTT
Hoxb4	CISBP	NW_005853778	64	75	+	14.4464	2.15e-06	0.00839	AGATTGATGGCC
FOXC1	hTFtarget	NW_005853778	1723	1736	+	15.8614	2.17e-06	0.00818	TGTCAATATTTTTT
IRF2	hTFtarget	NW_005853778	1477	1488	-	14.64	2.2e-06	0.00852	TGAAACTGAAAC
MYOG	hTFtarget	NW_005853778	1716	1727	+	16.4388	2.21e-06	0.00876	AAACAGCTGTCA
TFAP4	hTFtarget	NW_005853778	251	260	+	15.4082	2.21e-06	0.00658	ATCAGCTGTT
TFAP4	hTFtarget	NW_005853778	251	260	+	14.2959	2.21e-06	0.00655	ATCAGCTGTT
TFAP4	hTFtarget	NW_005853778	251	260	-	16.2551	2.21e-06	0.00657	AACAGCTGAT
TFAP4	hTFtarget	NW_005853778	251	260	+	15.2449	2.21e-06	0.00659	ATCAGCTGTT
MYF6	hTFtarget	NW_005853778	1716	1727	+	15.4184	2.22e-06	0.00875	AAACAGCTGTCA
ZBTB26	CISBP	NW_005853778	381	401	-	14.7475	2.22e-06	0.00109	TGCGTGCACACACACACACAC
IRF5	hTFtarget	NW_005853778	1476	1489	-	15.5354	2.31e-06	0.00905	GTGAAACTGAAACC
OTX2	hTFtarget	NW_005853778	1881	1895	+	15.6667	2.4e-06	0.00615	GATAATCAGATTAAC
ZNF460	CISBP	NW_005853778	34	46	+	15.2394	2.42e-06	0.0096	GAACTCCCCCCGT
MSC	CISBP	NW_005853778	1716	1727	+	14.6768	2.43e-06	0.0096	AAACAGCTGTCA
TCF21	hTFtarget	NW_005853778	1716	1727	+	16.2653	2.48e-06	0.00971	AAACAGCTGTCA
TCF21	hTFtarget	NW_005853778	167	178	+	15.2581	2.48e-06	0.00986	CAGCATATGGCA
ZNF785	CISBP	NW_005853778	364	392	+	4.54082	2.49e-06	0.00767	TAAGCATGCCTACGTGTGTGTGTGTGTGT
ZNF384	hTFtarget	NW_005853778	1953	1964	+	14.7234	2.5e-06	0.00119	AAAAAAAAAAAA
ZNF384	hTFtarget	NW_005853778	1954	1965	+	14.7234	2.5e-06	0.00119	AAAAAAAAAAAA
ZNF384	hTFtarget	NW_005853778	1955	1966	+	14.7234	2.5e-06	0.00119	AAAAAAAAAAAA
ZNF384	hTFtarget	NW_005853778	1956	1967	+	14.7234	2.5e-06	0.00119	AAAAAAAAAAAA
ZNF384	hTFtarget	NW_005853778	1957	1968	+	14.7234	2.5e-06	0.00119	AAAAAAAAAAAA
ZNF384	hTFtarget	NW_005853778	1958	1969	+	14.7234	2.5e-06	0.00119	AAAAAAAAAAAA
ZNF384	hTFtarget	NW_005853778	1959	1970	+	14.7234	2.5e-06	0.00119	AAAAAAAAAAAA
ZNF384	hTFtarget	NW_005853778	1960	1971	+	14.7234	2.5e-06	0.00119	AAAAAAAAAAAA
ZNF235	CISBP	NW_005853778	1957	1986	-	15.3168	2.52e-06	0.00131	AGTTTCACTCCTGCCTTTTTTTTTTTTTTT
Alx1	HOCOMOCO	NW_005853778	1882	1893	+	15.0323	2.56e-06	0.00986	ATAATCAGATTA
ALX1	hTFtarget	NW_005853778	1882	1893	+	15.0323	2.56e-06	0.00986	ATAATCAGATTA
IRF6	hTFtarget	NW_005853778	1482	1501	-	13.7653	2.56e-06	0.01	GGTTTGGTTTTGGTGAAACT
ERG	hTFtarget	NW_005853778	1316	1326	+	14.7755	2.56e-06	0.0102	GACAGGAAATC
OSR2	JASPAR	NW_005853778	974	985	+	14.6241	2.58e-06	0.0101	TCACAGAAGCCC
TCF21	hTFtarget	NW_005853778	167	178	+	15.2245	2.59e-06	0.0103	CAGCATATGGCA
Otx1	CISBP	NW_005853778	1881	1895	-	15.6364	2.64e-06	0.00698	GTTAATCTGATTATC
Rest	HOCOMOCO	NW_005853778	316	337	-	11.7143	2.65e-06	0.0105	TGAAGCACCTTGGTCAGTGATC
IRF9	hTFtarget	NW_005853778	1476	1490	-	9.94545	2.66e-06	0.0101	GGTGAAACTGAAACC
Otx1	TRANSFAC	NW_005853778	1881	1895	+	15.6364	2.66e-06	0.00714	GATAATCAGATTAAC
FOXA1	hTFtarget	NW_005853778	1698	1707	+	14.4851	2.69e-06	0.0104	TAAGCAAACA
TBX1	CISBP	NW_005853778	1516	1534	+	6.2551	2.72e-06	0.0107	GGGTCCTATTTTCACACTT
IRF5	hTFtarget	NW_005853778	1476	1489	-	15.3175	2.74e-06	0.0108	GTGAAACTGAAACC
MYOG	hTFtarget	NW_005853778	1716	1727	+	15.6327	2.82e-06	0.0112	AAACAGCTGTCA
Pknox2	CISBP	NW_005853778	1782	1791	+	8.95	2.85e-06	0.0114	TGTGACAGGC
Pou5f1	HOCOMOCO	NW_005853778	1683	1698	+	15.4545	2.85e-06	0.0106	TTATTCTAATGCATAT
PRDM6	CISBP	NW_005853778	1833	1853	-	15.4757	2.88e-06	0.00213	TTTTTTTCTCCTGCCCCTTTA
ERG	hTFtarget	NW_005853778	1316	1331	+	11.2551	2.88e-06	0.00623	GACAGGAAATCTGGTC
CTCF	hTFtarget	NW_005853778	1953	1963	-	16.1584	2.88e-06	0.00121	TTTTTTTTTTT
CTCF	hTFtarget	NW_005853778	1954	1964	-	16.1584	2.88e-06	0.00121	TTTTTTTTTTT
CTCF	hTFtarget	NW_005853778	1955	1965	-	16.1584	2.88e-06	0.00121	TTTTTTTTTTT
CTCF	hTFtarget	NW_005853778	1956	1966	-	16.1584	2.88e-06	0.00121	TTTTTTTTTTT
CTCF	hTFtarget	NW_005853778	1957	1967	-	16.1584	2.88e-06	0.00121	TTTTTTTTTTT
CTCF	hTFtarget	NW_005853778	1958	1968	-	16.1584	2.88e-06	0.00121	TTTTTTTTTTT
CTCF	hTFtarget	NW_005853778	1959	1969	-	16.1584	2.88e-06	0.00121	TTTTTTTTTTT
CTCF	hTFtarget	NW_005853778	1960	1970	-	16.1584	2.88e-06	0.00121	TTTTTTTTTTT
CTCF	hTFtarget	NW_005853778	1961	1971	-	16.1584	2.88e-06	0.00121	TTTTTTTTTTT
Phox2a	CISBP	NW_005853778	1883	1894	-	14.5	2.9e-06	0.0112	TTAATCTGATTA
Ptf1a	CISBP	NW_005853778	1716	1725	+	13.3486	2.92e-06	0.0115	AAACAGCTGT
ATOH1	CISBP	NW_005853778	168	177	+	14.8878	2.92e-06	0.0116	AGCATATGGC
OLIG2	CISBP	NW_005853778	1717	1726	+	15.2143	2.92e-06	0.0116	AACAGCTGTC
HOXA13	hTFtarget	NW_005853778	1560	1570	-	15.91	2.94e-06	0.0113	ACTCGTAAAAT
Pou5f1	CISBP	NW_005853778	1949	1963	-	15.1485	2.95e-06	0.0113	TTTTTTTTTTTCAAA
Egr2	JASPAR	NW_005853778	377	391	-	15.6557	3.05e-06	0.00402	CACACACACACACAC
Egr2	JASPAR	NW_005853778	379	393	-	15.6557	3.05e-06	0.00402	CACACACACACACAC
Egr2	JASPAR	NW_005853778	381	395	-	15.6557	3.05e-06	0.00402	CACACACACACACAC
EOMES	hTFtarget	NW_005853778	1523	1535	-	15.1224	3.06e-06	0.0122	AAAGTGTGAAAAT
TCF21	hTFtarget	NW_005853778	167	178	+	15.8469	3.1e-06	0.0123	CAGCATATGGCA
Arid3b	JASPAR	NW_005853778	1594	1604	+	12.9683	3.1e-06	0.0118	ATATTAATAAA
Arid3b	CISBP	NW_005853778	1594	1604	-	12.9406	3.1e-06	0.0116	TTTATTAATAT
EOMES	hTFtarget	NW_005853778	1523	1535	-	15.1585	3.11e-06	0.0124	AAAGTGTGAAAAT
Snai1	CISBP	NW_005853778	1720	1729	+	10.5818	3.12e-06	0.0124	AGCTGTCAAT
ERG	hTFtarget	NW_005853778	1316	1331	-	11.0204	3.14e-06	0.00623	GACCAGATTTCCTGTC
SPI1	hTFtarget	NW_005853778	1457	1476	+	15.2114	3.15e-06	0.0121	GGATAGGAGGAAGAGAAGTG
Znf431	HOCOMOCO	NW_005853778	145	167	+	13.5429	3.16e-06	0.0125	TGGAACAATTCTAAGTCAGGAAC
REST	hTFtarget	NW_005853778	317	337	+	10.3265	3.18e-06	0.0126	ATCACTGACCAAGGTGCTTCA
ZNF784	CISBP	NW_005853778	1381	1391	+	14.6869	3.19e-06	0.0127	GTACCTACCCT
MYOD1	hTFtarget	NW_005853778	1716	1727	+	14.4592	3.22e-06	0.0128	AAACAGCTGTCA
OTX2	hTFtarget	NW_005853778	1881	1895	-	15.2222	3.24e-06	0.00615	GTTAATCTGATTATC
Zfp74	TRANSFAC	NW_005853778	1610	1621	-	15.7419	3.27e-06	0.0125	GGATTAAAAAAA
Tcf21	TRANSFAC	NW_005853778	1715	1728	+	15.3289	3.27e-06	0.0112	AAAACAGCTGTCAA
Tcf21	JASPAR	NW_005853778	1715	1728	+	15.3289	3.27e-06	0.0113	AAAACAGCTGTCAA
Hoxd9	TRANSFAC	NW_005853778	680	689	+	13.3611	3.28e-06	0.013	GCAATTAAAA
Hoxd9	JASPAR	NW_005853778	680	689	+	13.3611	3.28e-06	0.0129	GCAATTAAAA
Hoxd9	CISBP	NW_005853778	680	689	-	13.2843	3.28e-06	0.0129	TTTTAATTGC
Tcf21	CISBP	NW_005853778	1715	1728	+	15.2959	3.29e-06	0.0114	AAAACAGCTGTCAA
ZNF140	JASPAR	NW_005853778	1004	1024	+	12.8876	3.3e-06	0.013	AGTGAGTGAAATTGCTAAATG
Hic1	TRANSFAC	NW_005853778	121	129	+	14.0769	3.31e-06	0.0131	ATGCCAACC
Hic1	JASPAR	NW_005853778	121	129	+	14.0769	3.31e-06	0.0131	ATGCCAACC
Hic1	CISBP	NW_005853778	121	129	+	14.0408	3.31e-06	0.0131	ATGCCAACC
Zscan4c	CISBP	NW_005853778	390	398	+	11.8163	3.31e-06	0.013	TGTGTGCAC
Tgif1	HOCOMOCO	NW_005853778	1719	1727	-	15.0132	3.31e-06	0.0131	TGACAGCTG
TFAP4	hTFtarget	NW_005853778	251	260	-	15.3878	3.32e-06	0.00658	AACAGCTGAT
TFAP4	hTFtarget	NW_005853778	251	260	-	14.2653	3.32e-06	0.00655	AACAGCTGAT
TFAP4	hTFtarget	NW_005853778	251	260	+	16.1939	3.32e-06	0.00657	ATCAGCTGTT
TFAP4	hTFtarget	NW_005853778	251	260	-	15.1224	3.32e-06	0.00659	AACAGCTGAT
Hoxc9	CISBP	NW_005853778	64	75	+	15.3929	3.34e-06	0.0126	AGATTGATGGCC
ZNF880	CISBP	NW_005853778	1448	1474	-	14.7	3.35e-06	0.0124	CTTCTCTTCCTCCTATCCCAGTTCATT
MYF6	hTFtarget	NW_005853778	1717	1726	+	16.3788	3.36e-06	0.0106	AACAGCTGTC
MYF6	hTFtarget	NW_005853778	1717	1726	+	16.3163	3.36e-06	0.0106	AACAGCTGTC
MYF6	hTFtarget	NW_005853778	1716	1727	+	14.8367	3.39e-06	0.0134	AAACAGCTGTCA
ZIM3	HOCOMOCO	NW_005853778	1041	1059	-	15.2424	3.4e-06	0.0131	GGAGTCTTCTGTTGCCCCT
ZBTB17	hTFtarget	NW_005853778	1456	1474	+	14.8649	3.43e-06	0.0131	GGGATAGGAGGAAGAGAAG
FOXC2	hTFtarget	NW_005853778	1723	1736	+	14.7059	3.44e-06	0.0132	TGTCAATATTTTTT
Pou5f1	CISBP	NW_005853778	1683	1697	+	15.2323	3.45e-06	0.0132	TTATTCTAATGCATA
FOXD3	hTFtarget	NW_005853778	1602	1617	-	14.641	3.46e-06	0.0134	TAAAAAAATAAACTTT
Pou5f1	CISBP	NW_005853778	1684	1698	+	15.15	3.47e-06	0.013	TATTCTAATGCATAT
ZNF235	CISBP	NW_005853778	1950	1979	-	14.7822	3.53e-06	0.0016	CTCCTGCCTTTTTTTTTTTTTTTTTTTCAA
ZNF75D	JASPAR	NW_005853778	1982	1993	-	15.1685	3.54e-06	0.00701	GTGGGAAAGTTT
ZSCAN16	CISBP	NW_005853778	371	394	+	11.1485	3.55e-06	0.0017	GCCTACGTGTGTGTGTGTGTGTGT
ZNF396	CISBP	NW_005853778	1282	1292	+	15.5612	3.64e-06	0.0142	CTGTCCTAAAT
Otx1	CISBP	NW_005853778	1881	1895	+	15.1919	3.66e-06	0.00698	GATAATCAGATTAAC
ZSCAN1	CISBP	NW_005853778	382	398	-	14.102	3.66e-06	0.0144	GTGCACACACACACACA
Hoxa2	CISBP	NW_005853778	63	74	+	15.4128	3.71e-06	0.0142	AAGATTGATGGC
IRF5	hTFtarget	NW_005853778	1489	1502	+	15.0306	3.72e-06	0.0115	CCAAAACCAAACCT
VEZF1	hTFtarget	NW_005853778	1456	1477	+	14.7292	3.74e-06	0.0142	GGGATAGGAGGAAGAGAAGTGG
ZBTB26	CISBP	NW_005853778	391	411	-	13.7273	3.74e-06	0.00164	TGTGCGTGCGTGCGTGCACAC
IRF5	hTFtarget	NW_005853778	1489	1502	+	15.0429	3.75e-06	0.0114	CCAAAACCAAACCT
HOXA13	hTFtarget	NW_005853778	1560	1570	-	15.4388	3.77e-06	0.0148	ACTCGTAAAAT
Otx1	TRANSFAC	NW_005853778	1881	1895	-	15.1515	3.77e-06	0.00714	GTTAATCTGATTATC
THAP11	hTFtarget	NW_005853778	830	848	+	12.4697	3.8e-06	0.015	AAGGCAACATTTCCCAGCC
BHLHA15	CISBP	NW_005853778	1717	1726	-	14.5306	3.83e-06	0.00745	GACAGCTGTT
Zbtb24	TRANSFAC	NW_005853778	1836	1847	+	15.5902	3.83e-06	0.0152	AGGGGCAGGAGA
ZSCAN1	CISBP	NW_005853778	382	398	-	14.1633	3.86e-06	0.0115	GTGCACACACACACACA
HMX3	CISBP	NW_005853778	679	689	-	11.71	3.88e-06	0.0154	TTTTAATTGCT
HOXD13	hTFtarget	NW_005853778	1560	1570	-	15.5408	3.89e-06	0.0155	ACTCGTAAAAT
ARX	CISBP	NW_005853778	1882	1894	+	14.6063	3.92e-06	0.0153	ATAATCAGATTAA
HOXB13	hTFtarget	NW_005853778	1560	1570	-	16.1837	3.93e-06	0.0157	ACTCGTAAAAT
ZNF75D	CISBP	NW_005853778	1982	1993	-	15.0204	4e-06	0.00792	GTGGGAAAGTTT
ZNF235	CISBP	NW_005853778	1951	1980	-	14.5743	4.01e-06	0.00162	ACTCCTGCCTTTTTTTTTTTTTTTTTTTCA
OTX1	hTFtarget	NW_005853778	1881	1895	-	15.0303	4.01e-06	0.00823	GTTAATCTGATTATC
Tgif2	CISBP	NW_005853778	1720	1729	-	11.2755	4.03e-06	0.016	ATTGACAGCT
Meis1	CISBP	NW_005853778	1720	1728	-	11.7273	4.03e-06	0.016	TTGACAGCT
Arx	TRANSFAC	NW_005853778	1882	1894	+	14.8407	4.08e-06	0.0159	ATAATCAGATTAA
Rela	CISBP	NW_005853778	454	483	+	14.7282	4.08e-06	0.0152	CTTCCCCAACCCCTCTCTTGCCTGGCTTTC
TBR1	CISBP	NW_005853778	1525	1535	-	15.1633	4.09e-06	0.0162	AAAGTGTGAAA
Arx	CISBP	NW_005853778	1882	1894	+	14.7953	4.11e-06	0.0159	ATAATCAGATTAA
HOXC13	hTFtarget	NW_005853778	1560	1570	-	15.8163	4.14e-06	0.0165	ACTCGTAAAAT
ZBTB26	CISBP	NW_005853778	394	414	+	13.5152	4.16e-06	0.00164	TGCACGCACGCACGCACACCA
FLI1	hTFtarget	NW_005853778	1316	1331	-	11.3265	4.22e-06	0.00908	GACCAGATTTCCTGTC
ZNF182	CISBP	NW_005853778	1963	1974	-	14.9643	4.26e-06	0.00204	GCCTTTTTTTTT
IRF9	hTFtarget	NW_005853778	1476	1490	-	10.102	4.27e-06	0.0166	GGTGAAACTGAAACC
Elf5	HOCOMOCO	NW_005853778	1458	1474	+	15.0606	4.28e-06	0.0166	GATAGGAGGAAGAGAAG
HOXC13	hTFtarget	NW_005853778	1560	1570	-	15.3548	4.3e-06	0.0165	ACTCGTAAAAT
HOXC13	hTFtarget	NW_005853778	1560	1570	-	15.3333	4.3e-06	0.0166	ACTCGTAAAAT
IRF1	hTFtarget	NW_005853778	1472	1492	+	14.7903	4.31e-06	0.0163	AAGTGGTTTCAGTTTCACCAA
HOXA13	hTFtarget	NW_005853778	1560	1570	-	15.4694	4.32e-06	0.0167	ACTCGTAAAAT
OTX1	hTFtarget	NW_005853778	1881	1895	+	14.9293	4.34e-06	0.00823	GATAATCAGATTAAC
ZNF287	CISBP	NW_005853778	1947	1979	-	13.0531	4.34e-06	0.00225	CTCCTGCCTTTTTTTTTTTTTTTTTTTCAAACT
Alx4	TRANSFAC	NW_005853778	1882	1894	+	14.2174	4.37e-06	0.0171	ATAATCAGATTAA
Alx4	CISBP	NW_005853778	1882	1894	-	14.1607	4.41e-06	0.0171	TTAATCTGATTAT
Hoxa9	TRANSFAC	NW_005853778	64	74	-	15.1053	4.42e-06	0.0165	GCCATCAATCT
Hoxa9	JASPAR	NW_005853778	64	74	-	15.1053	4.42e-06	0.0165	GCCATCAATCT
TFAP4	hTFtarget	NW_005853778	251	260	+	15.8909	4.43e-06	0.0088	ATCAGCTGTT
TFAP4	hTFtarget	NW_005853778	251	260	+	15.8367	4.43e-06	0.00877	ATCAGCTGTT
NEUROD2	CISBP	NW_005853778	168	177	-	14.4796	4.47e-06	0.0178	GCCATATGCT
Bhlhe22	CISBP	NW_005853778	168	177	+	14.5102	4.47e-06	0.0177	AGCATATGGC
STAT3	hTFtarget	NW_005853778	239	258	+	14.9208	4.49e-06	0.0175	AGTTGCCTGCAAATCAGCTG
ZNF384	hTFtarget	NW_005853778	1951	1962	+	14.3191	4.52e-06	0.00189	TGAAAAAAAAAA
RUNX2	hTFtarget	NW_005853778	699	710	+	13.4771	4.55e-06	0.0179	CTAACCACAAGC
FLI1	hTFtarget	NW_005853778	1316	1331	+	11.1122	4.57e-06	0.00908	GACAGGAAATCTGGTC
Bcl6	CISBP	NW_005853778	1834	1863	-	14.6765	4.58e-06	0.0171	TCCAAGTGACTTTTTTTCTCCTGCCCCTTT
Etv2	HOCOMOCO	NW_005853778	1313	1328	+	15.1143	4.6e-06	0.0181	GAAGACAGGAAATCTG
ETV2	hTFtarget	NW_005853778	1313	1328	+	15.1143	4.6e-06	0.0181	GAAGACAGGAAATCTG
IRF6	hTFtarget	NW_005853778	1482	1501	-	13.1633	4.61e-06	0.0178	GGTTTGGTTTTGGTGAAACT
FEZF1	CISBP	NW_005853778	1964	1978	-	14.2755	4.63e-06	0.0177	TCCTGCCTTTTTTTT
ZNF3	CISBP	NW_005853778	638	652	-	14.8125	4.67e-06	0.0177	TCTCTCTGTTATTCA
REST	hTFtarget	NW_005853778	317	336	+	10.7798	4.68e-06	0.0185	ATCACTGACCAAGGTGCTTC
ZNF317	CISBP	NW_005853778	249	260	+	14.6881	4.69e-06	0.0186	AAATCAGCTGTT
STAT2	hTFtarget	NW_005853778	1473	1487	+	15.1313	4.7e-06	0.018	AGTGGTTTCAGTTTC
REST	hTFtarget	NW_005853778	1030	1043	-	14.2143	4.7e-06	0.0187	CCTAAGGTGCTGAA
ZSCAN4	CISBP	NW_005853778	382	398	-	12.7143	4.71e-06	0.0185	GTGCACACACACACACA
Myf5	CISBP	NW_005853778	1718	1727	-	14.8624	4.74e-06	0.0129	TGACAGCTGT
FLI1	hTFtarget	NW_005853778	1316	1331	+	8.5	4.78e-06	0.0111	GACAGGAAATCTGGTC
ZNF768	JASPAR	NW_005853778	643	660	-	14.8571	4.79e-06	0.0188	TACCATGCTCTCTCTGTT
Irf7	HOCOMOCO	NW_005853778	1478	1487	-	14.2283	4.91e-06	0.019	GAAACTGAAA
IRF7	hTFtarget	NW_005853778	1478	1487	-	14.2283	4.91e-06	0.019	GAAACTGAAA
Stat2	JASPAR	NW_005853778	1476	1488	-	14.6099	4.93e-06	0.0187	TGAAACTGAAACC
HOXA13	hTFtarget	NW_005853778	1560	1570	-	15.3333	4.94e-06	0.019	ACTCGTAAAAT
ZNF384	hTFtarget	NW_005853778	1952	1963	+	14.2766	4.95e-06	0.00189	GAAAAAAAAAAA
ZNF713	CISBP	NW_005853778	1963	1981	-	7.73469	4.96e-06	0.0157	CACTCCTGCCTTTTTTTTT
RUNX2	hTFtarget	NW_005853778	698	711	-	14.3939	4.96e-06	0.0195	GGCTTGTGGTTAGG
ZNF785	CISBP	NW_005853778	213	241	-	1.95918	5.03e-06	0.00767	ACTCTGTGGTTCGAAGTTTAGGCCCCAAT
ZNF189	CISBP	NW_005853778	161	178	+	14.9592	5.03e-06	0.0198	CAGGAACAGCATATGGCA
MYOD1	hTFtarget	NW_005853778	1716	1727	+	14.3131	5.03e-06	0.02	AAACAGCTGTCA
CTCF	hTFtarget	NW_005853778	1962	1972	-	15.3267	5.08e-06	0.00192	CTTTTTTTTTT
ERG	hTFtarget	NW_005853778	1316	1331	-	11.3776	5.12e-06	0.0148	GACCAGATTTCCTGTC
ZBTB14	hTFtarget	NW_005853778	387	402	+	14.5	5.17e-06	0.00957	GTGTGTGTGCACGCAC
ZBTB14	hTFtarget	NW_005853778	391	406	+	14.4898	5.2e-06	0.00957	GTGTGCACGCACGCAC
Hoxc9	JASPAR	NW_005853778	63	75	-	14.746	5.25e-06	0.0197	GGCCATCAATCTT
FOXC1	hTFtarget	NW_005853778	1723	1736	-	14.8515	5.29e-06	0.00997	AAAAAATATTGACA
VSX2	hTFtarget	NW_005853778	1587	1598	-	10.8252	5.33e-06	0.0202	AATATATTTTTC
TFAP4	hTFtarget	NW_005853778	251	260	+	15.3571	5.33e-06	0.0106	ATCAGCTGTT
MYF6	hTFtarget	NW_005853778	1717	1726	-	15.197	5.38e-06	0.0106	GACAGCTGTT
ATOH1	CISBP	NW_005853778	168	177	+	14.9796	5.38e-06	0.0214	AGCATATGGC
NEUROD2	CISBP	NW_005853778	168	177	+	14.5	5.38e-06	0.0214	AGCATATGGC
MYF6	hTFtarget	NW_005853778	1717	1726	-	15.1429	5.38e-06	0.0106	GACAGCTGTT
RUNX2	hTFtarget	NW_005853778	699	713	-	14.7705	5.39e-06	0.0212	AGGGCTTGTGGTTAG
Alx1	CISBP	NW_005853778	1882	1894	-	14.495	5.45e-06	0.0179	TTAATCTGATTAT
Alx1	TRANSFAC	NW_005853778	1882	1894	+	14.5543	5.45e-06	0.018	ATAATCAGATTAA
ERG	hTFtarget	NW_005853778	1316	1326	+	14.5408	5.56e-06	0.0221	GACAGGAAATC
FLI1	hTFtarget	NW_005853778	1316	1331	-	8.09184	5.58e-06	0.0111	GACCAGATTTCCTGTC
ZNF713	CISBP	NW_005853778	1963	1981	-	7.54082	5.6e-06	0.0213	CACTCCTGCCTTTTTTTTT
Irf3	HOCOMOCO	NW_005853778	1956	1975	+	14.3203	5.6e-06	0.0209	AAAAAAAAAAAAAAAAGGCA
IRF3	hTFtarget	NW_005853778	1956	1975	+	14.3203	5.6e-06	0.021	AAAAAAAAAAAAAAAAGGCA
ZNF616	CISBP	NW_005853778	847	861	+	14.5364	5.67e-06	0.0221	CCGCGCTCGCCCTTA
ZBTB43	CISBP	NW_005853778	1089	1108	-	13.3878	5.69e-06	0.0223	GGTGCCTGCTTTCCAGCAGT
Tcf21	TRANSFAC	NW_005853778	1715	1728	-	13.9474	5.71e-06	0.0112	TTGACAGCTGTTTT
Tcf21	JASPAR	NW_005853778	1715	1728	-	13.9474	5.72e-06	0.0113	TTGACAGCTGTTTT
IRF5	hTFtarget	NW_005853778	1476	1489	-	14.4	5.73e-06	0.0114	GTGAAACTGAAACC
ZFP90	CISBP	NW_005853778	1536	1547	+	14.6239	5.74e-06	0.0224	CTTTGGCTTCAT
ZNF432	CISBP	NW_005853778	465	494	+	12.703	5.78e-06	0.022	CCTCTCTTGCCTGGCTTTCTAGGTCTTCCC
Fezf1	TRANSFAC	NW_005853778	620	634	+	8.52459	5.78e-06	0.0227	CATGAGAAATGAAAG
Tcf21	CISBP	NW_005853778	1715	1728	-	13.9388	5.79e-06	0.0114	TTGACAGCTGTTTT
Runx2	HOCOMOCO	NW_005853778	699	710	-	14.3636	5.82e-06	0.0231	GCTTGTGGTTAG
MSC	CISBP	NW_005853778	1716	1727	-	15.1531	5.84e-06	0.0119	TGACAGCTGTTT
MSC	JASPAR	NW_005853778	1717	1726	+	15.3659	5.85e-06	0.0116	AACAGCTGTC
MSC	CISBP	NW_005853778	1717	1726	+	15.3333	5.85e-06	0.0116	AACAGCTGTC
HOXA13	hTFtarget	NW_005853778	1560	1570	-	15.3265	5.89e-06	0.0231	ACTCGTAAAAT
ZNF182	CISBP	NW_005853778	1953	1964	-	14.6607	5.9e-06	0.00204	TTTTTTTTTTTT
ZNF182	CISBP	NW_005853778	1954	1965	-	14.6607	5.9e-06	0.00204	TTTTTTTTTTTT
ZNF182	CISBP	NW_005853778	1955	1966	-	14.6607	5.9e-06	0.00204	TTTTTTTTTTTT
ZNF182	CISBP	NW_005853778	1956	1967	-	14.6607	5.9e-06	0.00204	TTTTTTTTTTTT
ZNF182	CISBP	NW_005853778	1957	1968	-	14.6607	5.9e-06	0.00204	TTTTTTTTTTTT
ZNF182	CISBP	NW_005853778	1958	1969	-	14.6607	5.9e-06	0.00204	TTTTTTTTTTTT
ZNF182	CISBP	NW_005853778	1959	1970	-	14.6607	5.9e-06	0.00204	TTTTTTTTTTTT
ZNF182	CISBP	NW_005853778	1960	1971	-	14.6607	5.9e-06	0.00204	TTTTTTTTTTTT
ERG	hTFtarget	NW_005853778	1317	1330	+	12.6837	5.9e-06	0.0234	ACAGGAAATCTGGT
ZFP28	HOCOMOCO	NW_005853778	1951	1970	-	13.0909	5.9e-06	0.0223	TTTTTTTTTTTTTTTTTTCA
IRF5	hTFtarget	NW_005853778	1476	1489	-	14.3367	5.91e-06	0.0115	GTGAAACTGAAACC
RFX5	hTFtarget	NW_005853778	689	707	-	14.2909	5.93e-06	0.0235	TGTGGTTAGGGGTTGCTTT
HOXD13	hTFtarget	NW_005853778	1560	1570	-	14.9798	5.93e-06	0.0224	ACTCGTAAAAT
PHOX2A	hTFtarget	NW_005853778	1883	1893	-	13.74	5.94e-06	0.0229	TAATCTGATTA
PHOX2A	hTFtarget	NW_005853778	1883	1893	+	13.6832	5.94e-06	0.0231	TAATCAGATTA
Sox6	CISBP	NW_005853778	1438	1446	+	8.68519	5.98e-06	0.0232	ATTGTTTTG
ZNF85	CISBP	NW_005853778	815	829	-	14.6735	6e-06	0.0238	TTGCTGGAATCAGCA
USF2	hTFtarget	NW_005853778	1776	1789	+	14.4878	6.01e-06	0.0239	TGCTCATGTGACAG
Hoxd13	TRANSFAC	NW_005853778	1560	1570	-	13.6545	6.03e-06	0.0231	ACTCGTAAAAT
Hoxd13	CISBP	NW_005853778	1560	1570	+	13.6238	6.03e-06	0.0235	ATTTTACGAGT
MSC	CISBP	NW_005853778	1716	1727	+	15.1122	6.04e-06	0.0119	AAACAGCTGTCA
BCL6B	CISBP	NW_005853778	477	493	+	2.77551	6.06e-06	0.0239	GGCTTTCTAGGTCTTCC
MAF	hTFtarget	NW_005853778	814	829	+	14.0306	6.09e-06	0.0242	CTGCTGATTCCAGCAA
SREBF2	hTFtarget	NW_005853778	801	810	-	14.7576	6.12e-06	0.0244	ATCACATGAT
FLI1	hTFtarget	NW_005853778	1316	1326	+	14.5	6.14e-06	0.0244	GACAGGAAATC
FLI1	hTFtarget	NW_005853778	1305	1322	+	14.4242	6.19e-06	0.0239	GAATGGAGGAAGACAGGA
Evx1	TRANSFAC	NW_005853778	64	76	+	13.802	6.21e-06	0.0233	AGATTGATGGCCA
FLI1	hTFtarget	NW_005853778	1316	1331	+	9.92857	6.22e-06	0.0146	GACAGGAAATCTGGTC
ZNF442	CISBP	NW_005853778	1960	1988	-	-4.20408	6.28e-06	0.0164	AAAGTTTCACTCCTGCCTTTTTTTTTTTT
ZNF143	hTFtarget	NW_005853778	831	852	-	12.7528	6.28e-06	0.0248	GCGCGGCTGGGAAATGTTGCCT
ERG	hTFtarget	NW_005853778	1316	1331	-	12.2143	6.29e-06	0.0187	GACCAGATTTCCTGTC
ZNF805	CISBP	NW_005853778	378	395	+	14.1835	6.3e-06	0.0244	TGTGTGTGTGTGTGTGTG
PHOX2B	hTFtarget	NW_005853778	1883	1893	+	13.604	6.31e-06	0.0247	TAATCAGATTA
ZNF287	CISBP	NW_005853778	1960	1992	-	12.3009	6.32e-06	0.00287	TGGGAAAGTTTCACTCCTGCCTTTTTTTTTTTT
ZIM3	CISBP	NW_005853778	1043	1060	-	14.3061	6.36e-06	0.0246	GGGAGTCTTCTGTTGCCC
FOXE1	JASPAR	NW_005853778	1662	1675	+	14.6034	6.38e-06	0.0242	ATTAAAAAAACACA
ZFP82	CISBP	NW_005853778	1149	1166	-	13.4796	6.38e-06	0.0252	CCATCCACAACCCCTTCT
ZNF189	CISBP	NW_005853778	1463	1474	-	14.449	6.39e-06	0.0251	CTTCTCTTCCTC
PRRX1	hTFtarget	NW_005853778	1883	1893	+	13.5941	6.4e-06	0.0246	TAATCAGATTA
CTCF	hTFtarget	NW_005853778	1085	1119	+	12.367	6.41e-06	0.0251	CAGTACTGCTGGAAAGCAGGCACCAAGAGGCAGTG
HMX2	CISBP	NW_005853778	679	689	-	12.2277	6.41e-06	0.0249	TTTTAATTGCT
Ets2	HOCOMOCO	NW_005853778	1461	1473	+	12.9242	6.41e-06	0.0248	AGGAGGAAGAGAA
ETS2	hTFtarget	NW_005853778	1461	1473	+	12.9242	6.41e-06	0.0248	AGGAGGAAGAGAA
TBX21	hTFtarget	NW_005853778	1525	1535	+	14.5577	6.43e-06	0.0255	TTTCACACTTT
PHOX2B	hTFtarget	NW_005853778	1883	1893	+	14.5248	6.43e-06	0.0246	TAATCAGATTA
TFAP4	hTFtarget	NW_005853778	250	259	+	13.0355	6.43e-06	0.0126	AATCAGCTGT
MEIS2	hTFtarget	NW_005853778	1715	1728	+	7.61224	6.44e-06	0.0256	AAAACAGCTGTCAA
HOXC13	hTFtarget	NW_005853778	1560	1570	-	15.1122	6.44e-06	0.0247	ACTCGTAAAAT
HOXB13	hTFtarget	NW_005853778	1560	1570	-	15.1212	6.48e-06	0.025	ACTCGTAAAAT
MESP2	CISBP	NW_005853778	167	178	+	13.9091	6.49e-06	0.0258	CAGCATATGGCA
ZNF25	CISBP	NW_005853778	1611	1639	+	-7.73469	6.5e-06	0.0247	TTTTTTAATCCAGAAATTTGCTGTGCTTA
ATOH1	JASPAR	NW_005853778	1717	1726	-	14.8621	6.52e-06	0.0129	GACAGCTGTT
ATOH1	CISBP	NW_005853778	1717	1726	-	14.8061	6.52e-06	0.0129	GACAGCTGTT
ZNF487	CISBP	NW_005853778	1955	1983	+	2.97	6.53e-06	0.00814	AAAAAAAAAAAAAAAAAGGCAGGAGTGAA
ZNF384	hTFtarget	NW_005853778	1950	1961	+	14.1277	6.54e-06	0.00222	TTGAAAAAAAAA
ALX4	CISBP	NW_005853778	1882	1894	-	13.5221	6.55e-06	0.0254	TTAATCTGATTAT
ALX3	CISBP	NW_005853778	1882	1894	-	13.8142	6.55e-06	0.0196	TTAATCTGATTAT
IRF7	hTFtarget	NW_005853778	1475	1489	-	14.3265	6.56e-06	0.025	GTGAAACTGAAACCA
Irf2	HOCOMOCO	NW_005853778	1474	1493	-	13.6061	6.59e-06	0.0249	TTTGGTGAAACTGAAACCAC
IRF2	hTFtarget	NW_005853778	1474	1493	-	13.6061	6.59e-06	0.0249	TTTGGTGAAACTGAAACCAC
Myf5	CISBP	NW_005853778	1716	1725	+	14.7431	6.59e-06	0.0129	AAACAGCTGT
Pou1f1	HOCOMOCO	NW_005853778	1688	1700	+	13.6517	6.63e-06	0.025	CTAATGCATATAA
POU1F1	hTFtarget	NW_005853778	1688	1700	+	13.6517	6.63e-06	0.025	CTAATGCATATAA
Clock	HOCOMOCO	NW_005853778	1776	1789	-	12.5625	6.64e-06	0.0263	CTGTCACATGAGCA
CLOCK	hTFtarget	NW_005853778	1776	1789	-	12.5625	6.64e-06	0.0263	CTGTCACATGAGCA
MYF5	JASPAR	NW_005853778	1716	1727	+	14.6514	6.65e-06	0.0129	AAACAGCTGTCA
MYF5	JASPAR	NW_005853778	1716	1727	-	14.6514	6.65e-06	0.0129	TGACAGCTGTTT
POU5F1	hTFtarget	NW_005853778	1683	1698	+	14.1455	6.66e-06	0.0253	TTATTCTAATGCATAT
RFX5	hTFtarget	NW_005853778	689	707	-	13.899	6.68e-06	0.0265	TGTGGTTAGGGGTTGCTTT
SPIB	hTFtarget	NW_005853778	452	464	-	14.5714	6.7e-06	0.0261	GGTTGGGGAAGTT
ZNF785	CISBP	NW_005853778	374	402	+	0.857143	6.71e-06	0.00767	TACGTGTGTGTGTGTGTGTGTGCACGCAC
Phox2a	CISBP	NW_005853778	1882	1893	+	13.9464	6.72e-06	0.013	ATAATCAGATTA
ZSCAN4	CISBP	NW_005853778	382	398	-	13.398	6.72e-06	0.0264	GTGCACACACACACACA
Sox30	CISBP	NW_005853778	1438	1447	+	10.3465	6.72e-06	0.0261	ATTGTTTTGC
ATOH7	JASPAR	NW_005853778	168	177	+	13.8852	6.72e-06	0.0268	AGCATATGGC
ATOH7	CISBP	NW_005853778	168	177	+	13.8265	6.72e-06	0.0268	AGCATATGGC
RUNX3	hTFtarget	NW_005853778	693	708	+	13.6929	6.85e-06	0.0272	CAACCCCTAACCACAA
FLI1	hTFtarget	NW_005853778	1317	1330	+	11.6837	6.87e-06	0.0273	ACAGGAAATCTGGT
Meis1	HOCOMOCO	NW_005853778	63	74	+	13.7568	6.92e-06	0.0262	AAGATTGATGGC
SPI1	hTFtarget	NW_005853778	1458	1474	+	14.1818	6.96e-06	0.0267	GATAGGAGGAAGAGAAG
ZNF384	hTFtarget	NW_005853778	1949	1960	+	14.1064	6.97e-06	0.00222	TTTGAAAAAAAA
IRF7	hTFtarget	NW_005853778	1475	1489	-	14.303	6.97e-06	0.0269	GTGAAACTGAAACCA
MSC	CISBP	NW_005853778	167	178	+	14	7.04e-06	0.022	CAGCATATGGCA
HOXB13	hTFtarget	NW_005853778	1560	1570	-	14.68	7.06e-06	0.0273	ACTCGTAAAAT
Hmx2	CISBP	NW_005853778	678	687	-	8.93064	7.08e-06	0.0279	TTAATTGCTT
PRDM6	HOCOMOCO	NW_005853778	1841	1853	+	13.5455	7.11e-06	0.0275	CAGGAGAAAAAAA
MEIS2	hTFtarget	NW_005853778	1717	1727	-	14	7.14e-06	0.0283	TGACAGCTGTT
REST	hTFtarget	NW_005853778	316	337	-	11.2929	7.18e-06	0.0284	TGAAGCACCTTGGTCAGTGATC
MSC	CISBP	NW_005853778	1716	1727	-	13.9899	7.18e-06	0.0142	TGACAGCTGTTT
MSC	CISBP	NW_005853778	167	178	+	14.8673	7.23e-06	0.0165	CAGCATATGGCA
ZBTB14	hTFtarget	NW_005853778	389	404	-	13.9184	7.23e-06	0.00957	GCGTGCGTGCACACAC
TBX20	CISBP	NW_005853778	1515	1535	-	9.22449	7.27e-06	0.0159	AAAGTGTGAAAATAGGACCCA
ZNF384	hTFtarget	NW_005853778	1964	1972	-	16.5545	7.28e-06	0.00508	CTTTTTTTT
ZNF613	CISBP	NW_005853778	1964	1972	-	14.4196	7.28e-06	0.0181	CTTTTTTTT
MSC	CISBP	NW_005853778	1716	1727	+	14.4286	7.3e-06	0.0155	AAACAGCTGTCA
KLF9	hTFtarget	NW_005853778	376	391	-	14.0732	7.33e-06	0.0112	CACACACACACACACG
MIXL1	CISBP	NW_005853778	1883	1893	+	15.4257	7.33e-06	0.0143	TAATCAGATTA
MIXL1	CISBP	NW_005853778	1883	1893	-	15.4257	7.33e-06	0.0143	TAATCTGATTA
Cebpa	HOCOMOCO	NW_005853778	1440	1450	+	13.7424	7.33e-06	0.0288	TGTTTTGCAAT
NEUROD2	JASPAR	NW_005853778	168	177	-	13.7419	7.34e-06	0.0292	GCCATATGCT
NEUROD2	CISBP	NW_005853778	168	177	+	13.697	7.34e-06	0.0292	AGCATATGGC
FLI1	hTFtarget	NW_005853778	1316	1331	-	9.40816	7.34e-06	0.0146	GACCAGATTTCCTGTC
ZSCAN4	CISBP	NW_005853778	384	396	-	14.5354	7.37e-06	0.016	GCACACACACACA
TBX20	CISBP	NW_005853778	1516	1534	-	10.7041	7.39e-06	0.0293	AAGTGTGAAAATAGGACCC
MSC	CISBP	NW_005853778	167	178	-	13.8367	7.4e-06	0.0164	TGCCATATGCTG
Bhlha15	JASPAR	NW_005853778	1716	1727	+	14.5122	7.43e-06	0.0144	AAACAGCTGTCA
Bhlha15	JASPAR	NW_005853778	1716	1727	-	14.5122	7.43e-06	0.0144	TGACAGCTGTTT
MYOD1	hTFtarget	NW_005853778	1716	1727	+	13.4082	7.43e-06	0.0295	AAACAGCTGTCA
ERG	hTFtarget	NW_005853778	1316	1331	+	10.3776	7.44e-06	0.0148	GACAGGAAATCTGGTC
Sox2	CISBP	NW_005853778	1683	1697	-	14.14	7.49e-06	0.0282	TATGCATTAGAATAA
Irf1	HOCOMOCO	NW_005853778	1474	1493	-	13.4545	7.51e-06	0.0286	TTTGGTGAAACTGAAACCAC
Phox2b	JASPAR	NW_005853778	1883	1893	-	14.1064	7.52e-06	0.0288	TAATCTGATTA
PHOX2B	hTFtarget	NW_005853778	1883	1893	+	14.0792	7.52e-06	0.0292	TAATCAGATTA
ALX1	hTFtarget	NW_005853778	1883	1893	-	12.2871	7.53e-06	0.0288	TAATCTGATTA
ALX1	hTFtarget	NW_005853778	1883	1893	-	11.2178	7.53e-06	0.0289	TAATCTGATTA
PHOX2B	hTFtarget	NW_005853778	1883	1893	+	14.4653	7.53e-06	0.0288	TAATCAGATTA
Tbx1	CISBP	NW_005853778	1524	1534	-	13.8469	7.53e-06	0.0297	AAGTGTGAAAA
ZNF250	hTFtarget	NW_005853778	641	660	-	6.57143	7.67e-06	0.0298	TACCATGCTCTCTCTGTTAT
ZIM3	JASPAR	NW_005853778	1044	1058	+	14.0459	7.69e-06	0.0292	GGCAACAGAAGACTC
Runx1	CISBP	NW_005853778	699	708	+	14.5596	7.7e-06	0.0306	CTAACCACAA
ZNF418	CISBP	NW_005853778	1585	1614	-	12.5545	7.75e-06	0.0272	AAAAATAAACTTTATTAATATATTTTTCAT
ZNF223	CISBP	NW_005853778	1103	1116	-	14.0816	7.76e-06	0.0258	TGCCTCTTGGTGCC
FOXC2	hTFtarget	NW_005853778	1723	1736	-	13.8235	7.77e-06	0.0149	AAAAAATATTGACA
ZBTB43	CISBP	NW_005853778	1089	1108	-	12.2143	7.78e-06	0.0305	GGTGCCTGCTTTCCAGCAGT
POU2F2	hTFtarget	NW_005853778	1680	1694	+	12.7864	7.79e-06	0.031	TCATTATTCTAATGC
MSC	CISBP	NW_005853778	1716	1727	-	14.3878	7.8e-06	0.0155	TGACAGCTGTTT
MAF	hTFtarget	NW_005853778	814	829	-	13.79	7.82e-06	0.031	TTGCTGGAATCAGCAG
BHLHE23	CISBP	NW_005853778	168	177	+	14.2449	7.83e-06	0.0312	AGCATATGGC
ZNF30	CISBP	NW_005853778	844	858	+	10.156	7.84e-06	0.0311	CAGCCGCGCTCGCCC
ZNF582	JASPAR	NW_005853778	671	691	-	11.211	7.91e-06	0.0307	TTTTTTAATTGCTTCCAACTG
ZNF785	CISBP	NW_005853778	378	406	+	0.22449	7.91e-06	0.00767	TGTGTGTGTGTGTGTGTGCACGCACGCAC
Znf143	HOCOMOCO	NW_005853778	831	852	-	11.1667	7.92e-06	0.0313	GCGCGGCTGGGAAATGTTGCCT
ZNF132	CISBP	NW_005853778	1457	1471	-	13.6911	7.99e-06	0.0309	CTCTTCCTCCTATCC
MSC	CISBP	NW_005853778	1716	1727	+	13.8673	8.01e-06	0.0279	AAACAGCTGTCA
Spi1	JASPAR	NW_005853778	1458	1472	+	14.2444	8.01e-06	0.0309	GATAGGAGGAAGAGA
TBX20	CISBP	NW_005853778	1515	1535	+	8.94898	8.06e-06	0.0159	TGGGTCCTATTTTCACACTTT
Myf6	CISBP	NW_005853778	252	260	-	14.3945	8.06e-06	0.0159	AACAGCTGA
Meis2	CISBP	NW_005853778	1720	1728	-	10.3468	8.06e-06	0.0321	TTGACAGCT
Myf6	CISBP	NW_005853778	1717	1725	+	14.3945	8.06e-06	0.0159	AACAGCTGT
TFAP4	hTFtarget	NW_005853778	1717	1726	+	14.4184	8.06e-06	0.0107	AACAGCTGTC
ZSCAN22	CISBP	NW_005853778	711	725	+	13.4388	8.07e-06	0.0317	CCTACACCTTCTGAC
MIXL1	CISBP	NW_005853778	1883	1893	+	14.1188	8.07e-06	0.0158	TAATCAGATTA
MIXL1	CISBP	NW_005853778	1883	1893	-	14.1188	8.07e-06	0.0158	TAATCTGATTA
PROP1	hTFtarget	NW_005853778	1883	1893	+	14.1485	8.07e-06	0.0251	TAATCAGATTA
ATOH1	CISBP	NW_005853778	1717	1726	-	14.398	8.12e-06	0.016	GACAGCTGTT
Hic1	CISBP	NW_005853778	121	129	+	11.9388	8.26e-06	0.0327	ATGCCAACC
MSC	CISBP	NW_005853778	167	178	+	13.7449	8.26e-06	0.0164	CAGCATATGGCA
HOXA13	hTFtarget	NW_005853778	1560	1570	-	14.23	8.28e-06	0.032	ACTCGTAAAAT
TBX21	hTFtarget	NW_005853778	1526	1535	-	14.2	8.3e-06	0.033	AAAGTGTGAA
TBX21	hTFtarget	NW_005853778	1526	1535	-	14.1837	8.3e-06	0.0329	AAAGTGTGAA
MSC	CISBP	NW_005853778	167	178	-	14.7245	8.32e-06	0.0165	TGCCATATGCTG
Mitf	CISBP	NW_005853778	1778	1787	-	13.3028	8.34e-06	0.0332	GTCACATGAG
ZSCAN1	CISBP	NW_005853778	378	394	-	12.3673	8.36e-06	0.0115	ACACACACACACACACA
MSC	CISBP	NW_005853778	167	178	+	12.03	8.42e-06	0.0189	CAGCATATGGCA
FOXA1	hTFtarget	NW_005853778	1697	1707	-	14.21	8.45e-06	0.0325	TGTTTGCTTAT
ZNF667	CISBP	NW_005853778	1388	1405	+	13.2569	8.49e-06	0.0337	CCCTTAAAAGCTTATAAT
OTX2	hTFtarget	NW_005853778	1707	1718	+	13.2846	8.53e-06	0.0328	AAGGGATTAAAA
FOXL1	hTFtarget	NW_005853778	1696	1708	+	13.7426	8.53e-06	0.0326	TATAAGCAAACAA
TBX1	CISBP	NW_005853778	1525	1536	-	14.1837	8.54e-06	0.0339	GAAAGTGTGAAA
KLF9	hTFtarget	NW_005853778	378	393	-	13.8374	8.55e-06	0.0112	CACACACACACACACA
KLF9	hTFtarget	NW_005853778	380	395	-	13.8374	8.55e-06	0.0112	CACACACACACACACA
FOXM1	hTFtarget	NW_005853778	1696	1707	-	13.2239	8.56e-06	0.0332	TGTTTGCTTATA
FLI1	hTFtarget	NW_005853778	1316	1331	-	10.9694	8.57e-06	0.0174	GACCAGATTTCCTGTC
CEBPA	hTFtarget	NW_005853778	1440	1450	-	14.3061	8.58e-06	0.0338	ATTGCAAAACA
ZNF442	CISBP	NW_005853778	1827	1855	-	-5.43878	8.6e-06	0.0164	ACTTTTTTTCTCCTGCCCCTTTAGCATTC
SPIB	hTFtarget	NW_005853778	1459	1474	-	13.8537	8.61e-06	0.0332	CTTCTCTTCCTCCTAT
Zbtb17	HOCOMOCO	NW_005853778	1456	1474	+	13.2755	8.69e-06	0.0339	GGGATAGGAGGAAGAGAAG
FOXA1	hTFtarget	NW_005853778	1697	1707	-	14.19	8.7e-06	0.0335	TGTTTGCTTAT
TBR1	JASPAR	NW_005853778	1525	1534	-	14.3404	8.74e-06	0.0346	AAGTGTGAAA
TBR1	CISBP	NW_005853778	1525	1534	-	14.3265	8.74e-06	0.0347	AAGTGTGAAA
BHLHE23	CISBP	NW_005853778	168	177	-	13.8776	8.74e-06	0.0348	GCCATATGCT
FLI1	hTFtarget	NW_005853778	1316	1331	+	10.9082	8.76e-06	0.0174	GACAGGAAATCTGGTC
BHLHA15	JASPAR	NW_005853778	1717	1726	-	13.0492	8.8e-06	0.0173	GACAGCTGTT
BHLHA15	CISBP	NW_005853778	1717	1726	-	13.0204	8.8e-06	0.0171	GACAGCTGTT
ZSCAN1	CISBP	NW_005853778	380	396	-	12.2347	8.83e-06	0.0115	GCACACACACACACACA
ZNF75D	JASPAR	NW_005853778	1986	1995	-	14.8269	8.83e-06	0.035	CGGTGGGAAA
ZNF41	HOCOMOCO	NW_005853778	1090	1113	+	12.9091	8.86e-06	0.0339	CTGCTGGAAAGCAGGCACCAAGAG
ZNF22	CISBP	NW_005853778	1953	1961	-	16.7143	8.86e-06	0.003	TTTTTTTTT
ZNF22	CISBP	NW_005853778	1954	1962	-	16.7143	8.86e-06	0.003	TTTTTTTTT
ZNF22	CISBP	NW_005853778	1955	1963	-	16.7143	8.86e-06	0.003	TTTTTTTTT
ZNF22	CISBP	NW_005853778	1956	1964	-	16.7143	8.86e-06	0.003	TTTTTTTTT
ZNF22	CISBP	NW_005853778	1957	1965	-	16.7143	8.86e-06	0.003	TTTTTTTTT
ZNF22	CISBP	NW_005853778	1958	1966	-	16.7143	8.86e-06	0.003	TTTTTTTTT
ZNF22	CISBP	NW_005853778	1959	1967	-	16.7143	8.86e-06	0.003	TTTTTTTTT
ZNF22	CISBP	NW_005853778	1960	1968	-	16.7143	8.86e-06	0.003	TTTTTTTTT
ZNF22	CISBP	NW_005853778	1961	1969	-	16.7143	8.86e-06	0.003	TTTTTTTTT
ZNF22	CISBP	NW_005853778	1962	1970	-	16.7143	8.86e-06	0.003	TTTTTTTTT
ZNF22	CISBP	NW_005853778	1963	1971	-	16.7143	8.86e-06	0.003	TTTTTTTTT
Smad4	HOCOMOCO	NW_005853778	1782	1793	-	12.6818	8.91e-06	0.035	CTGCCTGTCACA
Sry	CISBP	NW_005853778	1438	1447	+	9.76238	8.94e-06	0.0347	ATTGTTTTGC
BHLHE23	CISBP	NW_005853778	168	177	+	15.3367	8.94e-06	0.0355	AGCATATGGC
TFAP4	hTFtarget	NW_005853778	1717	1726	+	14.6182	8.97e-06	0.0119	AACAGCTGTC
TFAP4	hTFtarget	NW_005853778	1717	1726	+	14.5714	8.97e-06	0.0118	AACAGCTGTC
ZNF667	CISBP	NW_005853778	1377	1403	-	8.96939	8.97e-06	0.0353	TATAAGCTTTTAAGGGTAGGTACTTAT
NR2F1	hTFtarget	NW_005853778	1233	1246	-	14.0714	8.98e-06	0.0357	TGAACCTTGCATTT
Hmx1	CISBP	NW_005853778	678	687	-	8.70115	9e-06	0.0356	TTAATTGCTT
FOXA1	hTFtarget	NW_005853778	1697	1711	-	14.3061	9.04e-06	0.0348	CCCTTGTTTGCTTAT
MEIS1	hTFtarget	NW_005853778	62	74	-	13.8537	9.12e-06	0.0348	GCCATCAATCTTA
HOXD13	hTFtarget	NW_005853778	1560	1570	-	14.3	9.19e-06	0.0352	ACTCGTAAAAT
Alx1	TRANSFAC	NW_005853778	1882	1894	-	13.7717	9.22e-06	0.018	TTAATCTGATTAT
Alx1	CISBP	NW_005853778	1882	1894	+	13.7327	9.22e-06	0.0179	ATAATCAGATTAA
POU5F1	hTFtarget	NW_005853778	1682	1698	+	13.7475	9.25e-06	0.0354	ATTATTCTAATGCATAT
ZNF770	HOCOMOCO	NW_005853778	1109	1130	+	12.6515	9.26e-06	0.0358	AAGAGGCAGTGCCGCGGGACTC
ERG	hTFtarget	NW_005853778	1316	1331	-	11.9694	9.26e-06	0.0202	GACCAGATTTCCTGTC
PTF1A	hTFtarget	NW_005853778	1717	1728	+	13.7653	9.26e-06	0.0298	AACAGCTGTCAA
USF2	hTFtarget	NW_005853778	1776	1788	-	13.9184	9.27e-06	0.0369	TGTCACATGAGCA
Spi1	JASPAR	NW_005853778	1458	1474	+	13.6179	9.27e-06	0.0356	GATAGGAGGAAGAGAAG
IRF1	hTFtarget	NW_005853778	1474	1493	-	13.3939	9.29e-06	0.035	TTTGGTGAAACTGAAACCAC
ZNF530	CISBP	NW_005853778	850	867	+	12.949	9.31e-06	0.0365	CGCTCGCCCTTACTTTGC
ZNF680	CISBP	NW_005853778	481	501	+	13.8673	9.35e-06	0.0361	TTCTAGGTCTTCCCAGTTATC
Relb	HOCOMOCO	NW_005853778	32	43	-	13.5055	9.43e-06	0.0374	GGGGGAGTTCCT
RELB	hTFtarget	NW_005853778	32	43	-	13.5055	9.43e-06	0.0374	GGGGGAGTTCCT
ZNF304	CISBP	NW_005853778	457	480	+	13.0642	9.43e-06	0.0373	CCCCAACCCCTCTCTTGCCTGGCT
ERG	hTFtarget	NW_005853778	1316	1331	+	11.1735	9.45e-06	0.0187	GACAGGAAATCTGGTC
SP2	hTFtarget	NW_005853778	1834	1850	-	12.898	9.45e-06	0.0374	TTTTCTCCTGCCCCTTT
ZNF714	CISBP	NW_005853778	1084	1095	+	14.1835	9.46e-06	0.037	GCAGTACTGCTG
ZNF350	hTFtarget	NW_005853778	622	639	-	13.198	9.49e-06	0.0364	CAGCTCTTTCATTTCTCA
MSC	CISBP	NW_005853778	167	178	-	11.96	9.52e-06	0.0189	TGCCATATGCTG
SREBF1	hTFtarget	NW_005853778	801	810	-	14.2245	9.6e-06	0.0382	ATCACATGAT
Sox2	CISBP	NW_005853778	1167	1181	+	13.6436	9.6e-06	0.0367	TCTGGAATACAATGG
ZNF98	CISBP	NW_005853778	1952	1972	-	13.2727	9.61e-06	0.0131	CTTTTTTTTTTTTTTTTTTTC
BHLHE23	CISBP	NW_005853778	168	177	+	13.8889	9.65e-06	0.0296	AGCATATGGC
ZBTB26	CISBP	NW_005853778	396	416	+	11.7677	9.65e-06	0.00346	CACGCACGCACGCACACCACT
RFX5	hTFtarget	NW_005853778	1755	1773	+	13.5657	9.72e-06	0.0384	TCCATAGTTGCTAGAGGGA
USF1	hTFtarget	NW_005853778	1776	1789	+	13.8862	9.73e-06	0.0386	TGCTCATGTGACAG
ZNF317	HOCOMOCO	NW_005853778	1043	1062	+	13.1935	9.74e-06	0.0231	GGGCAACAGAAGACTCCCCA
TFEC	CISBP	NW_005853778	1778	1788	+	14.3061	9.8e-06	0.039	CTCATGTGACA
Hoxd9	TRANSFAC	NW_005853778	1561	1569	-	12.4722	9.82e-06	0.0385	CTCGTAAAA
Hoxd9	CISBP	NW_005853778	1561	1569	+	12.4412	9.82e-06	0.0387	TTTTACGAG
ZNF774	CISBP	NW_005853778	1146	1163	-	13.6757	9.84e-06	0.037	TCCACAACCCCTTCTTCT
Rbpj	HOCOMOCO	NW_005853778	1985	1995	-	13.2	9.89e-06	0.0387	CGGTGGGAAAG
IKZF3	CISBP	NW_005853778	840	848	+	12.8165	9.9e-06	0.0393	TTCCCAGCC
Zscan10	CISBP	NW_005853778	36	43	+	8.74941	9.9e-06	0.0394	ACTCCCCC
NFATC4	hTFtarget	NW_005853778	887	896	-	13.1633	9.91e-06	0.0394	AGTTTCCGTG
PROP1	hTFtarget	NW_005853778	1883	1893	+	14.7327	1.01e-05	0.0379	TAATCAGATTA
ZNF784	CISBP	NW_005853778	1381	1390	+	14.0612	1.01e-05	0.0402	GTACCTACCC
MYOD1	hTFtarget	NW_005853778	1716	1727	+	13.4898	1.01e-05	0.0402	AAACAGCTGTCA
Myc	JASPAR	NW_005853778	1193	1202	-	14.1455	1.01e-05	0.0402	CCATGTGCTG
OTX2	hTFtarget	NW_005853778	1707	1717	+	13.3737	1.01e-05	0.0396	AAGGGATTAAA
TCF7	hTFtarget	NW_005853778	868	880	-	13.36	1.01e-05	0.0393	GAACATCAAACAG
ALX3	CISBP	NW_005853778	1882	1894	+	13.3628	1.01e-05	0.0196	ATAATCAGATTAA
MYF6	hTFtarget	NW_005853778	1716	1727	+	14.1224	1.01e-05	0.0401	AAACAGCTGTCA
ERG	hTFtarget	NW_005853778	1316	1331	+	11.7449	1.02e-05	0.0202	GACAGGAAATCTGGTC
ZNF225	CISBP	NW_005853778	1956	1983	-	7.66	1.02e-05	0.0218	TTCACTCCTGCCTTTTTTTTTTTTTTTT
IRF6	hTFtarget	NW_005853778	1482	1501	+	10.2653	1.03e-05	0.0201	AGTTTCACCAAAACCAAACC
Usf1	HOCOMOCO	NW_005853778	1777	1789	-	13.697	1.03e-05	0.0409	CTGTCACATGAGC
PAX6	hTFtarget	NW_005853778	395	411	+	13.28	1.03e-05	0.041	GCACGCACGCACGCACA
PAX6	hTFtarget	NW_005853778	395	411	+	13.2424	1.03e-05	0.041	GCACGCACGCACGCACA
ZNF467	HOCOMOCO	NW_005853778	455	476	-	12.3061	1.03e-05	0.0394	AGGCAAGAGAGGGGTTGGGGAA
ZNF35	CISBP	NW_005853778	1805	1825	+	7.87879	1.04e-05	0.0402	TTATAATAGGTCTGTGTATGT
Sox2	JASPAR	NW_005853778	1167	1181	-	13.5248	1.04e-05	0.0396	CCATTGTATTCCAGA
KLF6	hTFtarget	NW_005853778	456	474	-	13.5	1.04e-05	0.0408	GCAAGAGAGGGGTTGGGGA
ZNF98	CISBP	NW_005853778	1955	1975	-	13.1273	1.04e-05	0.0131	TGCCTTTTTTTTTTTTTTTTT
Sox2	JASPAR	NW_005853778	1167	1181	-	13.5373	1.04e-05	0.0395	CCATTGTATTCCAGA
ZSCAN1	CISBP	NW_005853778	380	396	-	11.6837	1.05e-05	0.0168	GCACACACACACACACA
WT1	hTFtarget	NW_005853778	1455	1474	+	12.7727	1.05e-05	0.041	TGGGATAGGAGGAAGAGAAG
HOXC11	hTFtarget	NW_005853778	679	689	-	12	1.06e-05	0.0404	TTTTAATTGCT
TBX2	hTFtarget	NW_005853778	1525	1535	-	13.1531	1.06e-05	0.0421	AAAGTGTGAAA
TBX2	hTFtarget	NW_005853778	1525	1535	-	13.2069	1.06e-05	0.0421	AAAGTGTGAAA
PAX6	hTFtarget	NW_005853778	395	411	+	13.303	1.07e-05	0.0424	GCACGCACGCACGCACA
Cbfb	HOCOMOCO	NW_005853778	699	709	-	13.2626	1.07e-05	0.0424	CTTGTGGTTAG
CBFB	hTFtarget	NW_005853778	699	709	-	13.2626	1.07e-05	0.0424	CTTGTGGTTAG
TBX1	CISBP	NW_005853778	1516	1534	-	1.78571	1.07e-05	0.0212	AAGTGTGAAAATAGGACCC
Plag1	TRANSFAC	NW_005853778	457	468	-	6.68852	1.08e-05	0.0424	GAGGGGTTGGGG
Zfp74	TRANSFAC	NW_005853778	1958	1976	+	-14.9016	1.08e-05	0.0348	AAAAAAAAAAAAAAGGCAG
Tcf12	JASPAR	NW_005853778	1716	1727	+	13.5041	1.08e-05	0.0211	AAACAGCTGTCA
Tcf12	JASPAR	NW_005853778	1716	1727	-	13.5041	1.08e-05	0.0211	TGACAGCTGTTT
ZNF140	JASPAR	NW_005853778	1	21	-	10.0899	1.09e-05	0.0214	TGAGAGCAGACTTGTTAAAGC
MAFG	hTFtarget	NW_005853778	755	767	+	13.578	1.09e-05	0.0432	CGCATAGACAGCA
Tcf7	CISBP	NW_005853778	871	879	+	5.22485	1.09e-05	0.0428	TTTGATGTT
OLIG3	CISBP	NW_005853778	1717	1726	-	13.2857	1.1e-05	0.0373	GACAGCTGTT
HOXD12	hTFtarget	NW_005853778	1560	1570	-	14.3279	1.1e-05	0.0432	ACTCGTAAAAT
HOXD12	hTFtarget	NW_005853778	1560	1570	-	14.2857	1.1e-05	0.0431	ACTCGTAAAAT
ZBTB26	CISBP	NW_005853778	373	393	-	11.4848	1.1e-05	0.00362	CACACACACACACACACGTAG
ZNF394	HOCOMOCO	NW_005853778	1532	1551	-	12.7945	1.1e-05	0.0415	TAAAATGAAGCCAAAGAAAG
ZNF677	CISBP	NW_005853778	1628	1648	+	13.0091	1.1e-05	0.0425	TTGCTGTGCTTATTTAATTCA
MSC	CISBP	NW_005853778	167	178	-	13.5446	1.11e-05	0.022	TGCCATATGCTG
NFATC3	hTFtarget	NW_005853778	887	896	-	13	1.12e-05	0.0442	AGTTTCCGTG
USF1	hTFtarget	NW_005853778	1777	1788	-	13.7273	1.13e-05	0.0449	TGTCACATGAGC
PROP1	hTFtarget	NW_005853778	1883	1893	+	14.0693	1.15e-05	0.0341	TAATCAGATTA
PRDM6	CISBP	NW_005853778	1305	1325	-	13.4563	1.15e-05	0.00713	ATTTCCTGTCTTCCTCCATTC
PAX4	CISBP	NW_005853778	394	411	+	13.5102	1.15e-05	0.0458	TGCACGCACGCACGCACA
TFEC	JASPAR	NW_005853778	801	810	-	13.2195	1.15e-05	0.0459	ATCACATGAT
TFEC	CISBP	NW_005853778	801	810	-	13.1735	1.15e-05	0.0459	ATCACATGAT
Foxg1	TRANSFAC	NW_005853778	44	60	-	-4.29091	1.16e-05	0.0449	TTAAACAAGGACAAACG
BHLHE22	CISBP	NW_005853778	168	177	+	14.5306	1.17e-05	0.0465	AGCATATGGC
BHLHE22	CISBP	NW_005853778	168	177	+	14.7041	1.17e-05	0.0466	AGCATATGGC
SPIB	hTFtarget	NW_005853778	452	463	-	14.1224	1.17e-05	0.0463	GTTGGGGAAGTT
MAFG	hTFtarget	NW_005853778	814	829	-	12.8571	1.17e-05	0.0465	TTGCTGGAATCAGCAG
ZNF317	CISBP	NW_005853778	1712	1735	+	10.8545	1.17e-05	0.0367	ATTAAAACAGCTGTCAATATTTTT
OLIG2	CISBP	NW_005853778	1717	1726	+	13.2143	1.17e-05	0.0467	AACAGCTGTC
ZNF225	CISBP	NW_005853778	622	649	-	7.22	1.17e-05	0.0218	CTCTGTTATTCAGCTCTTTCATTTCTCA
ZNF76	hTFtarget	NW_005853778	833	854	-	12.561	1.18e-05	0.0464	GAGCGCGGCTGGGAAATGTTGC
HOXC12	hTFtarget	NW_005853778	1560	1570	-	14.1091	1.18e-05	0.0472	ACTCGTAAAAT
HOXC12	hTFtarget	NW_005853778	1560	1570	-	14.0404	1.18e-05	0.0466	ACTCGTAAAAT
ELF5	hTFtarget	NW_005853778	1458	1472	+	13.7576	1.18e-05	0.0464	GATAGGAGGAAGAGA
OLIG3	CISBP	NW_005853778	168	177	+	13.8061	1.19e-05	0.0456	AGCATATGGC
ZNF124	CISBP	NW_005853778	1142	1153	-	12.3211	1.19e-05	0.0455	CTTCTTCTCTGA
ZNF146	HOCOMOCO	NW_005853778	145	168	-	-7.81818	1.19e-05	0.0462	TGTTCCTGACTTAGAATTGTTCCA
Ascl2	TRANSFAC	NW_005853778	1717	1726	+	14.1	1.19e-05	0.0385	AACAGCTGTC
Ascl2	JASPAR	NW_005853778	1717	1726	+	14.1	1.19e-05	0.0385	AACAGCTGTC
Ascl2	CISBP	NW_005853778	1717	1726	+	14.051	1.19e-05	0.0384	AACAGCTGTC
ZNF701	JASPAR	NW_005853778	34	54	-	12.6881	1.19e-05	0.0464	AAGGACAAACGGGGGGAGTTC
ZSCAN4	CISBP	NW_005853778	380	396	-	10.3571	1.19e-05	0.0186	GCACACACACACACACA
ZNF317	HOCOMOCO	NW_005853778	5	24	-	12.8629	1.19e-05	0.0231	GTTTGAGAGCAGACTTGTTA
ETV2	hTFtarget	NW_005853778	1316	1326	+	13.8571	1.19e-05	0.0472	GACAGGAAATC
ATOH7	CISBP	NW_005853778	168	177	+	13.949	1.19e-05	0.0475	AGCATATGGC
ZBTB17	hTFtarget	NW_005853778	920	938	-	13.2342	1.19e-05	0.0227	AAAGCAGAGGGATGGGATT
TBX3	hTFtarget	NW_005853778	1525	1535	-	13.6909	1.2e-05	0.0475	AAAGTGTGAAA
SOX14	CISBP	NW_005853778	423	434	-	11.4796	1.2e-05	0.0467	ACAACTACATTG
ZNF586	HOCOMOCO	NW_005853778	1836	1855	+	-0.257576	1.2e-05	0.0464	AGGGGCAGGAGAAAAAAAGT
ZFP28	CISBP	NW_005853778	1952	1984	-	12.77	1.2e-05	0.0448	TTTCACTCCTGCCTTTTTTTTTTTTTTTTTTTC
Peg3	TRANSFAC	NW_005853778	583	590	+	12.4404	1.21e-05	0.0477	GTGGCAGT
PAX6	hTFtarget	NW_005853778	391	398	-	14.9592	1.21e-05	0.0479	GTGCACAC
Zfp691	CISBP	NW_005853778	786	793	+	13.1735	1.21e-05	0.0481	GTGCTCCT
ZSCAN4	JASPAR	NW_005853778	383	397	-	8.87931	1.21e-05	0.0401	TGCACACACACACAC
Ascl2	CISBP	NW_005853778	1717	1726	+	11.5253	1.21e-05	0.0236	AACAGCTGTC
Ascl2	CISBP	NW_005853778	1717	1726	-	11.5253	1.21e-05	0.0236	GACAGCTGTT
ZNF433	CISBP	NW_005853778	1077	1091	-	13.2755	1.21e-05	0.0475	AGTACTGCAGTAATT
USF1	hTFtarget	NW_005853778	1776	1789	-	13.4592	1.21e-05	0.0481	CTGTCACATGAGCA
MAFA	hTFtarget	NW_005853778	814	829	-	13.1414	1.21e-05	0.0481	TTGCTGGAATCAGCAG
GFI1B	hTFtarget	NW_005853778	1320	1330	+	13.2143	1.21e-05	0.0471	GGAAATCTGGT
ZNF287	CISBP	NW_005853778	618	650	-	10.9558	1.21e-05	0.0045	TCTCTGTTATTCAGCTCTTTCATTTCTCATGCT
ZIM3	CISBP	NW_005853778	1046	1057	-	13.1735	1.22e-05	0.0472	AGTCTTCTGTTG
MYOD1	hTFtarget	NW_005853778	1716	1727	+	13.5	1.22e-05	0.0486	AAACAGCTGTCA
BHLHA15	CISBP	NW_005853778	168	177	+	12.5455	1.22e-05	0.0301	AGCATATGGC
Pitx1	CISBP	NW_005853778	1708	1716	-	10.6378	1.22e-05	0.0478	TTAATCCCT
TBX20	CISBP	NW_005853778	1515	1535	-	9.56122	1.23e-05	0.0266	AAAGTGTGAAAATAGGACCCA
STAT1	hTFtarget	NW_005853778	1476	1485	+	14.6939	1.24e-05	0.049	GGTTTCAGTT
ZNF287	CISBP	NW_005853778	1950	1982	-	10.9115	1.24e-05	0.0045	TCACTCCTGCCTTTTTTTTTTTTTTTTTTTCAA
Tfe3	HOCOMOCO	NW_005853778	1779	1788	-	13.2752	1.24e-05	0.0493	TGTCACATGA
TFE3	hTFtarget	NW_005853778	1779	1788	-	13.2752	1.24e-05	0.0493	TGTCACATGA
Egr1	JASPAR	NW_005853778	597	607	-	13.8163	1.24e-05	0.0492	TACGTGGGTGT
RUNX2	hTFtarget	NW_005853778	693	708	+	12.9504	1.24e-05	0.0493	CAACCCCTAACCACAA
ZNF85	CISBP	NW_005853778	815	832	-	13.4037	1.25e-05	0.0493	CTTTTGCTGGAATCAGCA
ALX1	hTFtarget	NW_005853778	1882	1894	+	12.6372	1.26e-05	0.0491	ATAATCAGATTAA
TBX18	JASPAR	NW_005853778	1525	1536	-	13.303	1.26e-05	0.0499	GAAAGTGTGAAA
TBX18	CISBP	NW_005853778	1525	1536	-	13.2857	1.26e-05	0.0499	GAAAGTGTGAAA
TFAP4	hTFtarget	NW_005853778	1717	1726	+	13.9388	1.26e-05	0.0143	AACAGCTGTC
ERG	hTFtarget	NW_005853778	1317	1330	+	11.6633	1.26e-05	0.0502	ACAGGAAATCTGGT
TBX15	CISBP	NW_005853778	1516	1534	+	2.06122	1.27e-05	0.0252	GGGTCCTATTTTCACACTT
ZNF805	CISBP	NW_005853778	370	387	+	13.1009	1.27e-05	0.0244	TGCCTACGTGTGTGTGTG
Tbx21	CISBP	NW_005853778	1525	1534	-	12.8257	1.27e-05	0.0506	AAGTGTGAAA
ARX	CISBP	NW_005853778	1882	1894	-	13.0236	1.27e-05	0.0249	TTAATCTGATTAT
E2F2	hTFtarget	NW_005853778	210	227	-	7.70408	1.28e-05	0.0489	AGTTTAGGCCCCAATAGG
RREB1	hTFtarget	NW_005853778	696	715	+	8.91743	1.28e-05	0.0255	CCCCTAACCACAAGCCCTAC
TBX15	CISBP	NW_005853778	1516	1534	-	2.04082	1.28e-05	0.0252	AAGTGTGAAAATAGGACCC
OLIG3	CISBP	NW_005853778	168	177	+	14.0714	1.28e-05	0.0412	AGCATATGGC
MAFA	hTFtarget	NW_005853778	814	829	-	13.0993	1.28e-05	0.0508	TTGCTGGAATCAGCAG
CEBPA	hTFtarget	NW_005853778	1440	1451	+	13.4697	1.28e-05	0.0507	TGTTTTGCAATG
E2F3	hTFtarget	NW_005853778	210	227	+	6.58163	1.28e-05	0.0256	CCTATTGGGGCCTAAACT
ZSCAN1	CISBP	NW_005853778	378	394	-	11.2041	1.28e-05	0.0168	ACACACACACACACACA
ZSCAN23	CISBP	NW_005853778	1874	1892	+	6.34694	1.28e-05	0.0508	AACATGTGATAATCAGATT
MAFG	hTFtarget	NW_005853778	814	829	-	12.4747	1.28e-05	0.051	TTGCTGGAATCAGCAG
SOX14	CISBP	NW_005853778	422	434	-	12.4388	1.29e-05	0.05	ACAACTACATTGA
ZNF140	HOCOMOCO	NW_005853778	1004	1027	-	11.2202	1.29e-05	0.0504	GCACATTTAGCAATTTCACTCACT
PROP1	hTFtarget	NW_005853778	1883	1893	-	13.4653	1.29e-05	0.0251	TAATCTGATTA
EGR2	hTFtarget	NW_005853778	596	608	+	13.0408	1.29e-05	0.0513	CACACCCACGTAG
PITX1	hTFtarget	NW_005853778	1709	1717	-	12.26	1.3e-05	0.0343	TTTAATCCC
OLIG3	CISBP	NW_005853778	168	177	+	13.6465	1.3e-05	0.0456	AGCATATGGC
TFEB	hTFtarget	NW_005853778	1874	1884	+	14.1939	1.3e-05	0.0291	AACATGTGATA
BHLHE22	JASPAR	NW_005853778	168	177	-	14.3636	1.3e-05	0.0518	GCCATATGCT
BHLHE23	CISBP	NW_005853778	168	177	-	14.2959	1.3e-05	0.0518	GCCATATGCT
BHLHE22	JASPAR	NW_005853778	168	177	+	14.4615	1.3e-05	0.0518	AGCATATGGC
ZNF223	CISBP	NW_005853778	712	725	+	12.898	1.3e-05	0.0258	CTACACCTTCTGAC
Obox1	CISBP	NW_005853778	1707	1716	-	11.3228	1.31e-05	0.0502	TTAATCCCTT
NEUROG2	CISBP	NW_005853778	168	177	-	12.36	1.32e-05	0.0524	GCCATATGCT
RREB1	hTFtarget	NW_005853778	376	395	-	8.80734	1.32e-05	0.0255	CACACACACACACACACACG
PAX6	hTFtarget	NW_005853778	395	411	+	12.544	1.33e-05	0.0528	GCACGCACGCACGCACA
PHOX2B	hTFtarget	NW_005853778	1881	1896	+	13.2205	1.34e-05	0.0505	GATAATCAGATTAACA
Zic3	JASPAR	NW_005853778	792	804	+	13.5532	1.34e-05	0.0529	CTCAGCAGGATCA
Zfp3	TRANSFAC	NW_005853778	1041	1052	+	10.1148	1.34e-05	0.0534	AGGGGCAACAGA
ZNF530	JASPAR	NW_005853778	850	867	-	11.9388	1.34e-05	0.0528	GCAAAGTAAGGGCGAGCG
ZNF808	CISBP	NW_005853778	241	261	+	13.0909	1.35e-05	0.0524	TTGCCTGCAAATCAGCTGTTT
OTX1	hTFtarget	NW_005853778	1707	1716	-	12.8283	1.35e-05	0.0517	TTAATCCCTT
TBX20	CISBP	NW_005853778	1515	1535	+	9.30612	1.35e-05	0.0266	TGGGTCCTATTTTCACACTTT
E2F3	hTFtarget	NW_005853778	210	227	-	6.41837	1.35e-05	0.0256	AGTTTAGGCCCCAATAGG
Sox2	HOCOMOCO	NW_005853778	1167	1182	-	13.198	1.35e-05	0.0511	TCCATTGTATTCCAGA
BCL6B	JASPAR	NW_005853778	477	493	+	-7.61429	1.36e-05	0.0534	GGCTTTCTAGGTCTTCC
FOXC2	hTFtarget	NW_005853778	1697	1708	+	12.2277	1.36e-05	0.0537	ATAAGCAAACAA
Hic1	TRANSFAC	NW_005853778	1100	1117	-	8.12069	1.36e-05	0.054	CTGCCTCTTGGTGCCTGC
Spi1	CISBP	NW_005853778	1458	1472	+	13.3434	1.37e-05	0.0518	GATAGGAGGAAGAGA
EGR2	hTFtarget	NW_005853778	596	608	+	13.5408	1.37e-05	0.0545	CACACCCACGTAG
PROP1	hTFtarget	NW_005853778	1883	1893	+	12.3564	1.38e-05	0.0543	TAATCAGATTA
Zfp354b	TRANSFAC	NW_005853778	1707	1718	+	9.54098	1.38e-05	0.0548	AAGGGATTAAAA
ZNF317	JASPAR	NW_005853778	250	261	-	13.3191	1.38e-05	0.0541	AAACAGCTGATT
TBX18	CISBP	NW_005853778	1525	1536	-	13.1327	1.38e-05	0.0551	GAAAGTGTGAAA
REST	hTFtarget	NW_005853778	1031	1045	-	11.4082	1.39e-05	0.055	CCCCTAAGGTGCTGA
ZNF784	JASPAR	NW_005853778	1381	1391	+	13.8077	1.39e-05	0.0552	GTACCTACCCT
ZNF140	CISBP	NW_005853778	1006	1019	-	8.61224	1.4e-05	0.0437	AGCAATTTCACTCA
TGIF1	hTFtarget	NW_005853778	1716	1727	-	5.53061	1.4e-05	0.0421	TGACAGCTGTTT
ZFP42	hTFtarget	NW_005853778	943	954	-	13.2755	1.41e-05	0.056	GGAGGCATTTTG
MSC	CISBP	NW_005853778	1716	1727	-	13.3776	1.41e-05	0.0279	TGACAGCTGTTT
ZNF784	CISBP	NW_005853778	1381	1391	+	13.7245	1.42e-05	0.0565	GTACCTACCCT
ZNF674	CISBP	NW_005853778	1042	1053	-	13.578	1.42e-05	0.0565	TTCTGTTGCCCC
FOXC2	hTFtarget	NW_005853778	1697	1708	+	13.13	1.42e-05	0.0347	ATAAGCAAACAA
ZSCAN4	CISBP	NW_005853778	378	394	-	9.86735	1.42e-05	0.0186	ACACACACACACACACA
Zbtb41	TRANSFAC	NW_005853778	1149	1157	+	14.5902	1.43e-05	0.0569	AGAAGGGGT
Zfp3	CISBP	NW_005853778	403	413	-	11.495	1.43e-05	0.0568	GGTGTGCGTGC
Runx1	JASPAR	NW_005853778	700	710	-	13.0862	1.43e-05	0.0423	GCTTGTGGTTA
RBPJ	hTFtarget	NW_005853778	1985	1994	-	13.0862	1.44e-05	0.0557	GGTGGGAAAG
Spi1	HOCOMOCO	NW_005853778	1458	1472	+	13.0303	1.44e-05	0.055	GATAGGAGGAAGAGA
TFAP4	hTFtarget	NW_005853778	1717	1726	-	13.8878	1.44e-05	0.0143	GACAGCTGTT
Pitx1	HOCOMOCO	NW_005853778	1708	1717	+	12.6974	1.45e-05	0.0569	AGGGATTAAA
Barx1	HOCOMOCO	NW_005853778	677	688	-	11.75	1.45e-05	0.0367	TTTAATTGCTTC
OLIG3	CISBP	NW_005853778	168	177	+	13.898	1.46e-05	0.043	AGCATATGGC
TFEB	hTFtarget	NW_005853778	1778	1788	+	14.0816	1.46e-05	0.0291	CTCATGTGACA
Olig2	HOCOMOCO	NW_005853778	1708	1725	-	13.0455	1.46e-05	0.0569	ACAGCTGTTTTAATCCCT
OLIG2	HOCOMOCO	NW_005853778	1708	1725	-	13.0455	1.46e-05	0.0567	ACAGCTGTTTTAATCCCT
E2f7	HOCOMOCO	NW_005853778	1837	1849	+	13.1273	1.47e-05	0.0575	GGGGCAGGAGAAA
E2F7	hTFtarget	NW_005853778	1837	1849	+	13.1273	1.47e-05	0.0576	GGGGCAGGAGAAA
MEIS2	hTFtarget	NW_005853778	1721	1728	-	13.6552	1.47e-05	0.0584	TTGACAGC
Smad3	CISBP	NW_005853778	128	135	+	10.9541	1.47e-05	0.0582	CCAGACAA
MEIS2	hTFtarget	NW_005853778	1721	1728	-	13.602	1.47e-05	0.0581	TTGACAGC
Myf6	CISBP	NW_005853778	1718	1726	-	14.0917	1.47e-05	0.0193	GACAGCTGT
Myog	CISBP	NW_005853778	253	260	-	14.6422	1.47e-05	0.0287	AACAGCTG
Myog	CISBP	NW_005853778	1717	1724	+	14.6422	1.47e-05	0.0287	AACAGCTG
MAX	hTFtarget	NW_005853778	1194	1203	+	12.8571	1.47e-05	0.0586	AGCACATGGA
ZSCAN1	CISBP	NW_005853778	376	392	-	10.9796	1.48e-05	0.0145	ACACACACACACACACG
Zfp182	TRANSFAC	NW_005853778	1879	1890	+	9.59016	1.48e-05	0.0581	GTGATAATCAGA
Zfp184	TRANSFAC	NW_005853778	1641	1652	-	9.68852	1.48e-05	0.0588	ATGTTGAATTAA
TGIF1	hTFtarget	NW_005853778	1716	1727	-	6.97959	1.48e-05	0.0404	TGACAGCTGTTT
BHLHE23	CISBP	NW_005853778	168	177	-	13.6061	1.49e-05	0.0296	GCCATATGCT
ZIM3	HOCOMOCO	NW_005853778	952	970	-	12.3485	1.49e-05	0.0286	TGGGCTTTCTGCTATTGGA
Arx	TRANSFAC	NW_005853778	1882	1894	-	13.0265	1.49e-05	0.0291	TTAATCTGATTAT
Hoxc10	TRANSFAC	NW_005853778	680	689	+	13.1607	1.49e-05	0.0575	GCAATTAAAA
Hoxc10	CISBP	NW_005853778	680	689	-	13.1287	1.49e-05	0.0583	TTTTAATTGC
Irf3	HOCOMOCO	NW_005853778	1952	1971	+	12.875	1.49e-05	0.0279	GAAAAAAAAAAAAAAAAAAA
IRF3	hTFtarget	NW_005853778	1952	1971	+	12.875	1.49e-05	0.0279	GAAAAAAAAAAAAAAAAAAA
MNX1	hTFtarget	NW_005853778	679	688	+	11.3284	1.5e-05	0.0567	AGCAATTAAA
MNX1	hTFtarget	NW_005853778	679	688	-	11.3168	1.5e-05	0.057	TTTAATTGCT
PTF1A	hTFtarget	NW_005853778	249	260	-	12.7857	1.5e-05	0.0298	AACAGCTGATTT
Arx	CISBP	NW_005853778	1882	1894	-	12.9843	1.51e-05	0.0292	TTAATCTGATTAT
ZNF341	HOCOMOCO	NW_005853778	1451	1472	+	12.813	1.51e-05	0.0577	GAACTGGGATAGGAGGAAGAGA
Sp5	HOCOMOCO	NW_005853778	1448	1471	+	12.4091	1.51e-05	0.0581	AATGAACTGGGATAGGAGGAAGAG
BHLHA15	CISBP	NW_005853778	168	177	-	12.4848	1.51e-05	0.0301	GCCATATGCT
ZFP82	HOCOMOCO	NW_005853778	1150	1173	-	12.4483	1.53e-05	0.0578	TTCCAGACCATCCACAACCCCTTC
MYOG	hTFtarget	NW_005853778	1716	1727	-	12.8265	1.53e-05	0.03	TGACAGCTGTTT
Egr1	CISBP	NW_005853778	595	607	+	13.4404	1.53e-05	0.0605	TCACACCCACGTA
MSC	CISBP	NW_005853778	251	260	-	13.4949	1.53e-05	0.0201	AACAGCTGAT
FOXC1	hTFtarget	NW_005853778	1695	1707	+	13.1089	1.53e-05	0.0306	ATATAAGCAAACA
Prop1	HOCOMOCO	NW_005853778	1883	1893	+	13.209	1.53e-05	0.0598	TAATCAGATTA
TFAP4	hTFtarget	NW_005853778	1717	1726	-	13.8061	1.53e-05	0.017	GACAGCTGTT
FOXC2	hTFtarget	NW_005853778	1697	1708	+	12.4444	1.53e-05	0.0603	ATAAGCAAACAA
Meis3	CISBP	NW_005853778	1720	1728	-	10.9574	1.54e-05	0.0613	TTGACAGCT
ZNF492	CISBP	NW_005853778	1953	1970	-	11.5182	1.54e-05	0.0147	TTTTTTTTTTTTTTTTTT
ZNF492	CISBP	NW_005853778	1954	1971	-	11.5182	1.54e-05	0.0147	TTTTTTTTTTTTTTTTTT
ZNF197	CISBP	NW_005853778	40	54	+	13.4862	1.54e-05	0.0382	CCCCCGTTTGTCCTT
ASCL2	hTFtarget	NW_005853778	1717	1726	+	12.6837	1.55e-05	0.0364	AACAGCTGTC
Myb	JASPAR	NW_005853778	174	183	-	14.0984	1.55e-05	0.0595	GTAACTGCCA
Egr2	JASPAR	NW_005853778	383	397	-	13.3279	1.55e-05	0.0153	TGCACACACACACAC
SOX2	hTFtarget	NW_005853778	1173	1183	+	12.8871	1.56e-05	0.0596	ATACAATGGAG
Zic2	JASPAR	NW_005853778	790	803	+	12.9268	1.57e-05	0.062	TCCTCAGCAGGATC
Spi1	CISBP	NW_005853778	453	462	-	11.0505	1.57e-05	0.0623	TTGGGGAAGT
OLIG2	CISBP	NW_005853778	168	177	+	13.2929	1.57e-05	0.0626	AGCATATGGC
Crx	HOCOMOCO	NW_005853778	766	778	+	12.8788	1.57e-05	0.0595	CAATAGGATTAAG
CRX	hTFtarget	NW_005853778	766	778	+	12.8788	1.57e-05	0.0596	CAATAGGATTAAG
Zfp105	TRANSFAC	NW_005853778	1958	1972	+	12.1769	1.58e-05	0.015	AAAAAAAAAAAAAAG
Hoxa13	CISBP	NW_005853778	1561	1569	+	9.05	1.58e-05	0.0622	TTTTACGAG
Hoxd13	CISBP	NW_005853778	1561	1569	+	7.43478	1.58e-05	0.0621	TTTTACGAG
USF1	hTFtarget	NW_005853778	801	811	+	13.8265	1.58e-05	0.0291	ATCATGTGATG
FOXC1	hTFtarget	NW_005853778	1604	1616	-	13.0792	1.58e-05	0.0306	AAAAAAATAAACT
USF2	hTFtarget	NW_005853778	1776	1788	-	12.8776	1.58e-05	0.0628	TGTCACATGAGCA
ZNF98	CISBP	NW_005853778	1957	1977	-	12.3636	1.58e-05	0.0149	CCTGCCTTTTTTTTTTTTTTT
CTCF	hTFtarget	NW_005853778	1618	1636	+	8.36	1.58e-05	0.0618	ATCCAGAAATTTGCTGTGC
ZNF140	CISBP	NW_005853778	1006	1019	-	8.22449	1.59e-05	0.0491	AGCAATTTCACTCA
ZNF354A	HOCOMOCO	NW_005853778	619	642	-	12.5616	1.59e-05	0.06	ATTCAGCTCTTTCATTTCTCATGC
Runx2	HOCOMOCO	NW_005853778	229	240	-	13.2576	1.59e-05	0.0316	CTCTGTGGTTCG
Elf5	HOCOMOCO	NW_005853778	1305	1321	+	12.9242	1.6e-05	0.0311	GAATGGAGGAAGACAGG
IRF3	hTFtarget	NW_005853778	1477	1498	-	6.83673	1.6e-05	0.0207	TTGGTTTTGGTGAAACTGAAAC
MYOD1	hTFtarget	NW_005853778	1716	1727	+	13.1429	1.6e-05	0.0635	AAACAGCTGTCA
SPIB	hTFtarget	NW_005853778	452	463	-	13.3265	1.6e-05	0.0634	GTTGGGGAAGTT
SMAD2	hTFtarget	NW_005853778	1781	1792	-	12.8485	1.61e-05	0.0615	TGCCTGTCACAT
Tfap4	CISBP	NW_005853778	251	259	+	10.3571	1.61e-05	0.0639	ATCAGCTGT
ZNF75D	JASPAR	NW_005853778	1768	1779	+	12.5281	1.61e-05	0.0212	GAGGGAAATGCT
ZNF384	hTFtarget	NW_005853778	1953	1961	-	14.6238	1.61e-05	0.00508	TTTTTTTTT
ZNF384	hTFtarget	NW_005853778	1954	1962	-	14.6238	1.61e-05	0.00508	TTTTTTTTT
ZNF384	hTFtarget	NW_005853778	1955	1963	-	14.6238	1.61e-05	0.00508	TTTTTTTTT
ZNF384	hTFtarget	NW_005853778	1956	1964	-	14.6238	1.61e-05	0.00508	TTTTTTTTT
ZNF384	hTFtarget	NW_005853778	1957	1965	-	14.6238	1.61e-05	0.00508	TTTTTTTTT
ZNF384	hTFtarget	NW_005853778	1958	1966	-	14.6238	1.61e-05	0.00508	TTTTTTTTT
ZNF384	hTFtarget	NW_005853778	1959	1967	-	14.6238	1.61e-05	0.00508	TTTTTTTTT
ZNF384	hTFtarget	NW_005853778	1960	1968	-	14.6238	1.61e-05	0.00508	TTTTTTTTT
ZNF384	hTFtarget	NW_005853778	1961	1969	-	14.6238	1.61e-05	0.00508	TTTTTTTTT
ZNF384	hTFtarget	NW_005853778	1962	1970	-	14.6238	1.61e-05	0.00508	TTTTTTTTT
ZNF384	hTFtarget	NW_005853778	1963	1971	-	14.6238	1.61e-05	0.00508	TTTTTTTTT
REST	hTFtarget	NW_005853778	321	336	+	10.8878	1.62e-05	0.0641	CTGACCAAGGTGCTTC
ZSCAN4	CISBP	NW_005853778	378	390	-	13.2828	1.62e-05	0.016	ACACACACACACA
ZSCAN4	CISBP	NW_005853778	380	392	-	13.2828	1.62e-05	0.016	ACACACACACACA
ZSCAN4	CISBP	NW_005853778	382	394	-	13.2828	1.62e-05	0.016	ACACACACACACA
TGIF1	hTFtarget	NW_005853778	1716	1727	-	12.7364	1.62e-05	0.0504	TGACAGCTGTTT
TFAP4	hTFtarget	NW_005853778	1717	1726	+	13.4694	1.62e-05	0.0169	AACAGCTGTC
GFI1B	hTFtarget	NW_005853778	1320	1330	+	12.9592	1.62e-05	0.0633	GGAAATCTGGT
RBPJ	hTFtarget	NW_005853778	1984	1993	+	10.5818	1.63e-05	0.0643	ACTTTCCCAC
Zfp410	TRANSFAC	NW_005853778	1357	1373	+	12.939	1.63e-05	0.063	GATTTTGGGATAGCTAC
ZNF263	hTFtarget	NW_005853778	785	794	+	13.1717	1.64e-05	0.0654	CGTGCTCCTC
ZNF554	HOCOMOCO	NW_005853778	796	815	+	12.803	1.65e-05	0.0653	GCAGGATCATGTGATGACCT
ZSCAN4	CISBP	NW_005853778	383	397	-	9.2551	1.66e-05	0.0653	TGCACACACACACAC
Tbx2	CISBP	NW_005853778	831	851	-	8.77551	1.66e-05	0.0654	CGCGGCTGGGAAATGTTGCCT
ZNF134	CISBP	NW_005853778	1181	1195	-	12.8265	1.67e-05	0.0662	CTGCAACTGATGCTC
Zfp319	TRANSFAC	NW_005853778	286	297	+	12.1311	1.67e-05	0.034	TGGTAAAGCCTC
PBX1	hTFtarget	NW_005853778	62	73	-	13.1429	1.67e-05	0.0648	CCATCAATCTTA
MITF	hTFtarget	NW_005853778	1779	1788	+	13.4697	1.69e-05	0.067	TCATGTGACA
Gli1	JASPAR	NW_005853778	1158	1171	-	12.8865	1.7e-05	0.0675	CCAGACCATCCACA
Zfp319	TRANSFAC	NW_005853778	1480	1491	-	12.0656	1.71e-05	0.034	TGGTGAAACTGA
ZNF189	CISBP	NW_005853778	1463	1480	+	13.2551	1.71e-05	0.0336	GAGGAAGAGAAGTGGTTT
USF1	hTFtarget	NW_005853778	1778	1788	+	13.7449	1.71e-05	0.0291	CTCATGTGACA
TFAP4	hTFtarget	NW_005853778	1717	1726	+	13.7551	1.71e-05	0.017	AACAGCTGTC
TFAP4	hTFtarget	NW_005853778	1717	1726	-	13.449	1.71e-05	0.0169	GACAGCTGTT
TFAP4	hTFtarget	NW_005853778	1717	1726	-	13.6	1.71e-05	0.017	GACAGCTGTT
TFAP4	hTFtarget	NW_005853778	1717	1726	-	13.5612	1.71e-05	0.017	GACAGCTGTT
Nr4a1	HOCOMOCO	NW_005853778	1967	1975	+	11.152	1.72e-05	0.0523	AAAAAGGCA
PTF1A	hTFtarget	NW_005853778	1717	1728	+	12.6837	1.72e-05	0.0684	AACAGCTGTCAA
ZNF443	CISBP	NW_005853778	980	1000	-	10.5766	1.72e-05	0.0677	GTCTTCTGTGAAACAGGGCTT
LHX2	hTFtarget	NW_005853778	678	689	-	12.0746	1.73e-05	0.0679	TTTTAATTGCTT
RFX5	hTFtarget	NW_005853778	1759	1773	+	13.051	1.73e-05	0.0683	TAGTTGCTAGAGGGA
POU3F1	hTFtarget	NW_005853778	1684	1697	+	12.7624	1.73e-05	0.0329	TATTCTAATGCATA
OLIG3	JASPAR	NW_005853778	168	177	-	12.9138	1.73e-05	0.0685	GCCATATGCT
OLIG3	CISBP	NW_005853778	168	177	-	12.86	1.73e-05	0.0687	GCCATATGCT
Hic1	CISBP	NW_005853778	1100	1117	-	8.27551	1.73e-05	0.0686	CTGCCTCTTGGTGCCTGC
HOXC10	hTFtarget	NW_005853778	680	689	-	12.0686	1.74e-05	0.0677	TTTTAATTGC
DMRT1	hTFtarget	NW_005853778	1347	1356	-	9.24528	1.74e-05	0.0659	AATGTAGCTA
Spi1	CISBP	NW_005853778	453	462	-	10.01	1.74e-05	0.0691	TTGGGGAAGT
USF2	hTFtarget	NW_005853778	1778	1788	+	13.551	1.74e-05	0.0693	CTCATGTGACA
TFE3	hTFtarget	NW_005853778	1874	1884	-	13.7755	1.74e-05	0.0451	TATCACATGTT
MYF6	hTFtarget	NW_005853778	1716	1727	+	13.3367	1.75e-05	0.0694	AAACAGCTGTCA
TCF21	hTFtarget	NW_005853778	1716	1727	-	12.5	1.75e-05	0.0342	TGACAGCTGTTT
TBX20	CISBP	NW_005853778	1524	1538	-	13.0918	1.75e-05	0.0691	AAGAAAGTGTGAAAA
MESP2	CISBP	NW_005853778	167	178	+	13.398	1.75e-05	0.0675	CAGCATATGGCA
Cebpb	HOCOMOCO	NW_005853778	1440	1450	+	13.2879	1.75e-05	0.0691	TGTTTTGCAAT
MAX	hTFtarget	NW_005853778	782	791	-	12.8333	1.75e-05	0.0696	GAGCACGAGG
MSC	JASPAR	NW_005853778	251	260	-	13.5	1.75e-05	0.0231	AACAGCTGAT
ZNF487	CISBP	NW_005853778	1947	1975	+	-0.85	1.75e-05	0.0139	AGTTTGAAAAAAAAAAAAAAAAAAAGGCA
E2F2	hTFtarget	NW_005853778	849	859	-	13.0612	1.75e-05	0.0696	AGGGCGAGCGC
SPIB	hTFtarget	NW_005853778	1458	1474	+	12	1.76e-05	0.0681	GATAGGAGGAAGAGAAG
RUNX1	hTFtarget	NW_005853778	699	709	-	13.3333	1.77e-05	0.0693	CTTGTGGTTAG
Irf4	HOCOMOCO	NW_005853778	1969	1986	+	12.7545	1.77e-05	0.067	AAAGGCAGGAGTGAAACT
RUNX3	hTFtarget	NW_005853778	700	709	-	13.303	1.77e-05	0.0697	CTTGTGGTTA
Sall1	TRANSFAC	NW_005853778	1397	1408	-	12.9672	1.78e-05	0.0349	CCTATTATAAGC
Sall1	TRANSFAC	NW_005853778	1803	1814	-	12.9672	1.78e-05	0.0349	CCTATTATAAGC
FOXA1	hTFtarget	NW_005853778	1697	1709	+	13.34	1.79e-05	0.0694	ATAAGCAAACAAG
PITX2	hTFtarget	NW_005853778	1709	1716	-	13.5962	1.79e-05	0.0713	TTAATCCC
Pitx1	JASPAR	NW_005853778	1709	1716	-	12.1525	1.79e-05	0.0686	TTAATCCC
PITX1	hTFtarget	NW_005853778	1709	1716	-	12.12	1.79e-05	0.0687	TTAATCCC
PITX1	hTFtarget	NW_005853778	770	778	-	12.09	1.79e-05	0.0343	CTTAATCCT
Obox5	CISBP	NW_005853778	1709	1716	-	7.83628	1.79e-05	0.0693	TTAATCCC
Obox5	CISBP	NW_005853778	1709	1716	-	8.29956	1.79e-05	0.0693	TTAATCCC
Pitx2	CISBP	NW_005853778	1709	1716	-	11.4911	1.79e-05	0.0694	TTAATCCC
Otx1	CISBP	NW_005853778	1709	1716	-	9.34014	1.79e-05	0.0687	TTAATCCC
PITX2	hTFtarget	NW_005853778	1709	1716	-	14.2857	1.79e-05	0.0685	TTAATCCC
PITX2	hTFtarget	NW_005853778	1709	1716	-	12.7677	1.79e-05	0.0679	TTAATCCC
Sox7	CISBP	NW_005853778	146	153	+	8.13158	1.79e-05	0.0685	GGAACAAT
Sox5	CISBP	NW_005853778	146	153	-	9.67647	1.79e-05	0.0688	ATTGTTCC
SOX9	hTFtarget	NW_005853778	1428	1444	-	1.88776	1.8e-05	0.0692	AAACAATTTCACAGTAT
SREBF1	hTFtarget	NW_005853778	799	812	-	12.7561	1.8e-05	0.0545	TCATCACATGATCC
Alx4	CISBP	NW_005853778	1882	1894	+	12.6964	1.8e-05	0.0351	ATAATCAGATTAA
Zfp74	TRANSFAC	NW_005853778	952	970	+	-18.082	1.81e-05	0.0348	TCCAATAGCAGAAAGCCCA
NFIC	hTFtarget	NW_005853778	1858	1874	+	12.8182	1.81e-05	0.0713	CTTGGATTTCACCCAGA
Zfp37	TRANSFAC	NW_005853778	976	987	-	7.19672	1.81e-05	0.0714	CAGGGCTTCTGT
PROP1	hTFtarget	NW_005853778	1883	1893	-	12.198	1.82e-05	0.0341	TAATCTGATTA
POU6F1	hTFtarget	NW_005853778	1673	1686	-	12.2828	1.82e-05	0.0711	ATAATGATTTGTGT
Alx4	TRANSFAC	NW_005853778	1882	1894	-	12.7283	1.82e-05	0.0357	TTAATCTGATTAT
KLF9	hTFtarget	NW_005853778	382	397	-	12.6179	1.83e-05	0.0166	TGCACACACACACACA
Etv6	HOCOMOCO	NW_005853778	1317	1325	+	12.3333	1.83e-05	0.0702	ACAGGAAAT
Pou5f1	CISBP	NW_005853778	1683	1697	+	13.0099	1.83e-05	0.0349	TTATTCTAATGCATA
TBX1	CISBP	NW_005853778	1515	1534	-	6.23469	1.83e-05	0.0723	AAGTGTGAAAATAGGACCCA
ZNF75D	CISBP	NW_005853778	1768	1779	+	12.2449	1.84e-05	0.0242	GAGGGAAATGCT
PKNOX1	hTFtarget	NW_005853778	1716	1727	-	8.12245	1.84e-05	0.0718	TGACAGCTGTTT
GATA1	hTFtarget	NW_005853778	1881	1895	+	12.4732	1.85e-05	0.0469	GATAATCAGATTAAC
MYOG	hTFtarget	NW_005853778	1716	1727	-	12.8469	1.85e-05	0.0364	TGACAGCTGTTT
ASCL2	hTFtarget	NW_005853778	1717	1726	-	12.5816	1.86e-05	0.0364	GACAGCTGTT
HOXC11	hTFtarget	NW_005853778	679	689	-	12.0294	1.86e-05	0.0732	TTTTAATTGCT
ALX4	CISBP	NW_005853778	1882	1894	+	12.4602	1.86e-05	0.0362	ATAATCAGATTAA
ZNF487	CISBP	NW_005853778	1948	1976	+	-1.1	1.86e-05	0.0139	GTTTGAAAAAAAAAAAAAAAAAAAGGCAG
ZBTB14	hTFtarget	NW_005853778	397	412	+	4.70408	1.86e-05	0.0725	ACGCACGCACGCACAC
FOXA1	hTFtarget	NW_005853778	1698	1707	+	13.6396	1.86e-05	0.0715	TAAGCAAACA
MGA	CISBP	NW_005853778	1022	1039	-	7.87755	1.87e-05	0.0594	AGGTGCTGAATAGCACAT
Zfp281	TRANSFAC	NW_005853778	456	470	+	12.5854	1.87e-05	0.0729	TCCCCAACCCCTCTC
TBX21	hTFtarget	NW_005853778	1526	1535	-	13.1122	1.88e-05	0.0746	AAAGTGTGAA
ZNF713	CISBP	NW_005853778	1954	1972	-	3.36735	1.88e-05	0.0157	CTTTTTTTTTTTTTTTTTT
LEF1	hTFtarget	NW_005853778	870	878	-	13.24	1.88e-05	0.0736	ACATCAAAC
LEF1	hTFtarget	NW_005853778	870	878	-	12.91	1.88e-05	0.0742	ACATCAAAC
TCF7	hTFtarget	NW_005853778	870	878	-	12.95	1.88e-05	0.0727	ACATCAAAC
TCF7	hTFtarget	NW_005853778	870	878	-	12.5149	1.88e-05	0.0746	ACATCAAAC
Pou1f1	CISBP	NW_005853778	1688	1697	+	8.06047	1.88e-05	0.0603	CTAATGCATA
ZNF263	hTFtarget	NW_005853778	779	793	+	12.7755	1.89e-05	0.0741	GTTCCTCGTGCTCCT
ZSCAN4	CISBP	NW_005853778	380	396	-	11.0714	1.89e-05	0.0308	GCACACACACACACACA
OLIG3	CISBP	NW_005853778	1717	1726	+	12.7857	1.89e-05	0.0373	AACAGCTGTC
Dlx2	JASPAR	NW_005853778	678	689	+	12.3304	1.89e-05	0.073	AAGCAATTAAAA
VEZF1	hTFtarget	NW_005853778	1453	1474	+	12.4167	1.89e-05	0.0266	ACTGGGATAGGAGGAAGAGAAG
ZSCAN1	CISBP	NW_005853778	376	392	-	10.2245	1.89e-05	0.0186	ACACACACACACACACG
Sox11	CISBP	NW_005853778	1429	1443	-	0.989796	1.89e-05	0.0728	AACAATTTCACAGTA
PHOX2B	hTFtarget	NW_005853778	1883	1893	-	12.6139	1.89e-05	0.0363	TAATCTGATTA
TCF21	hTFtarget	NW_005853778	1716	1727	+	13.1224	1.9e-05	0.0412	AAACAGCTGTCA
EGR2	hTFtarget	NW_005853778	595	609	+	12.1939	1.91e-05	0.0756	TCACACCCACGTAGA
TBX20	JASPAR	NW_005853778	1525	1535	-	12.8788	1.91e-05	0.0489	AAAGTGTGAAA
Barx1	HOCOMOCO	NW_005853778	1434	1445	+	11.5263	1.91e-05	0.0367	TGAAATTGTTTT
CTCF	hTFtarget	NW_005853778	1990	2000	-	13.0204	1.91e-05	0.0759	CCCTCCGGTGG
Dlx5	JASPAR	NW_005853778	678	689	+	12.54	1.92e-05	0.0735	AAGCAATTAAAA
ERG	hTFtarget	NW_005853778	1317	1326	+	13.3853	1.92e-05	0.076	ACAGGAAATC
Tal1	CISBP	NW_005853778	718	737	-	12.633	1.92e-05	0.0755	TTATCACAGGGTGTCAGAAG
Egr2	CISBP	NW_005853778	596	607	+	13.2385	1.92e-05	0.0762	CACACCCACGTA
Arid3a	CISBP	NW_005853778	681	689	+	8.00578	1.92e-05	0.0748	CAATTAAAA
NFKB1	hTFtarget	NW_005853778	33	42	-	12.9775	1.92e-05	0.0763	GGGGAGTTCC
TBX20	CISBP	NW_005853778	1525	1535	-	12.8571	1.93e-05	0.05	AAAGTGTGAAA
ZNF267	CISBP	NW_005853778	844	864	+	12.3211	1.95e-05	0.0772	CAGCCGCGCTCGCCCTTACTT
Zfp382	TRANSFAC	NW_005853778	1697	1714	+	-3.59016	1.95e-05	0.0766	ATAAGCAAACAAGGGATT
ZNF317	CISBP	NW_005853778	1047	1058	-	12.9817	1.95e-05	0.0386	GAGTCTTCTGTT
MYOG	hTFtarget	NW_005853778	1716	1727	-	12.898	1.96e-05	0.0385	TGACAGCTGTTT
USF2	hTFtarget	NW_005853778	1778	1788	+	13.6837	1.96e-05	0.0479	CTCATGTGACA
EGR2	hTFtarget	NW_005853778	597	607	+	12.1897	1.97e-05	0.0781	ACACCCACGTA
PROP1	hTFtarget	NW_005853778	1883	1893	-	13.4851	1.97e-05	0.0379	TAATCTGATTA
EGR2	hTFtarget	NW_005853778	597	607	+	12.2143	1.97e-05	0.0784	ACACCCACGTA
NR2E1	CISBP	NW_005853778	1850	1858	+	11.2347	1.98e-05	0.079	AAAAGTCAC
TFAP4	hTFtarget	NW_005853778	1717	1726	+	13.7857	1.99e-05	0.0206	AACAGCTGTC
Pknox2	TRANSFAC	NW_005853778	1716	1727	-	3.95714	1.99e-05	0.0655	TGACAGCTGTTT
Ascl2	TRANSFAC	NW_005853778	1717	1726	-	13.1571	1.99e-05	0.0385	GACAGCTGTT
Ascl2	JASPAR	NW_005853778	1717	1726	-	13.1571	1.99e-05	0.0385	GACAGCTGTT
Ascl2	CISBP	NW_005853778	1717	1726	-	13.1327	1.99e-05	0.0384	GACAGCTGTT
RFX5	hTFtarget	NW_005853778	1754	1773	+	12.561	2e-05	0.0793	CTCCATAGTTGCTAGAGGGA
IRF1	hTFtarget	NW_005853778	1490	1501	+	12.69	2.01e-05	0.0393	CAAAACCAAACC
Nkx2-2	HOCOMOCO	NW_005853778	86	96	-	11.9848	2.01e-05	0.0792	CTGAAGTGTCT
Egr2	JASPAR	NW_005853778	375	389	-	12.8852	2.02e-05	0.0159	CACACACACACACGT
Trp53	CISBP	NW_005853778	552	568	-	10.1327	2.02e-05	0.0457	GCATGCTAAGGAAATGT
PKNOX1	hTFtarget	NW_005853778	1716	1727	-	6.59184	2.02e-05	0.072	TGACAGCTGTTT
PHOX2B	hTFtarget	NW_005853778	1883	1893	-	12.7525	2.02e-05	0.0387	TAATCTGATTA
Meis2	TRANSFAC	NW_005853778	1716	1727	-	12.5242	2.03e-05	0.0804	TGACAGCTGTTT
ARGFX	CISBP	NW_005853778	1882	1894	-	11.703	2.03e-05	0.0781	TTAATCTGATTAT
Egr2	CISBP	NW_005853778	598	607	+	12.8776	2.03e-05	0.0808	CACCCACGTA
Pax4	JASPAR	NW_005853778	688	717	+	12.3235	2.03e-05	0.079	AAAAGCAACCCCTAACCACAAGCCCTACAC
STAT1	hTFtarget	NW_005853778	623	636	+	10.7347	2.04e-05	0.0603	GAGAAATGAAAGAG
TGIF1	hTFtarget	NW_005853778	1716	1727	+	6.44898	2.04e-05	0.0404	AAACAGCTGTCA
EGR1	hTFtarget	NW_005853778	598	607	+	13.1927	2.05e-05	0.054	CACCCACGTA
Meis2	CISBP	NW_005853778	1716	1727	-	12.5161	2.06e-05	0.0815	TGACAGCTGTTT
ZNF713	CISBP	NW_005853778	1307	1325	-	3.04082	2.06e-05	0.0157	ATTTCCTGTCTTCCTCCAT
ZNF570	CISBP	NW_005853778	1529	1549	+	12.122	2.06e-05	0.0783	ACACTTTCTTTGGCTTCATTT
Zkscan6	TRANSFAC	NW_005853778	1	11	-	12.7541	2.06e-05	0.0806	CTTGTTAAAGC
Foxa2	HOCOMOCO	NW_005853778	1698	1710	-	13.1061	2.07e-05	0.0811	CCTTGTTTGCTTA
OLIG3	CISBP	NW_005853778	168	177	-	13.4592	2.07e-05	0.0412	GCCATATGCT
ZNF287	CISBP	NW_005853778	1953	1985	-	9.79646	2.08e-05	0.00655	GTTTCACTCCTGCCTTTTTTTTTTTTTTTTTTT
TFAP4	hTFtarget	NW_005853778	1717	1726	-	13.7449	2.08e-05	0.0206	GACAGCTGTT
ZNF317	CISBP	NW_005853778	6	29	+	9.60909	2.08e-05	0.0367	AACAAGTCTGCTCTCAAACAGACT
Myf6	CISBP	NW_005853778	1718	1726	+	9.61	2.08e-05	0.0805	ACAGCTGTC
REST	hTFtarget	NW_005853778	322	336	+	8.77551	2.08e-05	0.0826	TGACCAAGGTGCTTC
TFAP4	hTFtarget	NW_005853778	1717	1726	-	13.2449	2.08e-05	0.0206	GACAGCTGTT
FOXA2	hTFtarget	NW_005853778	1720	1739	-	12.6535	2.08e-05	0.0794	ATGAAAAAATATTGACAGCT
ZNF805	CISBP	NW_005853778	376	393	+	12.2936	2.08e-05	0.0244	CGTGTGTGTGTGTGTGTG
TCF21	hTFtarget	NW_005853778	1716	1727	-	12.9898	2.08e-05	0.0412	TGACAGCTGTTT
ZNF582	HOCOMOCO	NW_005853778	1160	1183	+	10.0845	2.09e-05	0.0533	TGGATGGTCTGGAATACAATGGAG
OTX1	hTFtarget	NW_005853778	1707	1716	-	12.5758	2.09e-05	0.0832	TTAATCCCTT
BHLHE23	CISBP	NW_005853778	168	177	+	13.2041	2.09e-05	0.0416	AGCATATGGC
Lbx1	TRANSFAC	NW_005853778	1633	1643	-	13.2459	2.1e-05	0.0816	TAAATAAGCAC
Pax5	HOCOMOCO	NW_005853778	1110	1128	+	12.4911	2.1e-05	0.0831	AGAGGCAGTGCCGCGGGAC
Smad2	HOCOMOCO	NW_005853778	738	746	+	12.2121	2.1e-05	0.0523	TCTGTCTGT
TBX19	CISBP	NW_005853778	1515	1535	-	11.449	2.11e-05	0.0834	AAAGTGTGAAAATAGGACCCA
PROP1	hTFtarget	NW_005853778	1883	1893	+	12.2743	2.11e-05	0.0821	TAATCAGATTA
FOXC2	hTFtarget	NW_005853778	1697	1707	+	12.7699	2.11e-05	0.0818	ATAAGCAAACA
TFAP4	hTFtarget	NW_005853778	252	261	-	12.6454	2.12e-05	0.0276	AAACAGCTGA
TGIF1	hTFtarget	NW_005853778	1716	1727	+	4.32653	2.12e-05	0.0421	AAACAGCTGTCA
ZNF680	HOCOMOCO	NW_005853778	1920	1939	+	7.7	2.12e-05	0.0813	GATGGCAAAGGAGATTGAAG
TGIF2	hTFtarget	NW_005853778	1716	1727	-	12.48	2.13e-05	0.0844	TGACAGCTGTTT
Erg	JASPAR	NW_005853778	1315	1328	+	12.7154	2.13e-05	0.0839	AGACAGGAAATCTG
KLF11	hTFtarget	NW_005853778	594	604	+	12.8077	2.13e-05	0.0845	ATCACACCCAC
FOXA1	hTFtarget	NW_005853778	1698	1707	+	13.4595	2.13e-05	0.0829	TAAGCAAACA
ETV3	hTFtarget	NW_005853778	1316	1331	+	8.7449	2.14e-05	0.0704	GACAGGAAATCTGGTC
ZNF213	CISBP	NW_005853778	1095	1109	-	12	2.14e-05	0.0851	TGGTGCCTGCTTTCC
Tbx20	CISBP	NW_005853778	1526	1535	-	12.1122	2.15e-05	0.0856	AAAGTGTGAA
Spib	HOCOMOCO	NW_005853778	1459	1475	+	10.7273	2.15e-05	0.0834	ATAGGAGGAAGAGAAGT
ZNF287	CISBP	NW_005853778	1959	1991	-	9.70796	2.16e-05	0.00655	GGGAAAGTTTCACTCCTGCCTTTTTTTTTTTTT
Foxa3	HOCOMOCO	NW_005853778	1697	1709	-	12.8788	2.16e-05	0.083	CTTGTTTGCTTAT
OLIG3	CISBP	NW_005853778	168	177	-	13.2959	2.16e-05	0.043	GCCATATGCT
Plagl2	TRANSFAC	NW_005853778	699	713	-	3.44262	2.17e-05	0.086	AGGGCTTGTGGTTAG
ZNF584	CISBP	NW_005853778	257	277	+	11.4954	2.17e-05	0.083	TGTTTCAGAAATGTGGTGTCT
FLI1	hTFtarget	NW_005853778	1317	1330	+	10.7755	2.18e-05	0.0864	ACAGGAAATCTGGT
EGR3	hTFtarget	NW_005853778	596	608	+	10.7245	2.18e-05	0.0864	CACACCCACGTAG
PRDM1	hTFtarget	NW_005853778	300	308	+	14.8265	2.18e-05	0.085	AGTCACTTT
HOXB6	hTFtarget	NW_005853778	680	687	-	10.7925	2.18e-05	0.0866	TTAATTGC
MEF2A	hTFtarget	NW_005853778	343	350	+	12.5615	2.18e-05	0.0844	AAAATAGC
NANOG	hTFtarget	NW_005853778	680	687	-	8.32039	2.18e-05	0.0856	TTAATTGC
HOXB6	hTFtarget	NW_005853778	680	687	-	10.3465	2.18e-05	0.0847	TTAATTGC
HOXB6	hTFtarget	NW_005853778	680	687	-	10.7525	2.18e-05	0.0854	TTAATTGC
HOXD13	hTFtarget	NW_005853778	1561	1568	-	12.3069	2.18e-05	0.0855	TCGTAAAA
Cux2	HOCOMOCO	NW_005853778	1351	1361	-	11.6774	2.18e-05	0.0851	AAATCAATGTA
ZIM3	CISBP	NW_005853778	954	971	-	11.8776	2.18e-05	0.0422	CTGGGCTTTCTGCTATTG
Runx1	JASPAR	NW_005853778	230	240	-	12.6724	2.19e-05	0.0423	CTCTGTGGTTC
USF1	hTFtarget	NW_005853778	1874	1884	+	13.4082	2.19e-05	0.0291	AACATGTGATA
RBPJ	hTFtarget	NW_005853778	1985	1993	+	11.1651	2.2e-05	0.0867	CTTTCCCAC
NEUROG1	CISBP	NW_005853778	168	177	-	13.949	2.2e-05	0.0525	GCCATATGCT
ZNF263	hTFtarget	NW_005853778	785	794	+	12.551	2.2e-05	0.0875	CGTGCTCCTC
HOXA9	hTFtarget	NW_005853778	679	689	-	11.8725	2.2e-05	0.0863	TTTTAATTGCT
ZNF467	CISBP	NW_005853778	456	476	+	11.4141	2.2e-05	0.0835	TCCCCAACCCCTCTCTTGCCT
ZSCAN4	CISBP	NW_005853778	376	392	-	8.63265	2.2e-05	0.0216	ACACACACACACACACG
ZFP1	CISBP	NW_005853778	512	526	+	12.2755	2.2e-05	0.0846	CCAGCAAACCTAGCA
ZNF140	CISBP	NW_005853778	6	19	+	7.37755	2.2e-05	0.0437	AACAAGTCTGCTCT
RBPJ	hTFtarget	NW_005853778	1986	1996	-	12.5354	2.21e-05	0.0509	CCGGTGGGAAA
Irf8	HOCOMOCO	NW_005853778	618	637	+	11.8485	2.21e-05	0.0843	AGCATGAGAAATGAAAGAGC
IRF8	hTFtarget	NW_005853778	618	637	+	11.8485	2.21e-05	0.0843	AGCATGAGAAATGAAAGAGC
ZNF382	CISBP	NW_005853778	1042	1062	-	12.04	2.22e-05	0.0801	TGGGGAGTCTTCTGTTGCCCC
EGR1	hTFtarget	NW_005853778	596	609	+	6.7931	2.22e-05	0.0881	CACACCCACGTAGA
HOXC10	hTFtarget	NW_005853778	1560	1569	-	12.7636	2.23e-05	0.0848	CTCGTAAAAT
HOXC10	hTFtarget	NW_005853778	1560	1569	+	12.73	2.23e-05	0.0865	ATTTTACGAG
MYOG	hTFtarget	NW_005853778	1716	1727	-	12.949	2.24e-05	0.0424	TGACAGCTGTTT
Znf335	HOCOMOCO	NW_005853778	1110	1131	-	11.8313	2.25e-05	0.0878	AGAGTCCCGCGGCACTGCCTCT
ZNF335	HOCOMOCO	NW_005853778	1110	1131	-	11.8313	2.25e-05	0.0878	AGAGTCCCGCGGCACTGCCTCT
ZNF281	hTFtarget	NW_005853778	456	470	-	11.2879	2.25e-05	0.0747	GAGAGGGGTTGGGGA
BHLHA15	CISBP	NW_005853778	168	177	+	13.2551	2.25e-05	0.0446	AGCATATGGC
BHLHA15	CISBP	NW_005853778	168	177	-	13.2551	2.25e-05	0.0446	GCCATATGCT
STAT1	hTFtarget	NW_005853778	984	1002	+	12.3131	2.25e-05	0.0547	CCTGTTTCACAGAAGACAA
OLIG2	JASPAR	NW_005853778	168	177	-	12.8276	2.25e-05	0.0522	GCCATATGCT
OLIG2	CISBP	NW_005853778	168	177	-	12.798	2.25e-05	0.0532	GCCATATGCT
TGIF2LX	CISBP	NW_005853778	1716	1727	-	12.4296	2.26e-05	0.0496	TGACAGCTGTTT
Sox11	JASPAR	NW_005853778	1429	1443	-	-7.27143	2.26e-05	0.0872	AACAATTTCACAGTA
HOXA10	hTFtarget	NW_005853778	679	689	+	11.9057	2.26e-05	0.0853	AGCAATTAAAA
E2F3	hTFtarget	NW_005853778	211	226	+	8.04082	2.27e-05	0.0433	CTATTGGGGCCTAAAC
PRDM4	JASPAR	NW_005853778	254	264	+	12.8468	2.27e-05	0.0884	AGCTGTTTCAG
PRDM6	CISBP	NW_005853778	1574	1594	-	12.3398	2.28e-05	0.0111	TATTTTTCATCTGTCGCTCTT
E2F3	hTFtarget	NW_005853778	211	226	-	8.02041	2.29e-05	0.0433	GTTTAGGCCCCAATAG
OLIG3	CISBP	NW_005853778	168	177	-	13.3061	2.3e-05	0.0456	GCCATATGCT
OLIG3	CISBP	NW_005853778	168	177	-	13.0808	2.3e-05	0.0456	GCCATATGCT
Zic1	TRANSFAC	NW_005853778	1988	2001	+	12.2353	2.3e-05	0.0916	TCCCACCGGAGGGG
HOXD11	hTFtarget	NW_005853778	1560	1569	-	13.0597	2.31e-05	0.0882	CTCGTAAAAT
HOXD11	hTFtarget	NW_005853778	1560	1569	-	13.01	2.31e-05	0.0899	CTCGTAAAAT
TCF21	hTFtarget	NW_005853778	167	178	-	12.5612	2.32e-05	0.0461	TGCCATATGCTG
Zfp1	TRANSFAC	NW_005853778	1786	1803	+	-0.196721	2.32e-05	0.0459	ACAGGCAGAAGATGACTG
WT1	hTFtarget	NW_005853778	1592	1602	+	11.1683	2.32e-05	0.0871	ATATATTAATA
HOXD10	hTFtarget	NW_005853778	1560	1570	-	12.9273	2.32e-05	0.092	ACTCGTAAAAT
HOXD10	hTFtarget	NW_005853778	1560	1570	-	12.8878	2.32e-05	0.0919	ACTCGTAAAAT
Irf2	CISBP	NW_005853778	1477	1486	-	9.93567	2.33e-05	0.0906	AAACTGAAAC
OLIG1	JASPAR	NW_005853778	168	177	+	12.898	2.33e-05	0.0518	AGCATATGGC
OLIG1	CISBP	NW_005853778	168	177	+	12.8673	2.33e-05	0.0525	AGCATATGGC
ZNF384	hTFtarget	NW_005853778	1608	1619	-	12.9574	2.33e-05	0.00685	ATTAAAAAAATA
IRF4	hTFtarget	NW_005853778	1969	1986	+	11.9596	2.33e-05	0.0888	AAAGGCAGGAGTGAAACT
ZNF492	CISBP	NW_005853778	1957	1974	-	10.5909	2.34e-05	0.0178	GCCTTTTTTTTTTTTTTT
ZNF98	CISBP	NW_005853778	1953	1973	-	11.6182	2.34e-05	0.0156	CCTTTTTTTTTTTTTTTTTTT
REST	hTFtarget	NW_005853778	317	331	+	9.67347	2.34e-05	0.0931	ATCACTGACCAAGGT
Sp2	HOCOMOCO	NW_005853778	1105	1126	+	11.6911	2.35e-05	0.0928	CACCAAGAGGCAGTGCCGCGGG
SP2	hTFtarget	NW_005853778	1105	1126	+	11.6911	2.35e-05	0.0928	CACCAAGAGGCAGTGCCGCGGG
HIC1	hTFtarget	NW_005853778	120	129	+	12.8673	2.35e-05	0.0929	AATGCCAACC
TFEC	CISBP	NW_005853778	801	811	+	13.2755	2.35e-05	0.0419	ATCATGTGATG
Sox10	CISBP	NW_005853778	1429	1443	-	1.05102	2.35e-05	0.0903	AACAATTTCACAGTA
ZSCAN16	CISBP	NW_005853778	383	406	+	6.0396	2.36e-05	0.01	GTGTGTGTGTGTGCACGCACGCAC
IKZF1	hTFtarget	NW_005853778	1314	1325	+	12.5447	2.36e-05	0.0912	AAGACAGGAAAT
GATA1	hTFtarget	NW_005853778	1881	1895	-	12.0268	2.36e-05	0.0469	GTTAATCTGATTATC
Zfp105	TRANSFAC	NW_005853778	1953	1967	+	11.8095	2.36e-05	0.015	AAAAAAAAAAAAAAA
Zfp105	TRANSFAC	NW_005853778	1954	1968	+	11.8095	2.36e-05	0.015	AAAAAAAAAAAAAAA
Zfp105	TRANSFAC	NW_005853778	1955	1969	+	11.8095	2.36e-05	0.015	AAAAAAAAAAAAAAA
Zfp105	TRANSFAC	NW_005853778	1956	1970	+	11.8095	2.36e-05	0.015	AAAAAAAAAAAAAAA
Zfp105	TRANSFAC	NW_005853778	1957	1971	+	11.8095	2.36e-05	0.015	AAAAAAAAAAAAAAA
HOXC11	hTFtarget	NW_005853778	1560	1570	-	13.0517	2.37e-05	0.0901	ACTCGTAAAAT
Foxj2	HOCOMOCO	NW_005853778	1698	1707	-	13.1087	2.37e-05	0.0918	TGTTTGCTTA
FOXJ2	hTFtarget	NW_005853778	1698	1707	-	13.1087	2.37e-05	0.0918	TGTTTGCTTA
E2F3	hTFtarget	NW_005853778	211	226	-	8.79592	2.38e-05	0.0465	GTTTAGGCCCCAATAG
DRGX	CISBP	NW_005853778	1882	1894	+	12.5941	2.38e-05	0.0646	ATAATCAGATTAA
HOXB9	hTFtarget	NW_005853778	1560	1569	-	13.3621	2.38e-05	0.0948	CTCGTAAAAT
HOXB9	hTFtarget	NW_005853778	1560	1569	-	13.3265	2.38e-05	0.0935	CTCGTAAAAT
BARHL2	CISBP	NW_005853778	679	687	-	11.48	2.39e-05	0.0902	TTAATTGCT
BARHL2	CISBP	NW_005853778	679	687	-	11.5859	2.39e-05	0.0893	TTAATTGCT
PRDM6	CISBP	NW_005853778	1944	1964	-	12.2621	2.39e-05	0.0111	TTTTTTTTTTTTCAAACTGTG
FOXE1	CISBP	NW_005853778	1661	1675	+	11.8061	2.39e-05	0.0905	TATTAAAAAAACACA
KLF9	hTFtarget	NW_005853778	592	607	+	12.1626	2.39e-05	0.0166	CTATCACACCCACGTA
ZNF713	CISBP	NW_005853778	1953	1971	-	2.5	2.39e-05	0.0157	TTTTTTTTTTTTTTTTTTT
Klf1	CISBP	NW_005853778	593	604	+	12	2.4e-05	0.0948	TATCACACCCAC
E2F3	hTFtarget	NW_005853778	211	226	+	8.76531	2.4e-05	0.0465	CTATTGGGGCCTAAAC
Pdx1	CISBP	NW_005853778	64	73	+	13.1455	2.41e-05	0.094	AGATTGATGG
ZNF76	hTFtarget	NW_005853778	838	858	-	10.7143	2.41e-05	0.0953	GGGCGAGCGCGGCTGGGAAAT
TGIF2	hTFtarget	NW_005853778	1783	1790	+	11.5102	2.41e-05	0.0961	GTGACAGG
TGIF2	hTFtarget	NW_005853778	1783	1790	+	11.5	2.41e-05	0.0961	GTGACAGG
HOXD9	hTFtarget	NW_005853778	680	689	-	12.9901	2.41e-05	0.0943	TTTTAATTGC
NR2C1	hTFtarget	NW_005853778	803	816	-	11.9706	2.42e-05	0.0963	CAGGTCATCACATG
OTX1	hTFtarget	NW_005853778	764	778	+	11.8586	2.43e-05	0.0308	AGCAATAGGATTAAG
HOXC11	hTFtarget	NW_005853778	1560	1570	-	13.0101	2.43e-05	0.0947	ACTCGTAAAAT
TFEB	hTFtarget	NW_005853778	801	810	+	13.0408	2.43e-05	0.0484	ATCATGTGAT
TFEB	hTFtarget	NW_005853778	801	810	-	13.0408	2.43e-05	0.0484	ATCACATGAT
ZNF71	CISBP	NW_005853778	623	636	-	10.7431	2.43e-05	0.0542	CTCTTTCATTTCTC
MECOM	hTFtarget	NW_005853778	129	144	+	11.9474	2.44e-05	0.0909	CAGACAAAATAAGGCA
ETV3	hTFtarget	NW_005853778	1316	1331	-	9.7551	2.44e-05	0.0557	GACCAGATTTCCTGTC
CEBPB	hTFtarget	NW_005853778	1440	1451	+	13.1515	2.44e-05	0.097	TGTTTTGCAATG
ZSCAN4	CISBP	NW_005853778	378	394	-	10.449	2.45e-05	0.0308	ACACACACACACACACA
RFX5	hTFtarget	NW_005853778	655	671	+	12.1014	2.45e-05	0.0972	ATGGTAAGCGTCAGTGC
RUNX2	hTFtarget	NW_005853778	700	708	+	12.8654	2.45e-05	0.0976	TAACCACAA
RUNX2	hTFtarget	NW_005853778	700	708	+	12.8265	2.45e-05	0.0976	TAACCACAA
KLF9	hTFtarget	NW_005853778	384	396	-	12.4312	2.45e-05	0.0258	GCACACACACACA
USF2	hTFtarget	NW_005853778	799	812	+	12.4959	2.46e-05	0.0488	GGATCATGTGATGA
ZNF324	JASPAR	NW_005853778	1530	1550	-	11.5102	2.46e-05	0.0967	AAAATGAAGCCAAAGAAAGTG
RUNX1	hTFtarget	NW_005853778	700	709	+	13.0183	2.47e-05	0.0974	TAACCACAAG
MAFG	hTFtarget	NW_005853778	755	767	+	12.4694	2.47e-05	0.0982	CGCATAGACAGCA
NR2E1	CISBP	NW_005853778	1850	1858	+	11.4796	2.47e-05	0.0986	AAAAGTCAC
ZNF605	CISBP	NW_005853778	1094	1114	-	12.4234	2.47e-05	0.096	CCTCTTGGTGCCTGCTTTCCA
BHLHE22	CISBP	NW_005853778	167	178	+	12.9898	2.48e-05	0.068	CAGCATATGGCA
BHLHE23	JASPAR	NW_005853778	167	178	+	12.9818	2.48e-05	0.0677	CAGCATATGGCA
ZNF140	CISBP	NW_005853778	6	19	+	7.02041	2.48e-05	0.0491	AACAAGTCTGCTCT
FOXP1	hTFtarget	NW_005853778	739	768	+	9.81188	2.48e-05	0.0735	CTGTCTGTATTTCTGGCGCATAGACAGCAA
ZNF429	CISBP	NW_005853778	754	774	-	12.0455	2.48e-05	0.0983	ATCCTATTGCTGTCTATGCGC
GATA1	hTFtarget	NW_005853778	1881	1895	-	12.1221	2.48e-05	0.0515	GTTAATCTGATTATC
ZNF805	CISBP	NW_005853778	374	391	+	12	2.48e-05	0.0244	TACGTGTGTGTGTGTGTG
ZNF713	CISBP	NW_005853778	1952	1970	-	2.35714	2.49e-05	0.0157	TTTTTTTTTTTTTTTTTTC
ZNF98	CISBP	NW_005853778	1951	1971	-	11.5	2.49e-05	0.0156	TTTTTTTTTTTTTTTTTTTCA
TGIF2LX	CISBP	NW_005853778	1716	1727	+	12.2817	2.49e-05	0.0496	AAACAGCTGTCA
Pknox2	CISBP	NW_005853778	1716	1727	-	5.69388	2.5e-05	0.0665	TGACAGCTGTTT
MITF	hTFtarget	NW_005853778	1774	1791	+	12.2755	2.5e-05	0.0421	AATGCTCATGTGACAGGC
MITF	hTFtarget	NW_005853778	1774	1791	-	12.2755	2.5e-05	0.0421	GCCTGTCACATGAGCATT
FLI1	hTFtarget	NW_005853778	1458	1475	+	12.2273	2.5e-05	0.0482	GATAGGAGGAAGAGAAGT
HOXD12	hTFtarget	NW_005853778	1560	1570	-	12.7228	2.5e-05	0.0995	ACTCGTAAAAT
MAFF	hTFtarget	NW_005853778	814	829	-	12.0845	2.51e-05	0.0903	TTGCTGGAATCAGCAG
Tcf3	CISBP	NW_005853778	1716	1725	-	13.055	2.51e-05	0.0801	ACAGCTGTTT
NFKB1	hTFtarget	NW_005853778	32	42	-	11.6429	2.51e-05	0.0982	GGGGAGTTCCT
ELF5	hTFtarget	NW_005853778	1460	1471	+	12.6939	2.51e-05	0.0984	TAGGAGGAAGAG
Usf2	HOCOMOCO	NW_005853778	799	817	+	11.6667	2.51e-05	0.09	GGATCATGTGATGACCTGC
USF2	hTFtarget	NW_005853778	799	817	+	11.6667	2.51e-05	0.09	GGATCATGTGATGACCTGC
EGR1	hTFtarget	NW_005853778	596	608	+	12.2857	2.52e-05	0.0996	CACACCCACGTAG
Otx2	CISBP	NW_005853778	1708	1717	-	12.2	2.52e-05	0.0976	TTTAATCCCT
NFATC1	hTFtarget	NW_005853778	1228	1247	-	9.19388	2.52e-05	0.069	CTGAACCTTGCATTTCCACT
KLF10	JASPAR	NW_005853778	594	604	+	12.6327	2.52e-05	0.0996	ATCACACCCAC
POU2F3	hTFtarget	NW_005853778	558	568	-	12.0306	2.53e-05	0.0735	GCATGCTAAGG
KLF9	hTFtarget	NW_005853778	374	389	-	12.065	2.53e-05	0.0166	CACACACACACACGTA
ZBTB14	hTFtarget	NW_005853778	397	412	-	11.1633	2.53e-05	0.0696	GTGTGCGTGCGTGCGT
ZNF785	CISBP	NW_005853778	370	398	+	-4.43878	2.53e-05	0.0196	TGCCTACGTGTGTGTGTGTGTGTGTGCAC
Rbpj	HOCOMOCO	NW_005853778	838	848	-	12.2727	2.53e-05	0.0495	GGCTGGGAAAT
OLIG2	CISBP	NW_005853778	168	177	-	12.4848	2.53e-05	0.0545	GCCATATGCT
Irf7	CISBP	NW_005853778	625	634	+	10.1207	2.53e-05	0.0977	GAAATGAAAG
NR2F1	hTFtarget	NW_005853778	1240	1253	-	12.102	2.53e-05	0.0468	GAAACTCTGAACCT
TGIF1	hTFtarget	NW_005853778	1716	1727	+	12.0091	2.54e-05	0.0504	AAACAGCTGTCA
TGIF2	hTFtarget	NW_005853778	1716	1727	-	10.5596	2.54e-05	0.0508	TGACAGCTGTTT
Znf281	HOCOMOCO	NW_005853778	923	937	-	6.5	2.54e-05	0.0991	AAGCAGAGGGATGGG
Atoh1	TRANSFAC	NW_005853778	168	177	+	13.0323	2.54e-05	0.0561	AGCATATGGC
Atoh1	JASPAR	NW_005853778	168	177	+	13.0323	2.54e-05	0.0561	AGCATATGGC
Atoh1	CISBP	NW_005853778	168	177	+	13.0101	2.54e-05	0.056	AGCATATGGC
CTCF	hTFtarget	NW_005853778	1669	1679	-	12.6337	2.54e-05	0.00875	TTTGTGTGTTT
BCL11A	hTFtarget	NW_005853778	1459	1475	+	12.119	2.55e-05	0.0952	ATAGGAGGAAGAGAAGT
T	hTFtarget	NW_005853778	369	393	+	12.1	2.55e-05	0.0989	ATGCCTACGTGTGTGTGTGTGTGTG
E2F6	hTFtarget	NW_005853778	1837	1847	+	13.0714	2.55e-05	0.101	GGGGCAGGAGA
ZNF84	CISBP	NW_005853778	1956	1976	-	12.0909	2.55e-05	0.0972	CTGCCTTTTTTTTTTTTTTTT
TGIF2	hTFtarget	NW_005853778	1716	1727	+	10.5505	2.56e-05	0.0508	AAACAGCTGTCA
FOXA2	hTFtarget	NW_005853778	1696	1710	+	12.71	2.56e-05	0.0992	TATAAGCAAACAAGG
POU3F2	hTFtarget	NW_005853778	1673	1686	-	7.84694	2.56e-05	0.0995	ATAATGATTTGTGT
Sox17	JASPAR	NW_005853778	1170	1183	+	12.3239	2.56e-05	0.0982	GGAATACAATGGAG
USF2	hTFtarget	NW_005853778	1776	1791	-	12.1429	2.56e-05	0.102	GCCTGTCACATGAGCA
ZNF713	CISBP	NW_005853778	1950	1968	-	2.2551	2.56e-05	0.0157	TTTTTTTTTTTTTTTTCAA
FOXC1	hTFtarget	NW_005853778	1634	1646	-	12.2574	2.57e-05	0.0331	AATTAAATAAGCA
Hoxa11	TRANSFAC	NW_005853778	1559	1570	-	12.629	2.57e-05	0.0989	ACTCGTAAAATG
MAFF	hTFtarget	NW_005853778	814	829	-	7.64286	2.57e-05	0.102	TTGCTGGAATCAGCAG
Ptf1a	HOCOMOCO	NW_005853778	1708	1725	-	12.3727	2.57e-05	0.1	ACAGCTGTTTTAATCCCT
PTF1A	hTFtarget	NW_005853778	1708	1725	-	12.3727	2.57e-05	0.1	ACAGCTGTTTTAATCCCT
MAFF	hTFtarget	NW_005853778	814	829	+	11.2828	2.58e-05	0.102	CTGCTGATTCCAGCAA
HOXC9	hTFtarget	NW_005853778	680	689	-	13.2525	2.58e-05	0.101	TTTTAATTGC
Hnf4a	JASPAR	NW_005853778	220	235	-	6.54545	2.58e-05	0.103	TGGTTCGAAGTTTAGG
Hoxa11	CISBP	NW_005853778	1559	1570	+	12.596	2.59e-05	0.101	CATTTTACGAGT
USF1	hTFtarget	NW_005853778	799	812	+	12.3577	2.59e-05	0.0513	GGATCATGTGATGA
ZNF197	CISBP	NW_005853778	1836	1850	-	12.7431	2.59e-05	0.0382	TTTTCTCCTGCCCCT
NEUROG2	CISBP	NW_005853778	168	177	-	13.1939	2.59e-05	0.0669	GCCATATGCT
TLX2	CISBP	NW_005853778	678	687	-	5.625	2.59e-05	0.103	TTAATTGCTT
PKNOX2	hTFtarget	NW_005853778	1716	1727	+	7.79592	2.59e-05	0.0738	AAACAGCTGTCA
Hoxa11	JASPAR	NW_005853778	1559	1570	-	12.6212	2.59e-05	0.1	ACTCGTAAAATG
TCF12	hTFtarget	NW_005853778	1716	1725	+	13.1468	2.6e-05	0.101	AAACAGCTGT
VEZF1	hTFtarget	NW_005853778	463	484	-	11.9306	2.6e-05	0.0266	AGAAAGCCAGGCAAGAGAGGGG
HOXC11	hTFtarget	NW_005853778	1560	1570	+	12.4752	2.6e-05	0.101	ATTTTACGAGT
TGIF2	hTFtarget	NW_005853778	1716	1727	-	10.3761	2.6e-05	0.0527	TGACAGCTGTTT
RBPJ	hTFtarget	NW_005853778	839	849	-	12.2929	2.6e-05	0.0509	CGGCTGGGAAA
ZNF223	CISBP	NW_005853778	722	735	+	11.0306	2.61e-05	0.0344	TGACACCCTGTGAT
ZNF713	CISBP	NW_005853778	1954	1972	-	2.41837	2.61e-05	0.0233	CTTTTTTTTTTTTTTTTTT
FEV	hTFtarget	NW_005853778	1316	1326	+	12.8061	2.62e-05	0.104	GACAGGAAATC
HOXD13	hTFtarget	NW_005853778	1745	1754	+	8.0905	2.62e-05	0.0987	TTTTATATGC
BACH1	hTFtarget	NW_005853778	1122	1134	-	12.2959	2.62e-05	0.0876	TGCAGAGTCCCGC
ZNF667	HOCOMOCO	NW_005853778	1385	1403	+	12	2.63e-05	0.104	CTACCCTTAAAAGCTTATA
NEUROG1	CISBP	NW_005853778	168	177	+	13.8265	2.64e-05	0.0525	AGCATATGGC
NFAT5	hTFtarget	NW_005853778	542	554	-	12.6735	2.64e-05	0.105	TGTGCAATTCCAT
OLIG1	JASPAR	NW_005853778	168	177	-	12.5306	2.64e-05	0.0518	GCCATATGCT
OLIG1	CISBP	NW_005853778	168	177	-	12.4898	2.64e-05	0.0525	GCCATATGCT
ZNF44	CISBP	NW_005853778	839	868	+	11.7706	2.65e-05	0.104	TTTCCCAGCCGCGCTCGCCCTTACTTTGCC
KLF17	JASPAR	NW_005853778	701	715	+	10.8878	2.65e-05	0.105	AACCACAAGCCCTAC
Sox3	CISBP	NW_005853778	1438	1445	+	6.26106	2.65e-05	0.103	ATTGTTTT
NEUROG2	CISBP	NW_005853778	168	177	-	13	2.66e-05	0.081	GCCATATGCT
TGIF2	hTFtarget	NW_005853778	1716	1727	+	10.3394	2.67e-05	0.0527	AAACAGCTGTCA
Myod1	HOCOMOCO	NW_005853778	1711	1725	-	12.7879	2.67e-05	0.0823	ACAGCTGTTTTAATC
BCL11A	hTFtarget	NW_005853778	320	327	+	10.0918	2.67e-05	0.107	ACTGACCA
RBPJ	hTFtarget	NW_005853778	1986	1993	+	10.4113	2.67e-05	0.106	TTTCCCAC
TBX15	JASPAR	NW_005853778	595	602	-	11.75	2.67e-05	0.106	GGGTGTGA
MGA	JASPAR	NW_005853778	595	602	-	12.7727	2.67e-05	0.106	GGGTGTGA
TBX15	CISBP	NW_005853778	595	602	-	11.7041	2.67e-05	0.106	GGGTGTGA
MGA	CISBP	NW_005853778	595	602	-	12.7347	2.67e-05	0.106	GGGTGTGA
Myog	CISBP	NW_005853778	1719	1726	-	13.9083	2.67e-05	0.0349	GACAGCTG
Zfp410	CISBP	NW_005853778	1362	1369	-	13.6514	2.67e-05	0.0532	CTATCCCA
Zfp410	CISBP	NW_005853778	1455	1462	-	13.6514	2.67e-05	0.0532	CTATCCCA
Cux1	CISBP	NW_005853778	314	321	+	5.84298	2.67e-05	0.104	CTGATCAC
NEUROG2	CISBP	NW_005853778	168	177	+	12.9286	2.67e-05	0.0613	AGCATATGGC
NEUROG2	JASPAR	NW_005853778	168	177	+	12.9394	2.67e-05	0.0613	AGCATATGGC
NFE2	hTFtarget	NW_005853778	1122	1134	+	12.0303	2.67e-05	0.106	GCGGGACTCTGCA
ISX	CISBP	NW_005853778	1882	1894	+	11.7129	2.67e-05	0.1	ATAATCAGATTAA
MYBL2	hTFtarget	NW_005853778	174	183	-	10.7064	2.68e-05	0.107	GTAACTGCCA
BACH1	hTFtarget	NW_005853778	252	260	+	12.4286	2.68e-05	0.104	TCAGCTGTT
RUNX3	hTFtarget	NW_005853778	699	710	+	12.3759	2.68e-05	0.105	CTAACCACAAGC
ZNF341	JASPAR	NW_005853778	162	173	+	12.5248	2.68e-05	0.106	AGGAACAGCATA
SIX5	hTFtarget	NW_005853778	264	273	+	11.2653	2.68e-05	0.107	GAAATGTGGT
HOXD9	hTFtarget	NW_005853778	1560	1569	-	13.1735	2.69e-05	0.105	CTCGTAAAAT
ASCL2	hTFtarget	NW_005853778	1717	1726	-	12.7041	2.7e-05	0.0544	GACAGCTGTT
ZNF487	CISBP	NW_005853778	1943	1971	+	-2.58	2.7e-05	0.0168	GCACAGTTTGAAAAAAAAAAAAAAAAAAA
OLIG2	JASPAR	NW_005853778	168	177	+	12.5345	2.7e-05	0.0522	AGCATATGGC
OLIG2	CISBP	NW_005853778	168	177	+	12.4949	2.7e-05	0.0532	AGCATATGGC
GATA1	hTFtarget	NW_005853778	1881	1895	+	11.9593	2.7e-05	0.0515	GATAATCAGATTAAC
EGR4	hTFtarget	NW_005853778	596	608	+	11.3878	2.7e-05	0.107	CACACCCACGTAG
AR	hTFtarget	NW_005853778	160	169	+	12.4037	2.7e-05	0.106	TCAGGAACAG
Smad2	HOCOMOCO	NW_005853778	1786	1794	-	12.1212	2.71e-05	0.0523	TCTGCCTGT
Runx2	CISBP	NW_005853778	699	708	+	11.448	2.71e-05	0.108	CTAACCACAA
PKNOX1	hTFtarget	NW_005853778	1716	1727	+	8.81633	2.71e-05	0.0636	AAACAGCTGTCA
ZNF350	hTFtarget	NW_005853778	1707	1724	-	12.0099	2.71e-05	0.0519	CAGCTGTTTTAATCCCTT
Nr1d1	HOCOMOCO	NW_005853778	717	735	-	12.009	2.71e-05	0.0732	ATCACAGGGTGTCAGAAGG
NR1D1	hTFtarget	NW_005853778	717	735	-	12.009	2.71e-05	0.0732	ATCACAGGGTGTCAGAAGG
CTCF	hTFtarget	NW_005853778	1791	1803	+	12.1576	2.71e-05	0.0526	CAGAAGATGACTG
ZFP14	CISBP	NW_005853778	778	792	+	11.8469	2.71e-05	0.107	GGTTCCTCGTGCTCC
ZNF182	CISBP	NW_005853778	1605	1616	+	12.4911	2.71e-05	0.00859	GTTTATTTTTTT
SPIB	hTFtarget	NW_005853778	452	464	-	12.5918	2.71e-05	0.106	GGTTGGGGAAGTT
Nr4a1	HOCOMOCO	NW_005853778	1849	1857	+	11.04	2.72e-05	0.0523	AAAAAGTCA
HNF4A	hTFtarget	NW_005853778	1233	1247	-	12.2857	2.72e-05	0.107	CTGAACCTTGCATTT
Ptf1a	CISBP	NW_005853778	1718	1727	-	12.5596	2.73e-05	0.0535	TGACAGCTGT
NFKB2	hTFtarget	NW_005853778	914	926	-	10.8333	2.73e-05	0.081	TGGGATTACCCCT
SPI1	hTFtarget	NW_005853778	1458	1476	+	10.5816	2.74e-05	0.105	GATAGGAGGAAGAGAAGTG
EGR2	hTFtarget	NW_005853778	457	474	-	11.9597	2.74e-05	0.0992	GCAAGAGAGGGGTTGGGG
IRF1	hTFtarget	NW_005853778	1956	1975	+	11.2727	2.74e-05	0.0501	AAAAAAAAAAAAAAAAGGCA
MAFF	hTFtarget	NW_005853778	814	829	+	11.7677	2.74e-05	0.0835	CTGCTGATTCCAGCAA
BHLHE23	CISBP	NW_005853778	168	177	-	11.6837	2.75e-05	0.0546	GCCATATGCT
FEZF1	HOCOMOCO	NW_005853778	1966	1977	-	12.1138	2.75e-05	0.0758	CCTGCCTTTTTT
Rela	CISBP	NW_005853778	453	482	+	11.6699	2.76e-05	0.0374	ACTTCCCCAACCCCTCTCTTGCCTGGCTTT
ZNF260	HOCOMOCO	NW_005853778	1169	1192	-	4.33333	2.77e-05	0.108	CAACTGATGCTCCATTGTATTCCA
TFEC	JASPAR	NW_005853778	1778	1787	-	12.4512	2.77e-05	0.055	GTCACATGAG
SPI1	hTFtarget	NW_005853778	1458	1472	+	10.6122	2.77e-05	0.0763	GATAGGAGGAAGAGA
ATOH1	JASPAR	NW_005853778	251	260	-	12.7759	2.77e-05	0.0366	AACAGCTGAT
ATOH1	CISBP	NW_005853778	251	260	-	12.7551	2.77e-05	0.0366	AACAGCTGAT
TCF7L1	CISBP	NW_005853778	870	878	-	12.58	2.77e-05	0.109	ACATCAAAC
LEF1	hTFtarget	NW_005853778	870	878	-	12.7879	2.77e-05	0.109	ACATCAAAC
ZNF90	CISBP	NW_005853778	1052	1066	+	10.4587	2.77e-05	0.11	AAGACTCCCCATCCA
NFATC1	hTFtarget	NW_005853778	1981	1990	+	12.1429	2.78e-05	0.11	GAAACTTTCC
ASCL2	hTFtarget	NW_005853778	1717	1726	+	12.6939	2.79e-05	0.0544	AACAGCTGTC
HSFY2	CISBP	NW_005853778	144	158	+	12.1089	2.79e-05	0.111	ATGGAACAATTCTAA
T	hTFtarget	NW_005853778	1019	1040	+	10.5714	2.79e-05	0.11	TAAATGTGCTATTCAGCACCTT
VEZF1	hTFtarget	NW_005853778	1831	1852	+	11.8194	2.8e-05	0.0266	GCTAAAGGGGCAGGAGAAAAAA
EGR1	hTFtarget	NW_005853778	595	608	+	12.1545	2.8e-05	0.0598	TCACACCCACGTAG
ZFP14	JASPAR	NW_005853778	778	792	-	11.7753	2.8e-05	0.11	GGAGCACGAGGAACC
OLIG2	CISBP	NW_005853778	168	177	+	12.3838	2.81e-05	0.0545	AGCATATGGC
NEUROG2	CISBP	NW_005853778	168	177	+	13.0612	2.81e-05	0.0781	AGCATATGGC
ETV3	hTFtarget	NW_005853778	1316	1331	+	9.38776	2.81e-05	0.0557	GACAGGAAATCTGGTC
ZNF71	CISBP	NW_005853778	1475	1488	+	10.3761	2.81e-05	0.0542	TGGTTTCAGTTTCA
STAT1	hTFtarget	NW_005853778	968	986	+	11.9192	2.81e-05	0.0547	CCAGTTTCACAGAAGCCCT
Six1	CISBP	NW_005853778	1555	1566	-	12.8899	2.81e-05	0.104	GTAAAATGACCC
Bcl6	CISBP	NW_005853778	456	485	+	11.9314	2.82e-05	0.0347	TCCCCAACCCCTCTCTTGCCTGGCTTTCTA
ZNF136	CISBP	NW_005853778	611	631	-	9.56436	2.82e-05	0.108	TCATTTCTCATGCTAGGCTTT
Atoh1	TRANSFAC	NW_005853778	168	177	-	12.8065	2.82e-05	0.0561	GCCATATGCT
Atoh1	JASPAR	NW_005853778	168	177	-	12.8065	2.82e-05	0.0561	GCCATATGCT
Atoh1	CISBP	NW_005853778	168	177	-	12.7778	2.82e-05	0.056	GCCATATGCT
ZNF276	CISBP	NW_005853778	1018	1043	-	4.44898	2.82e-05	0.111	CCTAAGGTGCTGAATAGCACATTTAG
Eomes	CISBP	NW_005853778	1525	1534	-	11.051	2.83e-05	0.112	AAGTGTGAAA
CTCF	hTFtarget	NW_005853778	1667	1677	-	12.4356	2.83e-05	0.00891	TGTGTGTTTTT
CEBPB	hTFtarget	NW_005853778	1438	1451	+	12.898	2.83e-05	0.111	ATTGTTTTGCAATG
NEUROG1	CISBP	NW_005853778	168	177	+	13.551	2.83e-05	0.0653	AGCATATGGC
USF2	hTFtarget	NW_005853778	1874	1884	+	12.898	2.84e-05	0.0479	AACATGTGATA
EGR4	hTFtarget	NW_005853778	596	608	+	9.95918	2.84e-05	0.113	CACACCCACGTAG
ZNF548	CISBP	NW_005853778	1211	1231	+	11.2569	2.84e-05	0.112	TCTGCAAACTCCCTCACAGTG
MEIS2	hTFtarget	NW_005853778	61	75	+	12.2619	2.85e-05	0.11	CTAAGATTGATGGCC
HOXD9	hTFtarget	NW_005853778	680	689	+	13.02	2.85e-05	0.111	GCAATTAAAA
HOXD9	hTFtarget	NW_005853778	680	689	-	13	2.85e-05	0.112	TTTTAATTGC
TFEC	CISBP	NW_005853778	1778	1787	-	12.4082	2.86e-05	0.0568	GTCACATGAG
SOX4	hTFtarget	NW_005853778	1429	1444	-	-0.183673	2.86e-05	0.11	AAACAATTTCACAGTA
ZNF317	CISBP	NW_005853778	1038	1061	-	8.89091	2.86e-05	0.0367	GGGGAGTCTTCTGTTGCCCCTAAG
MYOG	hTFtarget	NW_005853778	250	261	-	12.1224	2.87e-05	0.0375	AAACAGCTGATT
OLIG3	CISBP	NW_005853778	1717	1726	-	12.398	2.87e-05	0.0721	GACAGCTGTT
Crx	JASPAR	NW_005853778	767	777	+	12.569	2.87e-05	0.108	AATAGGATTAA
PDX1	hTFtarget	NW_005853778	64	72	+	12.0873	2.88e-05	0.111	AGATTGATG
KLF17	CISBP	NW_005853778	701	715	+	10.8807	2.88e-05	0.11	AACCACAAGCCCTAC
ZNF35	CISBP	NW_005853778	1287	1307	-	4.9697	2.88e-05	0.0557	TTCATAAAACTCTGTATTTAG
HOXC12	hTFtarget	NW_005853778	1560	1570	-	13	2.88e-05	0.111	ACTCGTAAAAT
EGR1	hTFtarget	NW_005853778	596	609	+	11.1224	2.89e-05	0.114	CACACCCACGTAGA
BCL6	hTFtarget	NW_005853778	476	491	+	10.3776	2.9e-05	0.068	TGGCTTTCTAGGTCTT
ZNF75A	CISBP	NW_005853778	1521	1534	+	11.1633	2.9e-05	0.0624	CTATTTTCACACTT
HOXC11	hTFtarget	NW_005853778	1560	1571	-	11.5714	2.9e-05	0.115	GACTCGTAAAAT
ZBTB12	JASPAR	NW_005853778	875	885	-	12.7589	2.9e-05	0.115	GGCTGGAACAT
MITF	hTFtarget	NW_005853778	797	814	+	12.3119	2.9e-05	0.0325	CAGGATCATGTGATGACC
PKNOX2	hTFtarget	NW_005853778	1716	1727	+	6.21311	2.9e-05	0.0635	AAACAGCTGTCA
ZNF485	CISBP	NW_005853778	451	465	+	11.6055	2.9e-05	0.112	GAACTTCCCCAACCC
ZNF713	CISBP	NW_005853778	1951	1969	-	1.80612	2.91e-05	0.0157	TTTTTTTTTTTTTTTTTCA
Zic1	CISBP	NW_005853778	792	801	-	9.87413	2.91e-05	0.116	TCCTGCTGAG
NKX2-3	CISBP	NW_005853778	1469	1478	+	12	2.92e-05	0.115	GAGAAGTGGT
NEUROG1	JASPAR	NW_005853778	168	177	+	13.5273	2.92e-05	0.0636	AGCATATGGC
NEUROG1	CISBP	NW_005853778	168	177	-	13.4898	2.92e-05	0.0636	GCCATATGCT
MITF	hTFtarget	NW_005853778	797	814	-	12.3028	2.92e-05	0.0325	GGTCATCACATGATCCTG
Zfp74	TRANSFAC	NW_005853778	1583	1594	+	11.129	2.92e-05	0.0423	AGATGAAAAATA
Blimp-1	TRANSFAC	NW_005853778	1983	1991	+	12.8727	2.92e-05	0.115	AACTTTCCC
NFATC4	hTFtarget	NW_005853778	887	896	+	12.3273	2.93e-05	0.115	CACGGAAACT
NFATC4	hTFtarget	NW_005853778	887	896	-	12.2857	2.93e-05	0.116	AGTTTCCGTG
SMAD4	hTFtarget	NW_005853778	1781	1793	-	12.2653	2.93e-05	0.115	CTGCCTGTCACAT
MEIS3	hTFtarget	NW_005853778	1721	1728	-	12.0769	2.94e-05	0.0826	TTGACAGC
MEIS3	hTFtarget	NW_005853778	1721	1728	-	12.0408	2.94e-05	0.0824	TTGACAGC
PITX2	hTFtarget	NW_005853778	918	925	+	11.0297	2.94e-05	0.113	GTAATCCC
Pknox1	CISBP	NW_005853778	1720	1727	-	9.46465	2.94e-05	0.0826	TGACAGCT
WT1	hTFtarget	NW_005853778	1585	1596	+	11.098	2.94e-05	0.0548	ATGAAAAATATA
WT1	hTFtarget	NW_005853778	1587	1598	+	11.098	2.94e-05	0.0548	GAAAAATATATT
NFKB2	hTFtarget	NW_005853778	914	926	-	10.8265	2.94e-05	0.0899	TGGGATTACCCCT
Meis3	TRANSFAC	NW_005853778	1716	1727	-	10.697	2.94e-05	0.117	TGACAGCTGTTT
Meis3	CISBP	NW_005853778	1716	1727	-	10.7909	2.94e-05	0.117	TGACAGCTGTTT
Rbpjl	CISBP	NW_005853778	1985	1994	+	12.7339	2.94e-05	0.0841	CTTTCCCACC
WT1	hTFtarget	NW_005853778	457	476	-	10.803	2.95e-05	0.0573	AGGCAAGAGAGGGGTTGGGG
Irf3	HOCOMOCO	NW_005853778	1954	1973	+	11.7969	2.95e-05	0.0323	AAAAAAAAAAAAAAAAAAGG
IRF3	hTFtarget	NW_005853778	1954	1973	+	11.7969	2.95e-05	0.0323	AAAAAAAAAAAAAAAAAAGG
ZNF713	CISBP	NW_005853778	1307	1325	-	1.9898	2.95e-05	0.0233	ATTTCCTGTCTTCCTCCAT
HOXC9	hTFtarget	NW_005853778	1560	1569	-	13.1429	2.96e-05	0.116	CTCGTAAAAT
HOXC9	hTFtarget	NW_005853778	1560	1569	-	13.1429	2.96e-05	0.116	CTCGTAAAAT
ZNF716	CISBP	NW_005853778	738	752	+	12.4545	2.96e-05	0.113	TCTGTCTGTATTTCT
TFEB	hTFtarget	NW_005853778	801	811	+	13.1224	2.97e-05	0.0394	ATCATGTGATG
MYC	hTFtarget	NW_005853778	1193	1203	-	12.5606	2.98e-05	0.118	TCCATGTGCTG
ZNF197	CISBP	NW_005853778	995	1009	-	12.5229	2.98e-05	0.0382	CTCACTCTTGTCTTC
NFATC3	hTFtarget	NW_005853778	888	896	+	10.9615	2.98e-05	0.118	ACGGAAACT
NFATC4	hTFtarget	NW_005853778	887	896	+	12.8654	2.99e-05	0.118	CACGGAAACT
Tbr1	TRANSFAC	NW_005853778	1974	1983	-	2.01639	2.99e-05	0.119	TTCACTCCTG
BHLHE22	JASPAR	NW_005853778	168	177	+	13.0758	2.99e-05	0.0594	AGCATATGGC
BHLHE23	CISBP	NW_005853778	168	177	+	13.0102	2.99e-05	0.0594	AGCATATGGC
E2F3	hTFtarget	NW_005853778	211	226	-	7.06383	2.99e-05	0.0698	GTTTAGGCCCCAATAG
NEUROG1	CISBP	NW_005853778	168	177	+	13.8878	2.99e-05	0.063	AGCATATGGC
MGA	CISBP	NW_005853778	1022	1039	+	6.52041	2.99e-05	0.0594	ATGTGCTATTCAGCACCT
RBPJ	hTFtarget	NW_005853778	1984	1993	+	9.82258	2.99e-05	0.118	ACTTTCCCAC
Rela	CISBP	NW_005853778	455	484	+	11.5243	3e-05	0.0374	TTCCCCAACCCCTCTCTTGCCTGGCTTTCT
ARGFX	CISBP	NW_005853778	1882	1894	-	11.099	3.01e-05	0.117	TTAATCTGATTAT
ZBTB12	CISBP	NW_005853778	1113	1126	+	7.77551	3.01e-05	0.12	GGCAGTGCCGCGGG
Zfp583	TRANSFAC	NW_005853778	1836	1855	+	-7.2623	3.02e-05	0.116	AGGGGCAGGAGAAAAAAAGT
Gli3	CISBP	NW_005853778	1158	1169	-	10.9725	3.02e-05	0.12	AGACCATCCACA
ZNF181	CISBP	NW_005853778	712	735	-	10.7273	3.02e-05	0.119	ATCACAGGGTGTCAGAAGGTGTAG
OTX2	hTFtarget	NW_005853778	764	778	+	11.4242	3.02e-05	0.0382	AGCAATAGGATTAAG
ZNF225	CISBP	NW_005853778	1955	1982	-	4.19	3.03e-05	0.0375	TCACTCCTGCCTTTTTTTTTTTTTTTTT
BACH2	hTFtarget	NW_005853778	804	823	+	6.63265	3.03e-05	0.117	ATGTGATGACCTGCTGATTC
Egr3	CISBP	NW_005853778	597	606	+	11.3838	3.03e-05	0.12	ACACCCACGT
Pou1f1	CISBP	NW_005853778	196	205	+	8.48673	3.03e-05	0.11	ATAATTCATT
HOXA11	hTFtarget	NW_005853778	1560	1570	-	12.5612	3.03e-05	0.117	ACTCGTAAAAT
KLF9	hTFtarget	NW_005853778	378	390	-	12.055	3.04e-05	0.0258	ACACACACACACA
KLF9	hTFtarget	NW_005853778	380	392	-	12.055	3.04e-05	0.0258	ACACACACACACA
KLF9	hTFtarget	NW_005853778	382	394	-	12.055	3.04e-05	0.0258	ACACACACACACA
ESRRA	hTFtarget	NW_005853778	1927	1943	+	7.32653	3.05e-05	0.121	AAGGAGATTGAAGGGTG
Foxc1	TRANSFAC	NW_005853778	1697	1707	+	11.6129	3.05e-05	0.118	ATAAGCAAACA
ESRRA	hTFtarget	NW_005853778	1927	1943	+	8.27551	3.07e-05	0.121	AAGGAGATTGAAGGGTG
Hoxa6	CISBP	NW_005853778	679	687	-	8.33708	3.07e-05	0.119	TTAATTGCT
BCL6B	CISBP	NW_005853778	476	491	+	8.59184	3.07e-05	0.118	TGGCTTTCTAGGTCTT
Tbx21	HOCOMOCO	NW_005853778	1525	1536	-	11.1818	3.08e-05	0.119	GAAAGTGTGAAA
Zik1	TRANSFAC	NW_005853778	1583	1594	+	10.629	3.08e-05	0.119	AGATGAAAAATA
NEUROG2	JASPAR	NW_005853778	168	177	-	12.5455	3.08e-05	0.0613	GCCATATGCT
NEUROG2	CISBP	NW_005853778	168	177	-	12.5204	3.08e-05	0.0613	GCCATATGCT
Foxc1	CISBP	NW_005853778	1697	1707	+	11.6634	3.09e-05	0.119	ATAAGCAAACA
MEIS3	hTFtarget	NW_005853778	1716	1727	-	11.6098	3.09e-05	0.122	TGACAGCTGTTT
ETV1	hTFtarget	NW_005853778	1315	1328	+	12.2439	3.09e-05	0.122	AGACAGGAAATCTG
BHLHA15	CISBP	NW_005853778	168	177	-	12.7857	3.09e-05	0.0802	GCCATATGCT
TCF21	hTFtarget	NW_005853778	167	178	-	12.3265	3.09e-05	0.0615	TGCCATATGCTG
ZNF274	hTFtarget	NW_005853778	1420	1434	+	10.4797	3.09e-05	0.121	GAGAATGGATACTGT
Stat5b	HOCOMOCO	NW_005853778	971	982	-	12.6515	3.09e-05	0.0606	CTTCTGTGAAAC
Stat5b	HOCOMOCO	NW_005853778	987	998	-	12.6515	3.09e-05	0.0606	CTTCTGTGAAAC
STAT5B	hTFtarget	NW_005853778	971	982	-	12.6515	3.09e-05	0.0606	CTTCTGTGAAAC
STAT5B	hTFtarget	NW_005853778	987	998	-	12.6515	3.09e-05	0.0606	CTTCTGTGAAAC
HOXD9	hTFtarget	NW_005853778	1560	1569	-	12.9082	3.09e-05	0.121	CTCGTAAAAT
ZSCAN16	CISBP	NW_005853778	389	412	-	5.23762	3.09e-05	0.0118	GTGTGCGTGCGTGCGTGCACACAC
HOXB9	hTFtarget	NW_005853778	680	689	-	12.2772	3.1e-05	0.122	TTTTAATTGC
MAX	hTFtarget	NW_005853778	782	791	-	12.7143	3.1e-05	0.123	GAGCACGAGG
TCF21	hTFtarget	NW_005853778	167	178	-	12.3226	3.1e-05	0.0617	TGCCATATGCTG
TBX1	CISBP	NW_005853778	593	604	-	12.398	3.11e-05	0.0616	GTGGGTGTGATA
TFEB	hTFtarget	NW_005853778	801	810	-	12.5	3.11e-05	0.0923	ATCACATGAT
TFEB	hTFtarget	NW_005853778	801	810	-	12.4388	3.11e-05	0.0923	ATCACATGAT
ZNF582	HOCOMOCO	NW_005853778	816	839	-	9.1831	3.11e-05	0.0533	ATGTTGCCTTTTGCTGGAATCAGC
TBX20	JASPAR	NW_005853778	593	603	-	12.1364	3.11e-05	0.0489	TGGGTGTGATA
Plag1	TRANSFAC	NW_005853778	691	709	-	-23.5246	3.12e-05	0.124	CTTGTGGTTAGGGGTTGCT
ZNF382	HOCOMOCO	NW_005853778	276	297	+	10.488	3.12e-05	0.121	CTCGGGACAGTGGTAAAGCCTC
STAT1	hTFtarget	NW_005853778	1475	1488	-	9.59184	3.12e-05	0.0603	TGAAACTGAAACCA
NKX2-2	hTFtarget	NW_005853778	1061	1074	+	11.8374	3.13e-05	0.122	CATCCACTCACAGT
HOXC9	hTFtarget	NW_005853778	680	689	-	12.5347	3.13e-05	0.123	TTTTAATTGC
ZSCAN4	CISBP	NW_005853778	376	392	-	9.83673	3.14e-05	0.0308	ACACACACACACACACG
Pou1f1	CISBP	NW_005853778	196	205	+	7.90698	3.14e-05	0.0603	ATAATTCATT
PRDM6	CISBP	NW_005853778	1953	1973	-	11.7767	3.15e-05	0.013	CCTTTTTTTTTTTTTTTTTTT
ZNF582	CISBP	NW_005853778	661	687	-	10.5636	3.15e-05	0.124	TTAATTGCTTCCAACTGCACTGACGCT
FOXD2	JASPAR	NW_005853778	1662	1673	+	12.322	3.15e-05	0.0822	ATTAAAAAAACA
TFEC	CISBP	NW_005853778	1874	1884	+	12.8776	3.16e-05	0.0419	AACATGTGATA
MLX	CISBP	NW_005853778	1193	1203	+	12.5306	3.16e-05	0.126	CAGCACATGGA
Zfp786	TRANSFAC	NW_005853778	1486	1497	-	5.7377	3.16e-05	0.123	TGGTTTTGGTGA
ZNF75A	CISBP	NW_005853778	1982	1995	+	10.949	3.17e-05	0.0624	AAACTTTCCCACCG
TBX20	CISBP	NW_005853778	593	603	-	12.1224	3.17e-05	0.05	TGGGTGTGATA
MYC	hTFtarget	NW_005853778	1193	1202	+	12.2653	3.17e-05	0.0906	CAGCACATGG
NEUROG1	CISBP	NW_005853778	168	177	-	13.8673	3.18e-05	0.063	GCCATATGCT
NFATC2	hTFtarget	NW_005853778	887	896	-	11.6633	3.18e-05	0.125	AGTTTCCGTG
CTCF	hTFtarget	NW_005853778	1606	1616	+	12.2871	3.19e-05	0.00928	TTTATTTTTTT
NEUROG1	JASPAR	NW_005853778	168	177	-	13.3455	3.2e-05	0.0636	GCCATATGCT
NEUROG1	CISBP	NW_005853778	168	177	+	13.3163	3.2e-05	0.0636	AGCATATGGC
PKNOX1	hTFtarget	NW_005853778	1716	1727	-	8.32653	3.2e-05	0.0636	TGACAGCTGTTT
MSGN1	JASPAR	NW_005853778	167	178	-	12.2182	3.2e-05	0.0932	TGCCATATGCTG
TBX19	CISBP	NW_005853778	1515	1535	+	10.7245	3.2e-05	0.125	TGGGTCCTATTTTCACACTTT
MSGN1	CISBP	NW_005853778	167	178	+	12.102	3.21e-05	0.077	CAGCATATGGCA
BHLHA15	JASPAR	NW_005853778	168	177	-	12.5714	3.21e-05	0.0673	GCCATATGCT
NEUROD2	JASPAR	NW_005853778	168	177	+	12.2258	3.21e-05	0.064	AGCATATGGC
NEUROD2	CISBP	NW_005853778	168	177	-	12.202	3.21e-05	0.064	GCCATATGCT
HOXC12	hTFtarget	NW_005853778	1560	1570	-	12.596	3.21e-05	0.125	ACTCGTAAAAT
PKNOX2	hTFtarget	NW_005853778	1716	1727	-	5.86885	3.22e-05	0.0635	TGACAGCTGTTT
Dmbx1	JASPAR	NW_005853778	765	781	+	12.5658	3.22e-05	0.126	GCAATAGGATTAAGGTT
POU4F3	CISBP	NW_005853778	1596	1603	-	8.01705	3.23e-05	0.122	TTATTAAT
ZNF768	HOCOMOCO	NW_005853778	639	658	+	8.71212	3.23e-05	0.125	GAATAACAGAGAGAGCATGG
GTF3A	CISBP	NW_005853778	921	929	+	11.8899	3.24e-05	0.0861	ATCCCATCC
OLIG2	CISBP	NW_005853778	168	177	-	12.22	3.24e-05	0.113	GCCATATGCT
MSGN1	CISBP	NW_005853778	167	178	+	12.1633	3.24e-05	0.0939	CAGCATATGGCA
Zfp335	JASPAR	NW_005853778	1098	1108	+	12.622	3.25e-05	0.128	AAGCAGGCACC
MYOG	hTFtarget	NW_005853778	250	261	-	12.3878	3.25e-05	0.0424	AAACAGCTGATT
TFE3	hTFtarget	NW_005853778	1778	1788	-	12.5102	3.25e-05	0.0451	TGTCACATGAG
Erg	TRANSFAC	NW_005853778	1317	1324	+	12.2385	3.26e-05	0.128	ACAGGAAA
TBX1	JASPAR	NW_005853778	1527	1534	-	11.9388	3.26e-05	0.0889	AAGTGTGA
PITX1	hTFtarget	NW_005853778	1709	1716	-	12.2857	3.26e-05	0.125	TTAATCCC
PRDM1	hTFtarget	NW_005853778	1984	1991	+	11.1111	3.26e-05	0.126	ACTTTCCC
PITX2	hTFtarget	NW_005853778	1709	1716	-	13.4898	3.26e-05	0.127	TTAATCCC
PITX2	hTFtarget	NW_005853778	1709	1716	-	12.7653	3.26e-05	0.128	TTAATCCC
RHOXF2	CISBP	NW_005853778	1709	1716	-	12.051	3.26e-05	0.123	TTAATCCC
RHOXF2	CISBP	NW_005853778	1709	1716	-	12.3535	3.26e-05	0.125	TTAATCCC
PITX3	hTFtarget	NW_005853778	1709	1716	-	11.9192	3.26e-05	0.123	TTAATCCC
PITX3	hTFtarget	NW_005853778	1709	1716	-	12.2222	3.26e-05	0.123	TTAATCCC
PITX1	hTFtarget	NW_005853778	1709	1716	-	12.7041	3.26e-05	0.127	TTAATCCC
PITX1	hTFtarget	NW_005853778	1709	1716	-	12.2857	3.26e-05	0.126	TTAATCCC
PITX1	hTFtarget	NW_005853778	1709	1716	-	12.5714	3.26e-05	0.126	TTAATCCC
TBX1	CISBP	NW_005853778	1527	1534	-	11.9388	3.26e-05	0.0887	AAGTGTGA
RHOXF1	CISBP	NW_005853778	1709	1716	-	10.9798	3.26e-05	0.129	TTAATCCC
PITX1	hTFtarget	NW_005853778	1709	1717	-	11.9	3.26e-05	0.113	TTTAATCCC
RUNX3	hTFtarget	NW_005853778	701	708	+	12.5714	3.26e-05	0.129	AACCACAA
Pitx3	CISBP	NW_005853778	1709	1716	-	10.1361	3.26e-05	0.0926	TTAATCCC
Otx2	CISBP	NW_005853778	1709	1716	-	8.95977	3.26e-05	0.125	TTAATCCC
PITX2	hTFtarget	NW_005853778	1709	1716	-	9.78161	3.26e-05	0.125	TTAATCCC
PITX2	hTFtarget	NW_005853778	1709	1716	-	8.92568	3.26e-05	0.128	TTAATCCC
FEV	hTFtarget	NW_005853778	1318	1325	+	13.6531	3.26e-05	0.129	CAGGAAAT
FOXR1	CISBP	NW_005853778	1700	1707	+	8.52885	3.26e-05	0.129	AGCAAACA
MYOG	hTFtarget	NW_005853778	250	261	-	11.3163	3.26e-05	0.0427	AAACAGCTGATT
LEF1	hTFtarget	NW_005853778	870	878	-	12.75	3.26e-05	0.125	ACATCAAAC
FOXA2	hTFtarget	NW_005853778	1720	1739	-	9.85	3.27e-05	0.124	ATGAAAAAATATTGACAGCT
ZIM3	JASPAR	NW_005853778	955	969	+	11.4128	3.27e-05	0.0622	AATAGCAGAAAGCCC
Tbx6	JASPAR	NW_005853778	1524	1535	-	12.0092	3.27e-05	0.129	AAAGTGTGAAAA
ZNF680	JASPAR	NW_005853778	1923	1937	+	11.1193	3.28e-05	0.125	GGCAAAGGAGATTGA
TGIF1	hTFtarget	NW_005853778	1716	1727	+	11.1515	3.28e-05	0.0892	AAACAGCTGTCA
MITF	hTFtarget	NW_005853778	1774	1791	+	12.1101	3.28e-05	0.0325	AATGCTCATGTGACAGGC
MITF	hTFtarget	NW_005853778	1774	1791	-	12.1101	3.28e-05	0.0325	GCCTGTCACATGAGCATT
NEUROG1	CISBP	NW_005853778	168	177	-	13.3265	3.29e-05	0.0653	GCCATATGCT
MAX	hTFtarget	NW_005853778	1192	1202	+	12.5204	3.3e-05	0.0669	GCAGCACATGG
ZNF317	CISBP	NW_005853778	991	1002	-	12.211	3.31e-05	0.0437	TTGTCTTCTGTG
Pknox2	TRANSFAC	NW_005853778	1716	1727	+	2.28571	3.31e-05	0.0655	AAACAGCTGTCA
EGR2	hTFtarget	NW_005853778	598	607	+	10.9024	3.31e-05	0.132	CACCCACGTA
Thap11	JASPAR	NW_005853778	833	846	+	10.4128	3.32e-05	0.132	GCAACATTTCCCAG
Stat5b	JASPAR	NW_005853778	970	984	+	11.844	3.32e-05	0.0688	AGTTTCACAGAAGCC
Zbtb3	TRANSFAC	NW_005853778	1270	1286	-	12.3158	3.33e-05	0.0843	GACAGCACTGCAACCAT
ZNF384	hTFtarget	NW_005853778	1662	1673	+	12.6383	3.34e-05	0.0091	ATTAAAAAAACA
DRGX	CISBP	NW_005853778	1882	1894	-	12.198	3.34e-05	0.0646	TTAATCTGATTAT
Bcl6	CISBP	NW_005853778	1957	1986	-	11.6471	3.34e-05	0.0347	AGTTTCACTCCTGCCTTTTTTTTTTTTTTT
ZNF383	CISBP	NW_005853778	457	483	+	7.75229	3.34e-05	0.131	CCCCAACCCCTCTCTTGCCTGGCTTTC
USF1	hTFtarget	NW_005853778	1778	1788	+	12.3673	3.35e-05	0.133	CTCATGTGACA
USF2	hTFtarget	NW_005853778	1778	1788	-	11.8265	3.35e-05	0.0972	TGTCACATGAG
E2F4	hTFtarget	NW_005853778	213	224	-	4.73469	3.35e-05	0.133	TTAGGCCCCAAT
HOXA9	hTFtarget	NW_005853778	1559	1570	+	12.33	3.35e-05	0.131	CATTTTACGAGT
MYB	hTFtarget	NW_005853778	669	678	-	12.4918	3.35e-05	0.134	TCCAACTGCA
MAFF	hTFtarget	NW_005853778	754	768	+	9.44898	3.36e-05	0.133	GCGCATAGACAGCAA
NEUROG2	CISBP	NW_005853778	168	177	+	12.7245	3.36e-05	0.0669	AGCATATGGC
Zfp770	TRANSFAC	NW_005853778	1382	1390	-	13.2295	3.36e-05	0.133	GGGTAGGTA
Neurog1	JASPAR	NW_005853778	168	177	-	10.7802	3.36e-05	0.0703	GCCATATGCT
BCL6	hTFtarget	NW_005853778	1090	1102	-	11.9254	3.36e-05	0.108	TGCTTTCCAGCAG
MYOG	hTFtarget	NW_005853778	250	261	-	12.0102	3.36e-05	0.0441	AAACAGCTGATT
MAX	hTFtarget	NW_005853778	782	792	-	12.5102	3.36e-05	0.0669	GGAGCACGAGG
DPRX	CISBP	NW_005853778	915	925	+	11.88	3.37e-05	0.127	GGGGTAATCCC
Pknox2	CISBP	NW_005853778	1716	1727	+	5.12245	3.37e-05	0.0665	AAACAGCTGTCA
GLI3	hTFtarget	NW_005853778	1154	1169	-	3.92308	3.37e-05	0.077	AGACCATCCACAACCC
ZNF768	JASPAR	NW_005853778	445	462	-	11.602	3.39e-05	0.0664	TTGGGGAAGTTCTCTGGG
REL	hTFtarget	NW_005853778	33	42	-	12.1111	3.39e-05	0.135	GGGGAGTTCC
BHLHA15	JASPAR	NW_005853778	168	177	+	12.551	3.39e-05	0.0673	AGCATATGGC
HOXA10	hTFtarget	NW_005853778	1560	1570	-	12.5	3.4e-05	0.133	ACTCGTAAAAT
Otx1	TRANSFAC	NW_005853778	764	778	-	11.0455	3.4e-05	0.0429	CTTAATCCTATTGCT
TFE3	hTFtarget	NW_005853778	801	811	-	12.398	3.4e-05	0.0451	CATCACATGAT
Egr2	JASPAR	NW_005853778	594	608	+	11.9344	3.41e-05	0.0224	ATCACACCCACGTAG
BHLHE23	JASPAR	NW_005853778	167	178	-	11.9273	3.41e-05	0.0677	TGCCATATGCTG
POU2F1	hTFtarget	NW_005853778	1682	1693	+	12.08	3.41e-05	0.128	ATTATTCTAATG
Zfp513	TRANSFAC	NW_005853778	1461	1478	+	-26.2787	3.41e-05	0.107	AGGAGGAAGAGAAGTGGT
POU2F1	hTFtarget	NW_005853778	1682	1693	+	12.0721	3.42e-05	0.128	ATTATTCTAATG
KLF9	hTFtarget	NW_005853778	376	388	-	11.8532	3.42e-05	0.0258	ACACACACACACG
BHLHE22	CISBP	NW_005853778	167	178	-	11.9184	3.43e-05	0.068	TGCCATATGCTG
RBPJ	hTFtarget	NW_005853778	1985	1993	+	10.1463	3.43e-05	0.135	CTTTCCCAC
ZNF449	JASPAR	NW_005853778	705	718	+	11.7248	3.43e-05	0.136	ACAAGCCCTACACC
ZBTB14	hTFtarget	NW_005853778	847	855	-	12.1061	3.43e-05	0.137	CGAGCGCGG
BARHL2	CISBP	NW_005853778	679	688	-	10.1485	3.44e-05	0.131	TTTAATTGCT
THRB	hTFtarget	NW_005853778	221	235	-	11.9818	3.44e-05	0.135	TGGTTCGAAGTTTAG
Neurog1	CISBP	NW_005853778	168	177	-	10.7658	3.45e-05	0.0703	GCCATATGCT
Irf3	HOCOMOCO	NW_005853778	1838	1857	+	11.5391	3.45e-05	0.0323	GGGCAGGAGAAAAAAAGTCA
IRF3	hTFtarget	NW_005853778	1838	1857	+	11.5391	3.45e-05	0.0323	GGGCAGGAGAAAAAAAGTCA
TBX21	hTFtarget	NW_005853778	1526	1535	-	12.1633	3.46e-05	0.138	AAAGTGTGAA
Zfp3	TRANSFAC	NW_005853778	484	495	-	2.27869	3.47e-05	0.138	TGGGAAGACCTA
ZBTB26	CISBP	NW_005853778	369	389	-	8.85859	3.47e-05	0.00948	CACACACACACACGTAGGCAT
PAX5	hTFtarget	NW_005853778	1114	1128	+	11.85	3.47e-05	0.138	GCAGTGCCGCGGGAC
Zbtb3	CISBP	NW_005853778	1273	1281	-	10.47	3.48e-05	0.135	CACTGCAAC
FOXC2	hTFtarget	NW_005853778	1698	1709	+	12.1782	3.48e-05	0.135	TAAGCAAACAAG
ZBTB26	CISBP	NW_005853778	1617	1628	-	12.449	3.48e-05	0.136	AATTTCTGGATT
Pbx1	TRANSFAC	NW_005853778	61	77	-	11.2934	3.48e-05	0.136	CTGGCCATCAATCTTAG
RBPJ	hTFtarget	NW_005853778	1249	1258	-	12.6897	3.48e-05	0.0557	TCTGGGAAAC
RFX2	hTFtarget	NW_005853778	362	377	+	11.5354	3.48e-05	0.0679	AGTAAGCATGCCTACG
RFX2	hTFtarget	NW_005853778	362	377	-	11.5354	3.48e-05	0.0679	CGTAGGCATGCTTACT
STAT2	hTFtarget	NW_005853778	1954	1972	+	11.0909	3.49e-05	0.0602	AAAAAAAAAAAAAAAAAAG
POU4F2	hTFtarget	NW_005853778	1633	1648	-	11.505	3.49e-05	0.13	TGAATTAAATAAGCAC
RBPJ	hTFtarget	NW_005853778	1984	1993	+	9.99091	3.5e-05	0.138	ACTTTCCCAC
Otx1	CISBP	NW_005853778	764	778	+	11.0606	3.5e-05	0.0445	AGCAATAGGATTAAG
HOXD10	hTFtarget	NW_005853778	1560	1570	-	11.6224	3.5e-05	0.137	ACTCGTAAAAT
Gli2	JASPAR	NW_005853778	1158	1170	-	11.5963	3.51e-05	0.139	CAGACCATCCACA
ZBTB14	hTFtarget	NW_005853778	389	404	-	10.4898	3.51e-05	0.0696	GCGTGCGTGCACACAC
MAFF	hTFtarget	NW_005853778	249	266	-	11.616	3.51e-05	0.0968	TTCTGAAACAGCTGATTT
ESRRG	hTFtarget	NW_005853778	1927	1943	+	5.17347	3.51e-05	0.139	AAGGAGATTGAAGGGTG
HIC1	hTFtarget	NW_005853778	120	129	+	12.449	3.52e-05	0.139	AATGCCAACC
E2F3	hTFtarget	NW_005853778	211	226	+	6.53191	3.52e-05	0.0698	CTATTGGGGCCTAAAC
ZNF621	CISBP	NW_005853778	1326	1340	+	10.2041	3.52e-05	0.139	CTGGTCTGGTATTTA
USF1	hTFtarget	NW_005853778	1774	1788	-	10.8367	3.52e-05	0.068	TGTCACATGAGCATT
ASCL2	hTFtarget	NW_005853778	1717	1726	+	12.2959	3.52e-05	0.0858	AACAGCTGTC
Stat5b	JASPAR	NW_005853778	986	1000	+	11.7615	3.52e-05	0.0688	TGTTTCACAGAAGAC
INSM1	hTFtarget	NW_005853778	693	704	-	11.6939	3.52e-05	0.0988	GGTTAGGGGTTG
ZBTB33	hTFtarget	NW_005853778	1114	1128	-	11.6212	3.52e-05	0.14	GTCCCGCGGCACTGC
Zbtb24	TRANSFAC	NW_005853778	1041	1052	+	10.459	3.52e-05	0.0699	AGGGGCAACAGA
USF1	hTFtarget	NW_005853778	1778	1788	-	11.1939	3.53e-05	0.14	TGTCACATGAG
Tbx20	TRANSFAC	NW_005853778	1975	1985	+	3.37705	3.53e-05	0.112	AGGAGTGAAAC
MEIS2	hTFtarget	NW_005853778	1715	1728	-	2.56122	3.53e-05	0.0701	TTGACAGCTGTTTT
Insm1	HOCOMOCO	NW_005853778	910	921	+	8.60204	3.53e-05	0.14	AGTCAGGGGTAA
INSM1	hTFtarget	NW_005853778	910	921	+	8.60204	3.53e-05	0.14	AGTCAGGGGTAA
BCL6	hTFtarget	NW_005853778	1088	1103	-	9.92857	3.53e-05	0.068	CTGCTTTCCAGCAGTA
ZNF146	HOCOMOCO	NW_005853778	162	185	-	-12.9697	3.54e-05	0.0687	TGGTAACTGCCATATGCTGTTCCT
Meis3	CISBP	NW_005853778	1783	1791	+	10.6525	3.54e-05	0.0704	GTGACAGGC
Atoh1	CISBP	NW_005853778	168	177	+	12.5714	3.54e-05	0.141	AGCATATGGC
NR2F1	hTFtarget	NW_005853778	770	783	-	11.3673	3.54e-05	0.0468	GGAACCTTAATCCT
NFATC1	hTFtarget	NW_005853778	541	560	-	8.26531	3.54e-05	0.069	AGGAAATGTGCAATTCCATG
Neurog1	JASPAR	NW_005853778	168	177	+	10.7473	3.54e-05	0.0703	AGCATATGGC
Neurog1	CISBP	NW_005853778	168	177	+	10.7387	3.54e-05	0.0703	AGCATATGGC
REST	hTFtarget	NW_005853778	1031	1046	-	9.12245	3.54e-05	0.0703	GCCCCTAAGGTGCTGA
ETV3	hTFtarget	NW_005853778	1316	1331	-	7.2449	3.55e-05	0.0704	GACCAGATTTCCTGTC
PROP1	hTFtarget	NW_005853778	1883	1893	+	11.0792	3.55e-05	0.109	TAATCAGATTA
Zic3	CISBP	NW_005853778	792	801	-	9.25294	3.55e-05	0.141	TCCTGCTGAG
STAT3	hTFtarget	NW_005853778	1090	1100	+	12.2041	3.56e-05	0.084	CTGCTGGAAAG
ZNF713	CISBP	NW_005853778	1953	1971	-	1.32653	3.56e-05	0.0233	TTTTTTTTTTTTTTTTTTT
OLIG3	JASPAR	NW_005853778	168	177	+	12.1034	3.56e-05	0.0704	AGCATATGGC
OLIG3	CISBP	NW_005853778	168	177	+	12.07	3.56e-05	0.0706	AGCATATGGC
FOXC2	hTFtarget	NW_005853778	1698	1709	+	12.115	3.56e-05	0.138	TAAGCAAACAAG
SOX7	CISBP	NW_005853778	1428	1444	-	2.56122	3.56e-05	0.136	AAACAATTTCACAGTAT
Spi1	JASPAR	NW_005853778	1305	1319	+	11.9556	3.56e-05	0.0686	GAATGGAGGAAGACA
FOXD2	CISBP	NW_005853778	1678	1691	-	11.7822	3.57e-05	0.135	TTAGAATAATGATT
ZBTB26	CISBP	NW_005853778	371	391	-	8.78788	3.57e-05	0.00948	CACACACACACACACGTAGGC
Ikzf3	JASPAR	NW_005853778	1315	1329	+	11.9174	3.57e-05	0.141	AGACAGGAAATCTGG
USF2	hTFtarget	NW_005853778	799	811	-	11.0306	3.58e-05	0.0711	CATCACATGATCC
ZFP57	JASPAR	NW_005853778	1114	1126	+	12.5204	3.58e-05	0.142	GCAGTGCCGCGGG
Sp5	HOCOMOCO	NW_005853778	457	480	-	10.8636	3.58e-05	0.0688	AGCCAGGCAAGAGAGGGGTTGGGG
POU4F2	hTFtarget	NW_005853778	1633	1648	-	9.16162	3.58e-05	0.133	TGAATTAAATAAGCAC
Mga	TRANSFAC	NW_005853778	1719	1728	-	2.32787	3.59e-05	0.13	TTGACAGCTG
ZNF467	CISBP	NW_005853778	464	475	+	10.8163	3.59e-05	0.138	CCCTCTCTTGCC
Blimp-1	TRANSFAC	NW_005853778	1003	1018	+	9.74312	3.6e-05	0.125	GAGTGAGTGAAATTGC
ASCL1	hTFtarget	NW_005853778	1717	1726	+	12.0918	3.6e-05	0.075	AACAGCTGTC
ZBTB26	CISBP	NW_005853778	388	408	+	8.76768	3.6e-05	0.00948	TGTGTGTGCACGCACGCACGC
Zfp536	TRANSFAC	NW_005853778	1993	1999	+	11.6721	3.6e-05	0.144	CCGGAGG
AR	hTFtarget	NW_005853778	514	531	-	11.7344	3.61e-05	0.0803	AGTTCTGCTAGGTTTGCT
USF2	hTFtarget	NW_005853778	801	811	+	12.2959	3.61e-05	0.0479	ATCATGTGATG
Tcf21	CISBP	NW_005853778	1717	1725	+	13.1651	3.61e-05	0.143	AACAGCTGT
Sox2	HOCOMOCO	NW_005853778	1682	1697	+	11.7921	3.62e-05	0.0642	ATTATTCTAATGCATA
Zfp516	TRANSFAC	NW_005853778	1936	1945	+	6.31148	3.62e-05	0.144	GAAGGGTGCA
TBX21	hTFtarget	NW_005853778	990	1008	+	3.42857	3.62e-05	0.143	TCACAGAAGACAAGAGTGA
OTX2	hTFtarget	NW_005853778	768	778	+	12.0707	3.62e-05	0.0709	ATAGGATTAAG
ZNF713	CISBP	NW_005853778	1950	1968	-	1.2551	3.63e-05	0.0233	TTTTTTTTTTTTTTTTCAA
PKNOX1	hTFtarget	NW_005853778	1716	1727	+	4.83673	3.63e-05	0.072	AAACAGCTGTCA
Pknox2	CISBP	NW_005853778	1720	1729	-	8.69	3.63e-05	0.0723	ATTGACAGCT
ZSCAN22	HOCOMOCO	NW_005853778	711	726	-	11.0636	3.63e-05	0.141	TGTCAGAAGGTGTAGG
PKNOX1	hTFtarget	NW_005853778	1716	1727	+	6.37755	3.64e-05	0.0718	AAACAGCTGTCA
Tbx3	TRANSFAC	NW_005853778	1524	1534	-	-0.52459	3.64e-05	0.109	AAGTGTGAAAA
CEBPA	hTFtarget	NW_005853778	1439	1452	-	11.8618	3.64e-05	0.141	TCATTGCAAAACAA
THRB	hTFtarget	NW_005853778	221	235	-	10.9326	3.65e-05	0.144	TGGTTCGAAGTTTAG
ZBTB14	hTFtarget	NW_005853778	387	402	-	2.4898	3.65e-05	0.0725	GTGCGTGCACACACAC
PROP1	hTFtarget	NW_005853778	1883	1893	-	11.9208	3.66e-05	0.139	TAATCTGATTA
FOXO1	hTFtarget	NW_005853778	1095	1106	-	11.5182	3.66e-05	0.142	TGCCTGCTTTCC
PITX3	hTFtarget	NW_005853778	1709	1717	-	11.6364	3.66e-05	0.123	TTTAATCCC
PITX3	hTFtarget	NW_005853778	1709	1717	-	11.62	3.66e-05	0.109	TTTAATCCC
ATF3	hTFtarget	NW_005853778	1778	1788	-	12.0408	3.66e-05	0.146	TGTCACATGAG
Nobox	HOCOMOCO	NW_005853778	679	687	-	11.8929	3.67e-05	0.14	TTAATTGCT
NOBOX	hTFtarget	NW_005853778	679	687	-	11.8929	3.67e-05	0.139	TTAATTGCT
T	hTFtarget	NW_005853778	1019	1040	+	9.61224	3.67e-05	0.128	TAAATGTGCTATTCAGCACCTT
Mitf	CISBP	NW_005853778	801	810	-	11.8807	3.67e-05	0.073	ATCACATGAT
USF2	hTFtarget	NW_005853778	799	814	+	10.5918	3.68e-05	0.0717	GGATCATGTGATGACC
ZIC2	hTFtarget	NW_005853778	792	802	-	12.051	3.68e-05	0.146	ATCCTGCTGAG
ZNF713	CISBP	NW_005853778	1952	1970	-	1.20408	3.68e-05	0.0233	TTTTTTTTTTTTTTTTTTC
CDX2	hTFtarget	NW_005853778	199	210	+	11.7403	3.69e-05	0.0758	ATTCATTGCTTC
ZNF432	CISBP	NW_005853778	454	483	+	8.21782	3.69e-05	0.0504	CTTCCCCAACCCCTCTCTTGCCTGGCTTTC
POU2F3	hTFtarget	NW_005853778	563	573	+	11.6735	3.7e-05	0.0735	GCATGCTGATA
RFX1	hTFtarget	NW_005853778	1759	1772	+	11.7455	3.7e-05	0.147	TAGTTGCTAGAGGG
RBPJ	hTFtarget	NW_005853778	1984	1993	+	9.9899	3.7e-05	0.146	ACTTTCCCAC
DMRT1	hTFtarget	NW_005853778	1345	1356	-	10.7677	3.7e-05	0.12	AATGTAGCTATG
Olig2	CISBP	NW_005853778	168	177	+	11.4312	3.7e-05	0.146	AGCATATGGC
ZNF823	CISBP	NW_005853778	1837	1851	-	11.8991	3.7e-05	0.0696	TTTTTCTCCTGCCCC
ZNF350	hTFtarget	NW_005853778	1823	1843	-	11.7411	3.71e-05	0.143	CTGCCCCTTTAGCATTCAACA
Bcl6	CISBP	NW_005853778	1952	1981	-	11.4706	3.71e-05	0.0347	CACTCCTGCCTTTTTTTTTTTTTTTTTTTC
SOX10	hTFtarget	NW_005853778	1429	1443	-	-0.938776	3.71e-05	0.143	AACAATTTCACAGTA
Zfp281	CISBP	NW_005853778	923	937	+	9.69388	3.71e-05	0.0961	CCCATCCCTCTGCTT
FEZF1	CISBP	NW_005853778	683	697	-	12.1633	3.72e-05	0.0532	GGTTGCTTTTTTAAT
MEIS2	hTFtarget	NW_005853778	1716	1727	+	10.3469	3.72e-05	0.104	AAACAGCTGTCA
POU5F1	hTFtarget	NW_005853778	1631	1645	+	10.3061	3.72e-05	0.142	CTGTGCTTATTTAAT
USF2	hTFtarget	NW_005853778	1774	1789	-	10.5612	3.72e-05	0.0717	CTGTCACATGAGCATT
RFX1	hTFtarget	NW_005853778	362	377	+	8.41837	3.72e-05	0.0736	AGTAAGCATGCCTACG
SOX15	hTFtarget	NW_005853778	1172	1181	-	11.4324	3.73e-05	0.144	CCATTGTATT
SOX15	hTFtarget	NW_005853778	1172	1181	-	11.3964	3.73e-05	0.144	CCATTGTATT
EGR1	hTFtarget	NW_005853778	596	609	+	7.02041	3.74e-05	0.148	CACACCCACGTAGA
Trp53	CISBP	NW_005853778	254	270	+	8.57143	3.74e-05	0.0457	AGCTGTTTCAGAAATGT
MAF	hTFtarget	NW_005853778	754	768	+	11.6182	3.74e-05	0.131	GCGCATAGACAGCAA
IRF6	hTFtarget	NW_005853778	1482	1501	+	7.59184	3.74e-05	0.0722	AGTTTCACCAAAACCAAACC
ZNF880	CISBP	NW_005853778	847	873	+	10.2909	3.74e-05	0.0594	CCGCGCTCGCCCTTACTTTGCCTGTTT
Egr1	HOCOMOCO	NW_005853778	595	608	-	10.7121	3.74e-05	0.148	CTACGTGGGTGTGA
TBX20	JASPAR	NW_005853778	428	438	+	11.8182	3.74e-05	0.0489	TAGTTGTGAAC
Sry	CISBP	NW_005853778	144	153	-	9.35644	3.75e-05	0.0726	ATTGTTCCAT
USF1	hTFtarget	NW_005853778	797	811	-	10.6837	3.75e-05	0.068	CATCACATGATCCTG
RFX1	hTFtarget	NW_005853778	362	377	-	8.39796	3.75e-05	0.0736	CGTAGGCATGCTTACT
TGIF2LX	CISBP	NW_005853778	1716	1727	+	11.539	3.75e-05	0.0896	AAACAGCTGTCA
ZNF821	CISBP	NW_005853778	739	753	+	11.2626	3.76e-05	0.149	CTGTCTGTATTTCTG
PKNOX2	hTFtarget	NW_005853778	1716	1727	-	6.72449	3.77e-05	0.0738	TGACAGCTGTTT
ZNF660	CISBP	NW_005853778	1173	1190	-	9.84694	3.77e-05	0.0939	ACTGATGCTCCATTGTAT
FOXP3	hTFtarget	NW_005853778	1730	1746	+	2.71429	3.77e-05	0.142	ATTTTTTCATACAAGTT
MYOG	hTFtarget	NW_005853778	1716	1727	-	10.2551	3.77e-05	0.0744	TGACAGCTGTTT
IRF7	hTFtarget	NW_005853778	1476	1489	-	10.129	3.77e-05	0.146	GTGAAACTGAAACC
RXRA	hTFtarget	NW_005853778	1235	1249	+	11.6768	3.78e-05	0.148	ATGCAAGGTTCAGAG
NFATC1	hTFtarget	NW_005853778	1525	1539	-	11.7182	3.78e-05	0.145	AAAGAAAGTGTGAAA
E2F2	hTFtarget	NW_005853778	210	227	+	4.40816	3.78e-05	0.0724	CCTATTGGGGCCTAAACT
TBX21	hTFtarget	NW_005853778	586	601	-	2.15306	3.78e-05	0.15	GGTGTGATAGAACTGC
FOXP1	hTFtarget	NW_005853778	111	140	+	8.79208	3.79e-05	0.0735	ATATTCACCAATGCCAACCAGACAAAATAA
Hoxa9	HOCOMOCO	NW_005853778	63	73	+	11.8681	3.79e-05	0.142	AAGATTGATGG
HOXA9	hTFtarget	NW_005853778	63	73	+	11.8681	3.79e-05	0.142	AAGATTGATGG
ZFP28	CISBP	NW_005853778	1953	1985	-	10.55	3.79e-05	0.0706	GTTTCACTCCTGCCTTTTTTTTTTTTTTTTTTT
Irf4	CISBP	NW_005853778	1476	1485	-	9.31	3.79e-05	0.151	AACTGAAACC
Nr1d1	HOCOMOCO	NW_005853778	1448	1466	+	11.5856	3.8e-05	0.0732	AATGAACTGGGATAGGAGG
NR1D1	hTFtarget	NW_005853778	1448	1466	+	11.5856	3.8e-05	0.0732	AATGAACTGGGATAGGAGG
Neurod2	JASPAR	NW_005853778	1717	1726	+	13.2889	3.8e-05	0.0758	AACAGCTGTC
Neurod2	JASPAR	NW_005853778	1717	1726	-	13.2889	3.8e-05	0.0758	GACAGCTGTT
HOXC10	hTFtarget	NW_005853778	1560	1570	-	12.4388	3.8e-05	0.149	ACTCGTAAAAT
ZNF287	CISBP	NW_005853778	1957	1989	-	8.44248	3.8e-05	0.0106	GAAAGTTTCACTCCTGCCTTTTTTTTTTTTTTT
POU4F2	hTFtarget	NW_005853778	1633	1648	+	8.70909	3.81e-05	0.141	GTGCTTATTTAATTCA
ZNF281	hTFtarget	NW_005853778	922	936	-	10.1515	3.81e-05	0.0747	AGCAGAGGGATGGGA
ZNF660	CISBP	NW_005853778	1173	1190	-	9.18367	3.81e-05	0.111	ACTGATGCTCCATTGTAT
Hes7	TRANSFAC	NW_005853778	1971	1984	+	-6.03279	3.81e-05	0.151	AGGCAGGAGTGAAA
TBX20	CISBP	NW_005853778	428	438	+	11.7959	3.82e-05	0.05	TAGTTGTGAAC
TGIF2LX	JASPAR	NW_005853778	1716	1727	-	11.4878	3.82e-05	0.0916	TGACAGCTGTTT
MAF	hTFtarget	NW_005853778	754	768	-	11.6	3.83e-05	0.134	TTGCTGTCTATGCGC
Dmbx1	CISBP	NW_005853778	1708	1716	-	9.83815	3.83e-05	0.148	TTAATCCCT
Nrf1	JASPAR	NW_005853778	400	414	-	10.9187	3.83e-05	0.0987	TGGTGTGCGTGCGTG
RARA	hTFtarget	NW_005853778	1230	1249	+	11.5	3.84e-05	0.124	TGGAAATGCAAGGTTCAGAG
ASCL1	hTFtarget	NW_005853778	1717	1726	-	12.051	3.84e-05	0.075	GACAGCTGTT
RXRA	hTFtarget	NW_005853778	1230	1249	+	11.6452	3.84e-05	0.148	TGGAAATGCAAGGTTCAGAG
FOXA1	hTFtarget	NW_005853778	1697	1707	+	12.27	3.84e-05	0.148	ATAAGCAAACA
HOXC11	hTFtarget	NW_005853778	679	689	-	11.6139	3.84e-05	0.151	TTTTAATTGCT
EOMES	hTFtarget	NW_005853778	1526	1534	-	12.0808	3.85e-05	0.101	AAGTGTGAA
NR2E3	hTFtarget	NW_005853778	1590	1602	-	10.1881	3.85e-05	0.146	TATTAATATATTT
ZNF281	hTFtarget	NW_005853778	922	933	+	9.76531	3.85e-05	0.152	TCCCATCCCTCT
ZFP1	CISBP	NW_005853778	103	130	+	-9.88776	3.85e-05	0.15	TCAGTACTATATTCACCAATGCCAACCA
PROP1	hTFtarget	NW_005853778	1883	1893	-	11.4653	3.85e-05	0.076	TAATCTGATTA
THRB	hTFtarget	NW_005853778	221	235	-	10.9266	3.85e-05	0.153	TGGTTCGAAGTTTAG
EGR1	hTFtarget	NW_005853778	596	608	+	11.5758	3.85e-05	0.152	CACACCCACGTAG
CDX2	hTFtarget	NW_005853778	677	688	-	11.7013	3.86e-05	0.0758	TTTAATTGCTTC
Nkx2-4	TRANSFAC	NW_005853778	1466	1481	-	11.5964	3.86e-05	0.15	GAAACCACTTCTCTTC
TFAP4	hTFtarget	NW_005853778	801	810	-	11.3673	3.87e-05	0.0566	ATCACATGAT
Meis2	CISBP	NW_005853778	1783	1791	+	9.95161	3.87e-05	0.0771	GTGACAGGC
ZNF713	CISBP	NW_005853778	1955	1973	-	0.77551	3.87e-05	0.0183	CCTTTTTTTTTTTTTTTTT
MSGN1	CISBP	NW_005853778	167	178	-	11.8776	3.87e-05	0.077	TGCCATATGCTG
Hbp1	TRANSFAC	NW_005853778	1300	1315	+	11.9398	3.88e-05	0.148	TTTATGAATGGAGGAA
Tal1	CISBP	NW_005853778	253	260	-	10.3252	3.88e-05	0.0763	AACAGCTG
Tal1	CISBP	NW_005853778	1717	1724	+	10.3252	3.88e-05	0.0763	AACAGCTG
NANOG	hTFtarget	NW_005853778	67	74	+	8.21782	3.88e-05	0.155	TTGATGGC
SOX9	hTFtarget	NW_005853778	56	72	-	-0.908163	3.88e-05	0.149	CATCAATCTTAGTTAAA
GLI3	hTFtarget	NW_005853778	594	609	+	3.40385	3.88e-05	0.077	ATCACACCCACGTAGA
Smad4	HOCOMOCO	NW_005853778	1309	1320	-	11.3182	3.88e-05	0.0763	CTGTCTTCCTCC
MYOD1	hTFtarget	NW_005853778	1716	1727	+	11.9091	3.89e-05	0.155	AAACAGCTGTCA
HNF4G	hTFtarget	NW_005853778	1232	1246	+	11.7308	3.89e-05	0.154	GAAATGCAAGGTTCA
Sox3	JASPAR	NW_005853778	1173	1183	+	12.3952	3.9e-05	0.151	ATACAATGGAG
OLIG3	CISBP	NW_005853778	1717	1726	+	12.051	3.9e-05	0.0721	AACAGCTGTC
PBX2	hTFtarget	NW_005853778	1721	1732	-	11.8455	3.9e-05	0.152	AATATTGACAGC
MYF6	hTFtarget	NW_005853778	1717	1727	-	11.2771	3.9e-05	0.0995	TGACAGCTGTT
ZNF140	JASPAR	NW_005853778	1224	1244	+	6.79775	3.9e-05	0.0512	TCACAGTGGAAATGCAAGGTT
EGR1	hTFtarget	NW_005853778	1057	1073	-	11.6636	3.91e-05	0.153	CTGTGAGTGGATGGGGA
POU2F2	hTFtarget	NW_005853778	1680	1694	-	11.2913	3.91e-05	0.0776	GCATTAGAATAATGA
Hnf4a	CISBP	NW_005853778	220	235	-	6.68367	3.91e-05	0.155	TGGTTCGAAGTTTAGG
FOXB1	CISBP	NW_005853778	1721	1738	+	9.79464	3.91e-05	0.117	GCTGTCAATATTTTTTCA
ZFP14	CISBP	NW_005853778	778	794	+	11.8545	3.92e-05	0.152	GGTTCCTCGTGCTCCTC
KLF9	hTFtarget	NW_005853778	593	605	+	11.6055	3.92e-05	0.0258	TATCACACCCACG
ZNF419	CISBP	NW_005853778	623	643	-	10.4727	3.92e-05	0.148	TATTCAGCTCTTTCATTTCTC
Pou3f3	TRANSFAC	NW_005853778	1685	1701	-	11.75	3.92e-05	0.152	CTTATATGCATTAGAAT
NEUROG2	CISBP	NW_005853778	168	177	-	12.6224	3.92e-05	0.0781	GCCATATGCT
RUNX2	hTFtarget	NW_005853778	229	240	+	12.3945	3.93e-05	0.0774	CGAACCACAGAG
Hoxc10	TRANSFAC	NW_005853778	1560	1569	-	12.2581	3.94e-05	0.151	CTCGTAAAAT
Hoxc10	CISBP	NW_005853778	1560	1569	+	12.23	3.94e-05	0.151	ATTTTACGAG
E2F3	hTFtarget	NW_005853778	1837	1847	+	11.7545	3.94e-05	0.155	GGGGCAGGAGA
PHOX2B	hTFtarget	NW_005853778	1880	1895	-	11.5039	3.95e-05	0.0745	GTTAATCTGATTATCA
ZNF492	CISBP	NW_005853778	1952	1969	-	9.37273	3.95e-05	0.0251	TTTTTTTTTTTTTTTTTC
MAFK	hTFtarget	NW_005853778	754	768	+	11.4679	3.95e-05	0.157	GCGCATAGACAGCAA
SPI1	hTFtarget	NW_005853778	1463	1477	+	9.76531	3.95e-05	0.0763	GAGGAAGAGAAGTGG
HOXA7	hTFtarget	NW_005853778	680	687	+	10.1698	3.96e-05	0.157	GCAATTAA
MSX2	hTFtarget	NW_005853778	680	687	-	11.6436	3.96e-05	0.155	TTAATTGC
Hoxb7	CISBP	NW_005853778	680	687	-	6.2053	3.96e-05	0.155	TTAATTGC
Hoxd8	CISBP	NW_005853778	680	687	-	5.90312	3.96e-05	0.157	TTAATTGC
Sox21	CISBP	NW_005853778	1438	1446	+	7.42614	3.96e-05	0.154	ATTGTTTTG
SOX18	hTFtarget	NW_005853778	148	155	+	11.4776	3.96e-05	0.154	AACAATTC
OTX2	hTFtarget	NW_005853778	770	777	-	11.8936	3.96e-05	0.11	TTAATCCT
OTX2	hTFtarget	NW_005853778	770	777	-	11.85	3.96e-05	0.109	TTAATCCT
PITX2	hTFtarget	NW_005853778	770	777	-	12.7857	3.96e-05	0.076	TTAATCCT
PITX2	hTFtarget	NW_005853778	770	777	-	11.899	3.96e-05	0.0753	TTAATCCT
Sox8	CISBP	NW_005853778	146	153	+	8.33663	3.96e-05	0.127	GGAACAAT
CTCF	hTFtarget	NW_005853778	1105	1117	+	11.6667	3.98e-05	0.0526	CACCAAGAGGCAG
Gli1	HOCOMOCO	NW_005853778	1158	1169	+	11.5909	3.99e-05	0.158	TGTGGATGGTCT
KLF4	hTFtarget	NW_005853778	595	605	+	12.1284	3.99e-05	0.158	TCACACCCACG
TGIF2LX	CISBP	NW_005853778	1716	1727	-	10.2551	3.99e-05	0.0806	TGACAGCTGTTT
TLX3	CISBP	NW_005853778	1012	1032	+	11.2427	4e-05	0.154	AAATTGCTAAATGTGCTATTC
RUNX1	hTFtarget	NW_005853778	229	239	-	12.0606	4e-05	0.0783	TCTGTGGTTCG
FEZF1	HOCOMOCO	NW_005853778	685	696	-	11.6504	4e-05	0.0758	GTTGCTTTTTTA
Hoxb8	CISBP	NW_005853778	679	687	-	7.14525	4.01e-05	0.153	TTAATTGCT
BACH2	hTFtarget	NW_005853778	804	823	+	2.65714	4.01e-05	0.159	ATGTGATGACCTGCTGATTC
Zfp74	TRANSFAC	NW_005853778	1660	1671	+	10.1935	4.02e-05	0.0423	CTATTAAAAAAA
BHLHA15	CISBP	NW_005853778	168	177	+	12.1531	4.03e-05	0.0802	AGCATATGGC
ZFP69B	CISBP	NW_005853778	1837	1848	-	10.2857	4.03e-05	0.0799	TTCTCCTGCCCC
ZNF768	CISBP	NW_005853778	643	657	-	8.09184	4.04e-05	0.159	CATGCTCTCTCTGTT
ZNF525	CISBP	NW_005853778	1593	1607	+	11.5505	4.04e-05	0.158	TATATTAATAAAGTT
REL	hTFtarget	NW_005853778	912	926	+	11.75	4.04e-05	0.158	TCAGGGGTAATCCCA
CEBPB	hTFtarget	NW_005853778	1441	1451	+	12.6122	4.05e-05	0.16	GTTTTGCAATG
ZIM3	CISBP	NW_005853778	687	698	-	10.551	4.05e-05	0.0616	GGGTTGCTTTTT
TGIF2LX	CISBP	NW_005853778	1716	1727	+	10.2245	4.05e-05	0.0806	AAACAGCTGTCA
IRF1	hTFtarget	NW_005853778	1952	1971	+	10.4394	4.06e-05	0.0501	GAAAAAAAAAAAAAAAAAAA
MYOG	hTFtarget	NW_005853778	1716	1727	-	12.6972	4.07e-05	0.0803	TGACAGCTGTTT
RFX5	hTFtarget	NW_005853778	1759	1770	+	12.1835	4.07e-05	0.162	TAGTTGCTAGAG
ZSCAN4	JASPAR	NW_005853778	377	391	-	4.43103	4.07e-05	0.0401	CACACACACACACAC
ZSCAN4	JASPAR	NW_005853778	379	393	-	4.43103	4.07e-05	0.0401	CACACACACACACAC
ZSCAN4	JASPAR	NW_005853778	381	395	-	4.43103	4.07e-05	0.0401	CACACACACACACAC
NEUROG2	CISBP	NW_005853778	168	177	+	12.3878	4.07e-05	0.081	AGCATATGGC
Sohlh2	CISBP	NW_005853778	398	407	-	10.02	4.07e-05	0.0958	CGTGCGTGCG
HOXD13	hTFtarget	NW_005853778	1561	1569	+	8.05217	4.07e-05	0.155	TTTTACGAG
ATOH1	CISBP	NW_005853778	168	177	-	11.9694	4.08e-05	0.0811	GCCATATGCT
NFKB2	hTFtarget	NW_005853778	914	926	+	9.72727	4.08e-05	0.081	AGGGGTAATCCCA
TBX1	CISBP	NW_005853778	1973	1984	+	11.1616	4.09e-05	0.0924	GCAGGAGTGAAA
ZNF75A	CISBP	NW_005853778	1521	1534	+	8.88776	4.09e-05	0.0943	CTATTTTCACACTT
MAFG	hTFtarget	NW_005853778	814	829	+	10.2828	4.09e-05	0.0812	CTGCTGATTCCAGCAA
ONECUT1	hTFtarget	NW_005853778	1349	1364	-	11.8257	4.09e-05	0.152	CCAAAATCAATGTAGC
Nanog	HOCOMOCO	NW_005853778	1682	1698	+	11.5986	4.09e-05	0.0915	ATTATTCTAATGCATAT
VENTX	CISBP	NW_005853778	1435	1455	-	2.20408	4.09e-05	0.158	AGTTCATTGCAAAACAATTTC
Klf1	JASPAR	NW_005853778	593	603	+	11.8636	4.1e-05	0.162	TATCACACCCA
Zic3	TRANSFAC	NW_005853778	792	800	-	11.9857	4.1e-05	0.161	CCTGCTGAG
Zfp74	TRANSFAC	NW_005853778	1957	1975	+	-23.0164	4.1e-05	0.0526	AAAAAAAAAAAAAAAGGCA
ZKSCAN3	CISBP	NW_005853778	286	299	-	7.11224	4.11e-05	0.163	CTGAGGCTTTACCA
TFAP4	hTFtarget	NW_005853778	1874	1883	+	11.8689	4.11e-05	0.0926	AACATGTGAT
TFAP4	hTFtarget	NW_005853778	1874	1883	-	11.8367	4.11e-05	0.0903	ATCACATGTT
Zfp382	TRANSFAC	NW_005853778	1309	1326	+	-7.39344	4.11e-05	0.0802	GGAGGAAGACAGGAAATC
IRF7	hTFtarget	NW_005853778	1476	1489	-	10.1313	4.12e-05	0.159	GTGAAACTGAAACC
TGIF2LY	CISBP	NW_005853778	1716	1727	-	11.5461	4.12e-05	0.0831	TGACAGCTGTTT
Hoxa11	TRANSFAC	NW_005853778	679	689	+	11	4.12e-05	0.159	AGCAATTAAAA
MYOG	hTFtarget	NW_005853778	1716	1727	+	12.6789	4.12e-05	0.0803	AAACAGCTGTCA
TFE3	hTFtarget	NW_005853778	801	810	-	10.7551	4.12e-05	0.0641	ATCACATGAT
HOXC11	hTFtarget	NW_005853778	1560	1570	+	12.3535	4.12e-05	0.158	ATTTTACGAGT
ARNTL	hTFtarget	NW_005853778	801	810	-	11.7071	4.13e-05	0.126	ATCACATGAT
TFAP4	hTFtarget	NW_005853778	1874	1883	-	11.3571	4.14e-05	0.0566	ATCACATGTT
ZNF582	HOCOMOCO	NW_005853778	665	688	+	8.52113	4.14e-05	0.0533	TCAGTGCAGTTGGAAGCAATTAAA
ZNF382	CISBP	NW_005853778	737	757	+	10.95	4.14e-05	0.0801	ATCTGTCTGTATTTCTGGCGC
POU1F1	hTFtarget	NW_005853778	1682	1697	-	8.21818	4.14e-05	0.156	TATGCATTAGAATAAT
TBX20	CISBP	NW_005853778	1516	1534	+	6.13265	4.14e-05	0.082	GGGTCCTATTTTCACACTT
FOXC1	hTFtarget	NW_005853778	1665	1677	+	11.4851	4.14e-05	0.04	AAAAAAACACACA
BACH1	hTFtarget	NW_005853778	1780	1787	-	12.8673	4.14e-05	0.13	GTCACATG
Pknox1	CISBP	NW_005853778	1784	1791	+	9.40404	4.14e-05	0.0826	TGACAGGC
MEIS3	hTFtarget	NW_005853778	1783	1790	+	11.7308	4.14e-05	0.0826	GTGACAGG
MEIS3	hTFtarget	NW_005853778	1783	1790	+	11.6837	4.14e-05	0.0824	GTGACAGG
Tcf3	CISBP	NW_005853778	1718	1727	+	12.5688	4.15e-05	0.0801	ACAGCTGTCA
E2F6	hTFtarget	NW_005853778	1837	1849	+	11.6857	4.16e-05	0.164	GGGGCAGGAGAAA
ALX1	hTFtarget	NW_005853778	1883	1893	+	6.9802	4.16e-05	0.0797	TAATCAGATTA
Ets1	JASPAR	NW_005853778	1314	1328	-	11.9138	4.17e-05	0.163	CAGATTTCCTGTCTT
Phox2b	JASPAR	NW_005853778	1883	1893	+	12.0638	4.17e-05	0.0799	TAATCAGATTA
FEZF1	CISBP	NW_005853778	824	838	-	12.0204	4.17e-05	0.0532	TGTTGCCTTTTGCTG
Nanog	CISBP	NW_005853778	679	687	-	6.8733	4.17e-05	0.165	TTAATTGCT
TGIF2LY	CISBP	NW_005853778	1716	1727	+	11.5248	4.18e-05	0.0831	AAACAGCTGTCA
Hoxa11	CISBP	NW_005853778	679	689	-	10.951	4.18e-05	0.164	TTTTAATTGCT
Zbtb33	HOCOMOCO	NW_005853778	1114	1128	+	11.5285	4.18e-05	0.166	GCAGTGCCGCGGGAC
ZBTB33	hTFtarget	NW_005853778	1114	1128	+	11.5285	4.18e-05	0.166	GCAGTGCCGCGGGAC
Barx2	CISBP	NW_005853778	679	687	-	7.84746	4.18e-05	0.16	TTAATTGCT
KLF13	hTFtarget	NW_005853778	593	605	+	11.4592	4.18e-05	0.166	TATCACACCCACG
ZSCAN16	CISBP	NW_005853778	365	388	+	4.32673	4.19e-05	0.0146	AAGCATGCCTACGTGTGTGTGTGT
SPI1	hTFtarget	NW_005853778	1305	1321	+	10.9242	4.19e-05	0.0804	GAATGGAGGAAGACAGG
TGIF2LY	JASPAR	NW_005853778	1716	1727	+	11.5	4.19e-05	0.0854	AAACAGCTGTCA
RBPJ	hTFtarget	NW_005853778	838	847	-	12.569	4.2e-05	0.0557	GCTGGGAAAT
HOXD9	hTFtarget	NW_005853778	680	689	-	12.1683	4.2e-05	0.165	TTTTAATTGC
MAFF	hTFtarget	NW_005853778	814	829	-	11.0101	4.21e-05	0.0835	TTGCTGGAATCAGCAG
PRDM6	CISBP	NW_005853778	1961	1981	-	11.2524	4.21e-05	0.0156	CACTCCTGCCTTTTTTTTTTT
NANOG	hTFtarget	NW_005853778	615	631	-	11.5068	4.21e-05	0.0841	TCATTTCTCATGCTAGG
POU2F2	hTFtarget	NW_005853778	1689	1701	-	11.7414	4.21e-05	0.162	CTTATATGCATTA
ALX1	hTFtarget	NW_005853778	1883	1893	+	5.44554	4.21e-05	0.0808	TAATCAGATTA
AR	hTFtarget	NW_005853778	1700	1717	-	11.5	4.21e-05	0.0803	TTTAATCCCTTGTTTGCT
PHOX2B	hTFtarget	NW_005853778	1883	1893	-	12.0396	4.22e-05	0.0818	TAATCTGATTA
HOXC9	hTFtarget	NW_005853778	1560	1569	-	12.2347	4.22e-05	0.164	CTCGTAAAAT
ZNF682	CISBP	NW_005853778	693	713	+	11.0714	4.22e-05	0.167	CAACCCCTAACCACAAGCCCT
FOXD2	JASPAR	NW_005853778	1696	1707	+	11.7458	4.23e-05	0.0822	TATAAGCAAACA
SCRT2	CISBP	NW_005853778	1577	1587	+	8.78571	4.24e-05	0.169	AGCGACAGATG
ZBTB17	hTFtarget	NW_005853778	1831	1849	+	11.3964	4.24e-05	0.0515	GCTAAAGGGGCAGGAGAAA
MAX	hTFtarget	NW_005853778	1874	1883	-	12.102	4.24e-05	0.0844	ATCACATGTT
Arid5a	CISBP	NW_005853778	1725	1735	+	12.1485	4.24e-05	0.156	TCAATATTTTT
POU3F4	CISBP	NW_005853778	1673	1686	-	10.6263	4.24e-05	0.166	ATAATGATTTGTGT
SOX8	CISBP	NW_005853778	1428	1444	-	0.765306	4.25e-05	0.164	AAACAATTTCACAGTAT
NR4A2	hTFtarget	NW_005853778	799	815	+	8.2449	4.25e-05	0.108	GGATCATGTGATGACCT
MITF	hTFtarget	NW_005853778	797	814	+	11.2755	4.25e-05	0.0421	CAGGATCATGTGATGACC
MITF	hTFtarget	NW_005853778	797	814	-	11.2755	4.25e-05	0.0421	GGTCATCACATGATCCTG
TFAP4	hTFtarget	NW_005853778	1874	1883	+	11.3163	4.25e-05	0.0903	AACATGTGAT
REST	hTFtarget	NW_005853778	322	336	+	8.83673	4.26e-05	0.0845	TGACCAAGGTGCTTC
TFE3	hTFtarget	NW_005853778	801	810	+	10.7347	4.26e-05	0.0641	ATCATGTGAT
Barhl1	TRANSFAC	NW_005853778	1392	1407	+	11.5818	4.27e-05	0.159	TAAAAGCTTATAATAG
TFAP4	hTFtarget	NW_005853778	1874	1883	+	11.3367	4.27e-05	0.0566	AACATGTGAT
Rbpjl	CISBP	NW_005853778	1249	1258	+	12.3119	4.27e-05	0.0841	GTTTCCCAGA
Zfp3	TRANSFAC	NW_005853778	1950	1961	+	10.9516	4.28e-05	0.149	TTGAAAAAAAAA
Barhl1	CISBP	NW_005853778	1392	1407	+	11.5347	4.28e-05	0.162	TAAAAGCTTATAATAG
SOX13	hTFtarget	NW_005853778	1173	1183	+	12.121	4.28e-05	0.165	ATACAATGGAG
Zfp182	TRANSFAC	NW_005853778	1282	1293	+	10.918	4.29e-05	0.166	CTGTCCTAAATA
Hoxc13	CISBP	NW_005853778	1561	1570	+	9.15534	4.29e-05	0.165	TTTTACGAGT
BARHL2	CISBP	NW_005853778	1392	1407	+	11.7402	4.29e-05	0.162	TAAAAGCTTATAATAG
CTCF	hTFtarget	NW_005853778	1665	1675	-	11.4257	4.29e-05	0.0116	TGTGTTTTTTT
TGIF2LY	JASPAR	NW_005853778	1716	1727	-	11.4677	4.3e-05	0.0854	TGACAGCTGTTT
SOX4	hTFtarget	NW_005853778	1429	1444	-	-10.1061	4.31e-05	0.167	AAACAATTTCACAGTA
USF1	hTFtarget	NW_005853778	797	811	-	10.2449	4.31e-05	0.0902	CATCACATGATCCTG
ASCL2	hTFtarget	NW_005853778	1717	1726	+	11.9184	4.31e-05	0.104	AACAGCTGTC
ZNF563	HOCOMOCO	NW_005853778	1179	1199	+	11.432	4.32e-05	0.17	TGGAGCATCAGTTGCAGCACA
RUNX3	hTFtarget	NW_005853778	700	709	+	12.2143	4.32e-05	0.172	TAACCACAAG
ZNF157	CISBP	NW_005853778	87	110	+	10.4455	4.32e-05	0.171	GACACTTCAGTCCCTCTCAGTACT
GLI3	hTFtarget	NW_005853778	439	449	-	11.449	4.33e-05	0.172	CTGGGTGGATG
ZNF282	CISBP	NW_005853778	1218	1228	+	11.7959	4.33e-05	0.172	ACTCCCTCACA
ATOH1	CISBP	NW_005853778	251	260	-	11.9694	4.33e-05	0.0569	AACAGCTGAT
Cebpb	CISBP	NW_005853778	1441	1450	+	11.7946	4.33e-05	0.172	GTTTTGCAAT
Trp73	TRANSFAC	NW_005853778	801	818	-	9.71154	4.34e-05	0.172	AGCAGGTCATCACATGAT
TP73	hTFtarget	NW_005853778	801	818	-	9.71154	4.34e-05	0.172	AGCAGGTCATCACATGAT
ZNF384	hTFtarget	NW_005853778	1961	1972	+	12.3191	4.34e-05	0.011	AAAAAAAAAAAG
Egr2	JASPAR	NW_005853778	385	399	-	11.459	4.34e-05	0.0245	CGTGCACACACACAC
Sox13	CISBP	NW_005853778	147	154	+	13.4592	4.35e-05	0.168	GAACAATT
Nr2e1	CISBP	NW_005853778	1850	1858	+	12.1224	4.35e-05	0.173	AAAAGTCAC
Tcf21	CISBP	NW_005853778	249	262	-	8.85714	4.35e-05	0.0573	GAAACAGCTGATTT
Zfp105	TRANSFAC	NW_005853778	1959	1973	+	11.2041	4.36e-05	0.0237	AAAAAAAAAAAAAGG
Zscan10	CISBP	NW_005853778	35	44	+	11.0808	4.37e-05	0.17	AACTCCCCCC
Sox15	CISBP	NW_005853778	1438	1446	+	7.09804	4.37e-05	0.137	ATTGTTTTG
STAT3	hTFtarget	NW_005853778	1250	1260	-	11.7959	4.37e-05	0.084	CATCTGGGAAA
ASCL2	hTFtarget	NW_005853778	1717	1726	-	12.0102	4.38e-05	0.0858	GACAGCTGTT
Zfp329	TRANSFAC	NW_005853778	1154	1172	+	-23.0656	4.39e-05	0.172	GGGTTGTGGATGGTCTGGA
Zfp445	TRANSFAC	NW_005853778	1702	1712	+	8.83607	4.39e-05	0.171	CAAACAAGGGA
ZNF35	CISBP	NW_005853778	603	632	-	10.9735	4.4e-05	0.125	TTCATTTCTCATGCTAGGCTTTTTCTACGT
KLF9	hTFtarget	NW_005853778	384	399	-	11.0813	4.4e-05	0.0247	CGTGCACACACACACA
BACH1	hTFtarget	NW_005853778	905	917	+	11.4592	4.41e-05	0.0876	TCCTCAGTCAGGG
ZBTB26	CISBP	NW_005853778	1617	1628	-	12.1837	4.41e-05	0.174	AATTTCTGGATT
RARG	hTFtarget	NW_005853778	433	448	-	10.7245	4.42e-05	0.175	TGGGTGGATGGTTCAC
Zfp74	TRANSFAC	NW_005853778	1948	1959	+	9.87097	4.43e-05	0.0423	GTTTGAAAAAAA
ZNF564	CISBP	NW_005853778	1858	1866	+	10.4388	4.43e-05	0.175	CTTGGATTT
Tp73	HOCOMOCO	NW_005853778	800	818	+	11.3415	4.43e-05	0.175	GATCATGTGATGACCTGCT
TP73	hTFtarget	NW_005853778	800	818	+	11.3415	4.43e-05	0.175	GATCATGTGATGACCTGCT
ZBTB12	CISBP	NW_005853778	1113	1126	+	6.43878	4.44e-05	0.176	GGCAGTGCCGCGGG
GLI2	hTFtarget	NW_005853778	1155	1169	-	8.65306	4.44e-05	0.127	AGACCATCCACAACC
Hnf4a	HOCOMOCO	NW_005853778	1233	1246	+	11.3776	4.44e-05	0.176	AAATGCAAGGTTCA
HOXC10	hTFtarget	NW_005853778	679	689	-	10.9898	4.44e-05	0.173	TTTTAATTGCT
Neurod1	CISBP	NW_005853778	1717	1726	+	11.9083	4.44e-05	0.111	AACAGCTGTC
Irf8	HOCOMOCO	NW_005853778	1474	1493	-	10.4394	4.44e-05	0.0846	TTTGGTGAAACTGAAACCAC
IRF8	hTFtarget	NW_005853778	1474	1493	-	10.4394	4.44e-05	0.0846	TTTGGTGAAACTGAAACCAC
ZNF571	CISBP	NW_005853778	844	858	+	9.69725	4.44e-05	0.176	CAGCCGCGCTCGCCC
FOXG1	hTFtarget	NW_005853778	396	406	+	11.1616	4.44e-05	0.0248	CACGCACGCAC
FOXG1	hTFtarget	NW_005853778	400	410	+	11.1616	4.44e-05	0.0248	CACGCACGCAC
NANOG	hTFtarget	NW_005853778	1682	1698	+	11.4315	4.44e-05	0.0841	ATTATTCTAATGCATAT
Zfp768	TRANSFAC	NW_005853778	416	427	-	10.0968	4.45e-05	0.172	CATTGAAGCAGA
GTF3A	CISBP	NW_005853778	1457	1465	-	10.9725	4.45e-05	0.0861	CTCCTATCC
USF2	hTFtarget	NW_005853778	797	811	-	10.4694	4.46e-05	0.115	CATCACATGATCCTG
Uncx	TRANSFAC	NW_005853778	1882	1894	-	11.7327	4.46e-05	0.171	TTAATCTGATTAT
TBX1	JASPAR	NW_005853778	595	602	-	11.8776	4.46e-05	0.0889	GGGTGTGA
TBX1	CISBP	NW_005853778	595	602	-	11.8776	4.46e-05	0.0887	GGGTGTGA
KLF17	CISBP	NW_005853778	436	450	+	11.3916	4.46e-05	0.0998	AACCATCCACCCAGA
RXRG	hTFtarget	NW_005853778	222	235	-	3.34043	4.46e-05	0.176	TGGTTCGAAGTTTA
VEZF1	hTFtarget	NW_005853778	39	48	+	12.5	4.47e-05	0.177	CCCCCCGTTT
VEZF1	hTFtarget	NW_005853778	39	48	+	12.5246	4.47e-05	0.177	CCCCCCGTTT
Irf9	HOCOMOCO	NW_005853778	1476	1487	-	9.8189	4.47e-05	0.175	GAAACTGAAACC
IRF9	hTFtarget	NW_005853778	1476	1487	-	9.8189	4.47e-05	0.175	GAAACTGAAACC
HNF4A	hTFtarget	NW_005853778	1233	1247	+	11.404	4.47e-05	0.178	AAATGCAAGGTTCAG
Esrra	CISBP	NW_005853778	1927	1943	+	2.60204	4.48e-05	0.178	AAGGAGATTGAAGGGTG
HOXC11	hTFtarget	NW_005853778	679	689	-	10.5446	4.49e-05	0.179	TTTTAATTGCT
TGIF1	hTFtarget	NW_005853778	1716	1727	-	10.5253	4.49e-05	0.0892	TGACAGCTGTTT
ZNF287	CISBP	NW_005853778	1939	1971	-	8.06195	4.49e-05	0.0116	TTTTTTTTTTTTTTTTTTTCAAACTGTGCACCC
BCL11A	hTFtarget	NW_005853778	1461	1475	-	11.3673	4.49e-05	0.0978	ACTTCTCTTCCTCCT
Uncx	CISBP	NW_005853778	1882	1894	+	11.6964	4.49e-05	0.169	ATAATCAGATTAA
WT1	hTFtarget	NW_005853778	36	46	+	12.1735	4.49e-05	0.178	ACTCCCCCCGT
Osr2	TRANSFAC	NW_005853778	972	987	+	11.3684	4.49e-05	0.177	TTTCACAGAAGCCCTG
Tcf12	JASPAR	NW_005853778	250	260	-	12.5918	4.49e-05	0.0638	AACAGCTGATT
EOMES	hTFtarget	NW_005853778	594	603	-	11.602	4.49e-05	0.123	TGGGTGTGAT
Erg	JASPAR	NW_005853778	1462	1472	+	12.1429	4.49e-05	0.177	GGAGGAAGAGA
TGIF2LX	CISBP	NW_005853778	1716	1727	-	11.2411	4.5e-05	0.0896	TGACAGCTGTTT
ZNF396	CISBP	NW_005853778	1282	1292	-	9.93878	4.51e-05	0.18	ATTTAGGACAG
Sox3	CISBP	NW_005853778	1428	1444	-	2.95918	4.51e-05	0.171	AAACAATTTCACAGTAT
Ptf1a	JASPAR	NW_005853778	1715	1727	-	12.0163	4.52e-05	0.178	TGACAGCTGTTTT
NFKB2	hTFtarget	NW_005853778	914	926	+	9.73469	4.53e-05	0.0899	AGGGGTAATCCCA
ZNF317	JASPAR	NW_005853778	10	21	-	11.4326	4.54e-05	0.0633	TGAGAGCAGACT
ATF3	hTFtarget	NW_005853778	1778	1788	-	11.303	4.54e-05	0.181	TGTCACATGAG
TFAP4	hTFtarget	NW_005853778	1874	1883	+	11.7041	4.54e-05	0.0903	AACATGTGAT
FOXA2	hTFtarget	NW_005853778	1698	1709	+	12.2294	4.54e-05	0.176	TAAGCAAACAAG
Usf2	HOCOMOCO	NW_005853778	1771	1789	-	10.3485	4.54e-05	0.09	CTGTCACATGAGCATTTCC
USF2	hTFtarget	NW_005853778	1771	1789	-	10.3485	4.54e-05	0.09	CTGTCACATGAGCATTTCC
MAFF	hTFtarget	NW_005853778	814	829	+	11.162	4.55e-05	0.0903	CTGCTGATTCCAGCAA
POU5F1	hTFtarget	NW_005853778	615	631	-	10.9798	4.55e-05	0.0871	TCATTTCTCATGCTAGG
VSX2	hTFtarget	NW_005853778	1591	1602	+	9.84466	4.55e-05	0.0862	AATATATTAATA
MYC	hTFtarget	NW_005853778	782	791	-	12.0102	4.55e-05	0.0906	GAGCACGAGG
Tfcp2l1	JASPAR	NW_005853778	813	826	+	11.6768	4.56e-05	0.181	CCTGCTGATTCCAG
SOX17	hTFtarget	NW_005853778	1172	1182	-	11.4425	4.56e-05	0.175	TCCATTGTATT
NFIC	hTFtarget	NW_005853778	1858	1873	+	11.3578	4.56e-05	0.179	CTTGGATTTCACCCAG
ERG	hTFtarget	NW_005853778	1460	1472	+	11.8636	4.57e-05	0.179	TAGGAGGAAGAGA
ZNF530	CISBP	NW_005853778	458	475	+	9.5102	4.57e-05	0.0895	CCCAACCCCTCTCTTGCC
ZNF17	CISBP	NW_005853778	378	407	+	11.3119	4.58e-05	0.179	TGTGTGTGTGTGTGTGTGCACGCACGCACG
IRX5	CISBP	NW_005853778	1900	1911	-	10.9345	4.58e-05	0.182	ATACACAACATT
HMBOX1	JASPAR	NW_005853778	56	65	-	11.5	4.58e-05	0.172	CTTAGTTAAA
HMBOX1	CISBP	NW_005853778	56	65	+	11.4848	4.58e-05	0.176	TTTAACTAAG
RORC	hTFtarget	NW_005853778	803	816	-	10.8081	4.58e-05	0.182	CAGGTCATCACATG
Dmrtb1	HOCOMOCO	NW_005853778	1751	1766	+	11.4242	4.6e-05	0.0993	ATGCTCCATAGTTGCT
ZNF680	CISBP	NW_005853778	1920	1940	-	11.2041	4.6e-05	0.0887	CCTTCAATCTCCTTTGCCATC
TGIF2LX	JASPAR	NW_005853778	1716	1727	+	11.187	4.6e-05	0.0916	AAACAGCTGTCA
ZNF324	HOCOMOCO	NW_005853778	1525	1547	+	11.1377	4.61e-05	0.181	TTTCACACTTTCTTTGGCTTCAT
PAX4	CISBP	NW_005853778	394	411	+	11.4848	4.61e-05	0.183	TGCACGCACGCACGCACA
ZBTB18	hTFtarget	NW_005853778	1716	1728	-	10.6286	4.62e-05	0.182	TTGACAGCTGTTT
Vdr	CISBP	NW_005853778	441	456	-	6.80612	4.62e-05	0.184	AAGTTCTCTGGGTGGA
ZNF263	hTFtarget	NW_005853778	1461	1475	-	11.2551	4.62e-05	0.0908	ACTTCTCTTCCTCCT
HOXD10	hTFtarget	NW_005853778	1560	1569	-	12.4388	4.63e-05	0.181	CTCGTAAAAT
Tfcp2l1	JASPAR	NW_005853778	813	826	+	11.6566	4.63e-05	0.184	CCTGCTGATTCCAG
Egr3	TRANSFAC	NW_005853778	596	610	+	6.75862	4.64e-05	0.184	CACACCCACGTAGAA
FOXP1	hTFtarget	NW_005853778	739	768	+	9.22772	4.65e-05	0.178	CTGTCTGTATTTCTGGCGCATAGACAGCAA
TFAP4	hTFtarget	NW_005853778	1874	1883	-	11.7377	4.65e-05	0.0926	ATCACATGTT
Trp73	CISBP	NW_005853778	801	818	-	9.7551	4.65e-05	0.185	AGCAGGTCATCACATGAT
TGIF2LX	CISBP	NW_005853778	1716	1727	-	11.2909	4.66e-05	0.145	TGACAGCTGTTT
SPI1	hTFtarget	NW_005853778	1304	1323	+	11	4.66e-05	0.0891	TGAATGGAGGAAGACAGGAA
Tbx1	TRANSFAC	NW_005853778	1524	1534	-	1.18033	4.67e-05	0.124	AAGTGTGAAAA
BCL11B	CISBP	NW_005853778	319	328	+	10.5306	4.67e-05	0.186	CACTGACCAA
PKNOX2	hTFtarget	NW_005853778	1716	1727	-	10.9817	4.68e-05	0.109	TGACAGCTGTTT
ATOH1	CISBP	NW_005853778	168	177	-	12.0408	4.68e-05	0.0932	GCCATATGCT
BHLHE23	CISBP	NW_005853778	168	177	-	11.8061	4.68e-05	0.0932	GCCATATGCT
MSGN1	JASPAR	NW_005853778	167	178	+	11.8	4.68e-05	0.0932	CAGCATATGGCA
MAFF	hTFtarget	NW_005853778	250	270	+	10.56	4.69e-05	0.182	AATCAGCTGTTTCAGAAATGT
USF1	hTFtarget	NW_005853778	800	811	-	10.6818	4.69e-05	0.0933	CATCACATGATC
TFAP4	hTFtarget	NW_005853778	1874	1883	-	11.2755	4.7e-05	0.0903	ATCACATGTT
FOXC1	hTFtarget	NW_005853778	1587	1598	-	10.4175	4.7e-05	0.18	AATATATTTTTC
Pbx3	HOCOMOCO	NW_005853778	1060	1073	-	11.8621	4.71e-05	0.185	CTGTGAGTGGATGG
ZNF419	CISBP	NW_005853778	287	307	+	6.8	4.71e-05	0.185	GGTAAAGCCTCAGAGTCACTT
TFDP1	hTFtarget	NW_005853778	1835	1848	+	11.4634	4.71e-05	0.187	AAGGGGCAGGAGAA
MSGN1	CISBP	NW_005853778	167	178	-	11.7449	4.72e-05	0.0939	TGCCATATGCTG
OTX2	hTFtarget	NW_005853778	1709	1716	-	12.1212	4.72e-05	0.181	TTAATCCC
GSC	CISBP	NW_005853778	1709	1716	-	11.3465	4.72e-05	0.182	TTAATCCC
Crx	CISBP	NW_005853778	1709	1716	-	8.66216	4.72e-05	0.185	TTAATCCC
Pitx3	CISBP	NW_005853778	918	925	+	9.64626	4.72e-05	0.0926	GTAATCCC
TBX2	hTFtarget	NW_005853778	582	599	-	10.2347	4.73e-05	0.101	TGTGATAGAACTGCCACC
Snai1	CISBP	NW_005853778	1782	1791	-	9.95455	4.73e-05	0.094	GCCTGTCACA
Trp53	CISBP	NW_005853778	529	545	+	7.94898	4.73e-05	0.0457	ACTAGTCACAGACATGG
FOXC1	hTFtarget	NW_005853778	1876	1888	-	10.1683	4.74e-05	0.182	TGATTATCACATG
PROP1	hTFtarget	NW_005853778	1883	1893	-	11.3982	4.75e-05	0.0924	TAATCTGATTA
Nanog	CISBP	NW_005853778	66	75	+	11.1607	4.75e-05	0.187	ATTGATGGCC
ELF3	hTFtarget	NW_005853778	1461	1474	-	11.5286	4.75e-05	0.174	CTTCTCTTCCTCCT
TP73	hTFtarget	NW_005853778	803	817	-	11.6531	4.75e-05	0.188	GCAGGTCATCACATG
Tcf12	JASPAR	NW_005853778	1717	1727	+	12.5102	4.75e-05	0.0638	AACAGCTGTCA
NEUROD1	hTFtarget	NW_005853778	1321	1339	+	7.34694	4.75e-05	0.188	GAAATCTGGTCTGGTATTT
Nr2c1	HOCOMOCO	NW_005853778	809	821	-	11.7143	4.76e-05	0.189	ATCAGCAGGTCAT
NR2C1	hTFtarget	NW_005853778	809	821	-	11.7143	4.76e-05	0.189	ATCAGCAGGTCAT
TGIF2	hTFtarget	NW_005853778	1716	1727	+	11.344	4.76e-05	0.0943	AAACAGCTGTCA
Tbr1	CISBP	NW_005853778	1526	1535	+	9.25743	4.76e-05	0.189	TTCACACTTT
ZIM3	CISBP	NW_005853778	957	968	-	10.1633	4.76e-05	0.0616	GGCTTTCTGCTA
ZNF660	CISBP	NW_005853778	871	888	+	9.26531	4.76e-05	0.0939	TTTGATGTTCCAGCCACA
BARHL2	CISBP	NW_005853778	1392	1407	+	11.1593	4.76e-05	0.181	TAAAAGCTTATAATAG
FOXE1	JASPAR	NW_005853778	1606	1619	-	11.2069	4.77e-05	0.0903	ATTAAAAAAATAAA
HOXC11	hTFtarget	NW_005853778	1560	1570	-	12.0707	4.77e-05	0.184	ACTCGTAAAAT
RUNX2	hTFtarget	NW_005853778	700	715	+	10.5957	4.77e-05	0.0947	TAACCACAAGCCCTAC
FOXC2	hTFtarget	NW_005853778	385	396	-	11.58	4.77e-05	0.0347	GCACACACACAC
MAX	hTFtarget	NW_005853778	1193	1202	+	12.3265	4.78e-05	0.19	CAGCACATGG
EGR3	hTFtarget	NW_005853778	596	608	+	8.61224	4.78e-05	0.19	CACACCCACGTAG
EGR1	hTFtarget	NW_005853778	397	410	+	11.2846	4.78e-05	0.0598	ACGCACGCACGCAC
ZNF701	CISBP	NW_005853778	1145	1156	-	11.6147	4.78e-05	0.189	CCCCTTCTTCTC
CRX	hTFtarget	NW_005853778	1708	1718	-	12.5152	4.78e-05	0.185	TTTTAATCCCT
TBX1	CISBP	NW_005853778	1525	1536	-	11	4.79e-05	0.0924	GAAAGTGTGAAA
IRF1	hTFtarget	NW_005853778	1957	1977	-	9.80645	4.8e-05	0.0905	CCTGCCTTTTTTTTTTTTTTT
PPARD	hTFtarget	NW_005853778	221	236	-	8.32653	4.8e-05	0.19	GTGGTTCGAAGTTTAG
Meis1	CISBP	NW_005853778	1783	1791	+	10.7182	4.8e-05	0.0955	GTGACAGGC
ZBTB18	hTFtarget	NW_005853778	1716	1728	+	10.5918	4.8e-05	0.189	AAACAGCTGTCAA
ETV2	hTFtarget	NW_005853778	1316	1326	+	11.3103	4.81e-05	0.191	GACAGGAAATC
HOXC11	hTFtarget	NW_005853778	679	689	-	11.8317	4.81e-05	0.19	TTTTAATTGCT
ZNF75A	CISBP	NW_005853778	1982	1995	+	8.44898	4.81e-05	0.0943	AAACTTTCCCACCG
[truncated: 3,447 more rows]

## Sheet: TYRP1
TF	Source	Query	Start	Stop	Strand	Score	Pvalue	Qvalue	Mached Sequence
Bcl6	CISBP	NW_005853660.1	718	732	-	17.0979	5.02e-08	0.000194	TCCCTTTCCAGGAAA
IRF3	hTFtarget	NW_005853660.1	711	732	-	20.1735	6.12e-08	0.000242	TCCCTTTCCAGGAAAGGAAAAC
FLI1	hTFtarget	NW_005853660.1	1225	1242	-	19.5152	6.5e-08	0.000242	GAGGGCAGGAAAGAAGGA
ZNF467	CISBP	NW_005853660.1	1062	1082	+	20.3636	6.6e-08	0.000247	CCTCCCCTTTTCTCCTTCCCC
EGR2	hTFtarget	NW_005853660.1	864	881	-	19.4677	6.62e-08	0.000246	GGCAGGGTGTGGGAGGAG
Plagl2	TRANSFAC	NW_005853660.1	1312	1326	-	21.5902	6.97e-08	0.000267	TGGGCTTGGGGTTGT
Sp5	HOCOMOCO	NW_005853660.1	864	887	-	19.9545	8.45e-08	0.000315	CAGTGGGGCAGGGTGTGGGAGGAG
KLF4	hTFtarget	NW_005853660.1	870	880	+	16.4587	1.38e-07	0.000533	CCACACCCTGC
ZNF282	CISBP	NW_005853660.1	866	876	+	18.0612	1.38e-07	0.000525	CCTCCCACACC
ZNF467	HOCOMOCO	NW_005853660.1	1061	1082	-	19.5306	1.38e-07	0.000511	GGGGAAGGAGAAAAGGGGAGGT
ZNF580	CISBP	NW_005853660.1	1437	1454	+	19.0204	1.45e-07	0.000558	CCTACCCCACCCTAACCT
ZNF132	CISBP	NW_005853660.1	1494	1508	+	19.4309	1.51e-07	0.00057	TCCTTCCCTGCTCCC
Stat4	JASPAR	NW_005853660.1	715	728	-	17.3276	1.61e-07	0.000638	TTTCCAGGAAAGGA
Zbtb17	HOCOMOCO	NW_005853660.1	1121	1139	-	19.2347	1.66e-07	0.00061	GAGGGCAGGGGAGGGGTGG
ZNF263	hTFtarget	NW_005853660.1	1063	1083	-	19.102	1.66e-07	0.0006	GGGGGAAGGAGAAAAGGGGAG
ZNF449	CISBP	NW_005853660.1	1318	1338	+	18.8367	1.83e-07	0.000693	CCAAGCCCAACCCCTAGCTGG
ZNF580	CISBP	NW_005853660.1	1437	1454	+	19.1313	1.86e-07	0.000708	CCTACCCCACCCTAACCT
IRF3	hTFtarget	NW_005853660.1	710	732	-	18.4694	1.88e-07	0.000744	TCCCTTTCCAGGAAAGGAAAACT
ZBTB17	hTFtarget	NW_005853660.1	1121	1139	-	18.0721	1.93e-07	0.000728	GAGGGCAGGGGAGGGGTGG
ZNF432	CISBP	NW_005853660.1	726	755	-	19.0297	1.95e-07	0.000729	CATCCCACCTCTCTCTTCCCCCGTCCCTTT
Bcl6	CISBP	NW_005853660.1	714	728	+	16.5245	1.95e-07	0.000378	TTCCTTTCCTGGAAA
Klf5	HOCOMOCO	NW_005853660.1	869	883	-	18.4545	2.02e-07	0.000756	GGGGCAGGGTGTGGG
ZIM2	CISBP	NW_005853660.1	1118	1147	+	13.8367	2.19e-07	0.000809	GTGCCACCCCTCCCCTGCCCTCCTGGGTCA
ZNF821	CISBP	NW_005853660.1	521	535	+	18.6162	2.29e-07	0.00091	GTGTCTGTCTGTCTC
KLF5	hTFtarget	NW_005853660.1	1436	1449	-	18.0152	2.3e-07	0.000867	AGGGTGGGGTAGGG
MAZ	hTFtarget	NW_005853660.1	1062	1083	-	18.3873	2.62e-07	0.000964	GGGGGAAGGAGAAAAGGGGAGG
Zfp513	TRANSFAC	NW_005853660.1	737	754	+	0.770492	2.75e-07	0.00105	GGAAGAGAGAGGTGGGAT
STAT1	hTFtarget	NW_005853660.1	714	732	-	18.2424	2.99e-07	0.00117	TCCCTTTCCAGGAAAGGAA
Wt1	JASPAR	NW_005853660.1	864	877	+	18.2033	3.14e-07	0.00118	CTCCTCCCACACCC
ZNF263	hTFtarget	NW_005853660.1	1226	1246	-	18.2857	3.15e-07	0.0006	GGTGGAGGGCAGGAAAGAAGG
Zfp37	TRANSFAC	NW_005853660.1	1715	1726	-	18.7705	3.33e-07	0.00131	TTGTAAAAGTGC
Nr1d1	HOCOMOCO	NW_005853660.1	873	891	-	16.4505	3.37e-07	0.00128	ATGACAGTGGGGCAGGGTG
NR1D1	hTFtarget	NW_005853660.1	873	891	-	16.4505	3.37e-07	0.00127	ATGACAGTGGGGCAGGGTG
Rela	CISBP	NW_005853660.1	721	750	-	17.9806	3.65e-07	0.00137	CACCTCTCTCTTCCCCCGTCCCTTTCCAGG
BCL6	hTFtarget	NW_005853660.1	719	731	-	16.6418	4.29e-07	0.00167	CCCTTTCCAGGAA
ZNF674	CISBP	NW_005853660.1	899	910	-	16.6789	4.34e-07	0.00166	TTGTGGTGCTCC
STAT3	hTFtarget	NW_005853660.1	716	730	+	15.81	4.45e-07	0.00175	CCTTTCCTGGAAAGG
STAT3	hTFtarget	NW_005853660.1	716	730	+	15.81	4.45e-07	0.00175	CCTTTCCTGGAAAGG
Bcl6	HOCOMOCO	NW_005853660.1	719	731	-	16.3243	4.57e-07	0.00179	CCCTTTCCAGGAA
ZNF785	CISBP	NW_005853660.1	524	552	+	9.93878	5.03e-07	0.00191	TCTGTCTGTCTCTGTGTCTGTTTGCGGAT
ZNF821	CISBP	NW_005853660.1	521	535	+	17.8586	5.14e-07	0.00204	GTGTCTGTCTGTCTC
ZNF467	CISBP	NW_005853660.1	1122	1142	+	17.5455	5.27e-07	0.000985	CACCCCTCCCCTGCCCTCCTG
ZNF467	CISBP	NW_005853660.1	1125	1136	+	18	5.47e-07	0.00206	CCCTCCCCTGCC
STAT1	hTFtarget	NW_005853660.1	718	728	-	17.3455	5.53e-07	0.00218	TTTCCAGGAAA
STAT1	hTFtarget	NW_005853660.1	718	728	+	17.5859	5.53e-07	0.00219	TTTCCTGGAAA
ZNF263	hTFtarget	NW_005853660.1	1062	1082	-	17.5306	5.54e-07	0.000704	GGGGAAGGAGAAAAGGGGAGG
ZNF212	CISBP	NW_005853660.1	524	553	+	3.9596	5.96e-07	0.0013	TCTGTCTGTCTCTGTGTCTGTTTGCGGATC
Bcl6	JASPAR	NW_005853660.1	718	731	+	17.0806	6.05e-07	0.00239	TTTCCTGGAAAGGG
Sp1	HOCOMOCO	NW_005853660.1	725	748	+	16.9516	6.34e-07	0.00117	GAAAGGGACGGGGGAAGAGAGAGG
Stat4	CISBP	NW_005853660.1	718	729	-	17.0273	6.35e-07	0.00138	CTTTCCAGGAAA
Sp1	HOCOMOCO	NW_005853660.1	1119	1142	-	16.9032	6.53e-07	0.00117	CAGGAGGGCAGGGGAGGGGTGGCA
Zfp92	TRANSFAC	NW_005853660.1	986	997	-	18.2131	6.59e-07	0.00252	AGGGTGGGCCGC
ZNF212	CISBP	NW_005853660.1	518	547	+	3.55556	6.79e-07	0.0013	CCAGTGTCTGTCTGTCTCTGTGTCTGTTTG
TFAP2C	hTFtarget	NW_005853660.1	1075	1089	+	16.8163	6.82e-07	0.00262	CCTTCCCCCAGGCCT
STAT1	hTFtarget	NW_005853660.1	716	730	+	16.8545	6.85e-07	0.00204	CCTTTCCTGGAAAGG
PGR	hTFtarget	NW_005853660.1	662	677	-	16.5175	6.85e-07	0.0027	GGCACATTCTGTTTTC
ZSCAN29	JASPAR	NW_005853660.1	53	64	+	17.6885	6.9e-07	0.00135	CGTCTACACTGC
ZSCAN29	JASPAR	NW_005853660.1	446	457	-	17.6885	6.9e-07	0.00135	CGTCTACACTGC
ZSCAN29	CISBP	NW_005853660.1	53	64	+	17.5963	6.9e-07	0.00133	CGTCTACACTGC
ZSCAN29	CISBP	NW_005853660.1	446	457	-	17.5963	6.9e-07	0.00133	CGTCTACACTGC
MAZ	hTFtarget	NW_005853660.1	862	883	-	17.1338	6.98e-07	0.00128	GGGGCAGGGTGTGGGAGGAGTA
Stat4	CISBP	NW_005853660.1	717	728	+	17.0182	7.04e-07	0.00138	CTTTCCTGGAAA
Neurod2	HOCOMOCO	NW_005853660.1	362	371	+	15.5	7.46e-07	0.00291	AGCAGATGGC
ZNF283	CISBP	NW_005853660.1	1381	1404	+	17.0734	7.61e-07	0.00272	GGGCCAGGCTCCCCCAGCATCCCT
ZNF484	CISBP	NW_005853660.1	1064	1084	+	16.9083	7.81e-07	0.00294	TCCCCTTTTCTCCTTCCCCCA
ZNF263	hTFtarget	NW_005853660.1	852	872	+	17.2551	7.87e-07	0.0029	CCCTTCCTAATACTCCTCCCA
THAP1	hTFtarget	NW_005853660.1	1130	1151	+	16.8239	8.02e-07	0.0028	CCCTGCCCTCCTGGGTCAGGCC
ZNF282	CISBP	NW_005853660.1	1306	1319	+	16.9286	8.06e-07	0.00307	TCTCCCACAACCCC
VEZF1	hTFtarget	NW_005853660.1	1062	1083	-	16.6458	8.48e-07	0.00313	GGGGGAAGGAGAAAAGGGGAGG
STAT1	hTFtarget	NW_005853660.1	716	729	-	16.1607	8.65e-07	0.0018	CTTTCCAGGAAAGG
NFATC2	hTFtarget	NW_005853660.1	712	729	-	16.8061	8.77e-07	0.00191	CTTTCCAGGAAAGGAAAA
ZNF449	HOCOMOCO	NW_005853660.1	1320	1330	-	17.0606	8.78e-07	0.00333	GGGTTGGGCTT
TFAP2A	hTFtarget	NW_005853660.1	1098	1112	+	16.5455	8.81e-07	0.0034	CTGGCCTGGGGGAGT
STAT1	hTFtarget	NW_005853660.1	717	730	+	16.1339	9.05e-07	0.0018	CTTTCCTGGAAAGG
ZNF317	CISBP	NW_005853660.1	1582	1605	-	15.8909	9.11e-07	0.0036	AAGGAGTTGTCTATCAGTCTTATT
STAT3	hTFtarget	NW_005853660.1	716	728	+	15.697	9.2e-07	0.00366	CCTTTCCTGGAAA
STAT3	hTFtarget	NW_005853660.1	719	730	-	15.9242	9.28e-07	0.00368	CCTTTCCAGGAA
Klf3	HOCOMOCO	NW_005853660.1	865	883	-	16.9545	9.35e-07	0.00349	GGGGCAGGGTGTGGGAGGA
NFATC1	hTFtarget	NW_005853660.1	712	729	+	16.949	9.37e-07	0.00187	TTTTCCTTTCCTGGAAAG
NFATC1	hTFtarget	NW_005853660.1	712	729	-	16.9388	9.42e-07	0.00187	CTTTCCAGGAAAGGAAAA
STAT4	hTFtarget	NW_005853660.1	718	728	+	14.3939	9.63e-07	0.00374	TTTCCTGGAAA
NFATC2	hTFtarget	NW_005853660.1	712	729	+	16.5918	9.63e-07	0.00191	TTTTCCTTTCCTGGAAAG
ZNF121	HOCOMOCO	NW_005853660.1	963	982	+	15.6	9.88e-07	0.00372	CTGGGCTGCCCAGCATGACC
TFAP2C	hTFtarget	NW_005853660.1	1098	1111	+	16.7273	1.03e-06	0.00392	CTGGCCTGGGGGAG
ZNF263	hTFtarget	NW_005853660.1	850	870	-	16.6531	1.04e-06	0.000992	GGAGGAGTATTAGGAAGGGAG
STAT1	hTFtarget	NW_005853660.1	716	730	-	16.4909	1.05e-06	0.00204	CCTTTCCAGGAAAGG
ZNF467	CISBP	NW_005853660.1	724	744	-	16.4949	1.07e-06	0.00118	TCTCTTCCCCCGTCCCTTTCC
CTCF	hTFtarget	NW_005853660.1	1130	1163	-	16.252	1.09e-06	0.00403	TAGCACTTCCCTGGCCTGACCCAGGAGGGCAGGG
Stat5a	HOCOMOCO	NW_005853660.1	718	727	-	15.9242	1.11e-06	0.00439	TTCCAGGAAA
STAT5A	hTFtarget	NW_005853660.1	718	727	-	15.5606	1.11e-06	0.00439	TTCCAGGAAA
ZNF529	CISBP	NW_005853660.1	1114	1140	+	14.9798	1.12e-06	0.00356	CTATGTGCCACCCCTCCCCTGCCCTCC
WT1	hTFtarget	NW_005853660.1	1118	1137	-	16.5303	1.14e-06	0.00214	GGGCAGGGGAGGGGTGGCAC
Irf3	HOCOMOCO	NW_005853660.1	725	744	+	16.4219	1.15e-06	0.00443	GAAAGGGACGGGGGAAGAGA
IRF3	hTFtarget	NW_005853660.1	725	744	+	16.4219	1.15e-06	0.00446	GAAAGGGACGGGGGAAGAGA
WT1	hTFtarget	NW_005853660.1	1064	1083	-	16.5	1.16e-06	0.00214	GGGGGAAGGAGAAAAGGGGA
ZNF880	CISBP	NW_005853660.1	722	748	-	16.3818	1.17e-06	0.00436	CCTCTCTCTTCCCCCGTCCCTTTCCAG
Dmrt1	HOCOMOCO	NW_005853660.1	1793	1809	+	16.8939	1.18e-06	0.00466	TTGATACACAGTATCTG
ZNF621	CISBP	NW_005853660.1	1257	1271	-	15.8108	1.18e-06	0.00453	CTCCCCTGGGCATTT
ZNF341	HOCOMOCO	NW_005853660.1	723	744	+	16.3089	1.2e-06	0.00437	TGGAAAGGGACGGGGGAAGAGA
ZNF341	CISBP	NW_005853660.1	724	744	-	16.0408	1.29e-06	0.00468	TCTCTTCCCCCGTCCCTTTCC
NFATC1	hTFtarget	NW_005853660.1	712	729	-	15.9796	1.32e-06	0.00296	CTTTCCAGGAAAGGAAAA
ZNF823	CISBP	NW_005853660.1	1068	1082	+	16.2569	1.34e-06	0.00515	CTTTTCTCCTTCCCC
ZNF467	HOCOMOCO	NW_005853660.1	1227	1248	-	15.9796	1.35e-06	0.00139	GGGGTGGAGGGCAGGAAAGAAG
TFAP2A	hTFtarget	NW_005853660.1	1098	1112	-	16.2653	1.36e-06	0.00508	ACTCCCCCAGGCCAG
ZNF449	CISBP	NW_005853660.1	1320	1329	+	16.8571	1.36e-06	0.00521	AAGCCCAACC
ZNF467	CISBP	NW_005853660.1	728	748	-	16.1212	1.37e-06	0.00118	CCTCTCTCTTCCCCCGTCCCT
Zfp281	CISBP	NW_005853660.1	864	878	+	16.4184	1.37e-06	0.00514	CTCCTCCCACACCCT
Gata1	HOCOMOCO	NW_005853660.1	1066	1084	-	15.3061	1.38e-06	0.00537	TGGGGGAAGGAGAAAAGGG
SP1	hTFtarget	NW_005853660.1	874	883	-	14.2294	1.42e-06	0.00547	GGGGCAGGGT
NFATC1	hTFtarget	NW_005853660.1	712	729	+	15.6633	1.49e-06	0.00296	TTTTCCTTTCCTGGAAAG
PRDM9	CISBP	NW_005853660.1	725	748	-	16.3303	1.5e-06	0.00551	CCTCTCTCTTCCCCCGTCCCTTTC
ZNF580	CISBP	NW_005853660.1	1120	1138	+	16.2182	1.52e-06	0.00344	GCCACCCCTCCCCTGCCCT
Stat3	CISBP	NW_005853660.1	717	730	-	15.5	1.55e-06	0.00326	CCTTTCCAGGAAAG
Zfp574	TRANSFAC	NW_005853660.1	654	674	+	-7.39344	1.55e-06	0.00594	TGTGTCAGGAAAACAGAATGT
ZNF467	HOCOMOCO	NW_005853660.1	1121	1142	-	15.7347	1.56e-06	0.00139	CAGGAGGGCAGGGGAGGGGTGG
EGR1	hTFtarget	NW_005853660.1	863	879	-	15.8909	1.57e-06	0.00589	CAGGGTGTGGGAGGAGT
ZNF467	CISBP	NW_005853660.1	1225	1245	+	15.899	1.58e-06	0.00118	TCCTTCTTTCCTGCCCTCCAC
ZNF480	CISBP	NW_005853660.1	1165	1176	+	14.7431	1.58e-06	0.00596	CCCTCATTCCCT
ZNF282	CISBP	NW_005853660.1	1306	1319	+	16.2959	1.59e-06	0.00608	TCTCCCACAACCCC
EGR2	hTFtarget	NW_005853660.1	1124	1141	-	15.9677	1.59e-06	0.00295	AGGAGGGCAGGGGAGGGG
TFAP2C	hTFtarget	NW_005853660.1	1099	1113	-	16.1224	1.59e-06	0.00306	GACTCCCCCAGGCCA
Sp5	HOCOMOCO	NW_005853660.1	852	875	-	15.9848	1.63e-06	0.00202	GTGTGGGAGGAGTATTAGGAAGGG
Sp5	HOCOMOCO	NW_005853660.1	875	898	-	15.9848	1.63e-06	0.00202	CAGGGGGATGACAGTGGGGCAGGG
Stat3	CISBP	NW_005853660.1	716	729	+	15.4464	1.67e-06	0.00326	CCTTTCCTGGAAAG
ZBTB17	hTFtarget	NW_005853660.1	728	746	+	15.7027	1.72e-06	0.00323	AGGGACGGGGGAAGAGAGA
LHX2	hTFtarget	NW_005853660.1	1678	1692	-	16.1575	1.74e-06	0.00692	CAATTACCCTAATTT
ZNF121	CISBP	NW_005853660.1	962	985	+	15.8624	1.76e-06	0.00647	GCTGGGCTGCCCAGCATGACCACT
Zfp513	TRANSFAC	NW_005853660.1	1123	1140	-	-8.77049	1.78e-06	0.00342	GGAGGGCAGGGGAGGGGT
ZNF484	CISBP	NW_005853660.1	727	747	-	15.9358	1.78e-06	0.00335	CTCTCTCTTCCCCCGTCCCTT
ZNF580	CISBP	NW_005853660.1	1437	1455	+	15.9818	1.79e-06	0.00344	CCTACCCCACCCTAACCTC
Egr1	HOCOMOCO	NW_005853660.1	864	877	-	16.4394	1.81e-06	0.007	GGGTGTGGGAGGAG
MAZ	hTFtarget	NW_005853660.1	1228	1249	-	15.8169	1.83e-06	0.00178	CGGGGTGGAGGGCAGGAAAGAA
ZNF467	HOCOMOCO	NW_005853660.1	735	756	+	15.4388	1.86e-06	0.00139	GGGGAAGAGAGAGGTGGGATGC
ZNF467	HOCOMOCO	NW_005853660.1	1224	1245	-	15.4184	1.88e-06	0.00139	GTGGAGGGCAGGAAAGAAGGAC
VDR	hTFtarget	NW_005853660.1	775	794	+	16.0734	1.89e-06	0.00731	TGGGGGCAGCAAGTGCAGGG
TFAP2A	hTFtarget	NW_005853660.1	1099	1113	-	15.9818	1.91e-06	0.00721	GACTCCCCCAGGCCA
NFATC2	hTFtarget	NW_005853660.1	712	729	+	15.0204	1.93e-06	0.00386	TTTTCCTTTCCTGGAAAG
MAZ	hTFtarget	NW_005853660.1	727	748	+	15.7394	1.93e-06	0.00178	AAGGGACGGGGGAAGAGAGAGG
ZNF529	CISBP	NW_005853660.1	732	758	-	13.7273	1.94e-06	0.00356	TTGCATCCCACCTCTCTCTTCCCCCGT
Sp3	HOCOMOCO	NW_005853660.1	1118	1137	-	15.789	1.94e-06	0.00709	GGGCAGGGGAGGGGTGGCAC
SP3	hTFtarget	NW_005853660.1	1118	1137	-	15.789	1.94e-06	0.00703	GGGCAGGGGAGGGGTGGCAC
NFATC2	hTFtarget	NW_005853660.1	712	729	-	15	1.94e-06	0.00386	CTTTCCAGGAAAGGAAAA
KLF11	hTFtarget	NW_005853660.1	1118	1139	+	13.2245	1.99e-06	0.00699	GTGCCACCCCTCCCCTGCCCTC
MAZ	hTFtarget	NW_005853660.1	1122	1132	+	16.5102	1.99e-06	0.00744	CACCCCTCCCC
ZNF580	CISBP	NW_005853660.1	1437	1455	+	15.5321	2.01e-06	0.00778	CCTACCCCACCCTAACCTC
NR3C1	hTFtarget	NW_005853660.1	661	681	-	15.602	2.04e-06	0.00802	TCTGGGCACATTCTGTTTTCC
ZNF467	CISBP	NW_005853660.1	1117	1137	+	15.4949	2.04e-06	0.00127	TGTGCCACCCCTCCCCTGCCC
PRDM4	JASPAR	NW_005853660.1	1923	1933	+	13.9919	2.07e-06	0.00823	GGCTGTTTCTG
Rora	HOCOMOCO	NW_005853660.1	875	887	-	14.2222	2.07e-06	0.00799	CAGTGGGGCAGGG
RORA	hTFtarget	NW_005853660.1	875	887	-	14.2222	2.07e-06	0.00795	CAGTGGGGCAGGG
Znf335	HOCOMOCO	NW_005853660.1	523	544	+	15.6386	2.1e-06	0.00799	GTCTGTCTGTCTCTGTGTCTGT
ZNF335	HOCOMOCO	NW_005853660.1	523	544	+	15.6386	2.1e-06	0.00799	GTCTGTCTGTCTCTGTGTCTGT
Bcl6	CISBP	NW_005853660.1	1048	1077	+	15.6667	2.19e-06	0.00752	AATGCCTGTGTGGACCTCCCCTTTTCTCCT
SP1	hTFtarget	NW_005853660.1	1124	1138	+	15.6633	2.2e-06	0.00825	CCCCTCCCCTGCCCT
STAT1	hTFtarget	NW_005853660.1	712	732	-	15.899	2.21e-06	0.00501	TCCCTTTCCAGGAAAGGAAAA
Rela	CISBP	NW_005853660.1	724	753	-	15.5922	2.24e-06	0.00326	TCCCACCTCTCTCTTCCCCCGTCCCTTTCC
ZNF467	HOCOMOCO	NW_005853660.1	728	749	+	15.102	2.26e-06	0.00139	AGGGACGGGGGAAGAGAGAGGT
Dmrtb1	HOCOMOCO	NW_005853660.1	1794	1809	-	15.3939	2.26e-06	0.00898	CAGATACTGTGTATCA
Klf4	HOCOMOCO	NW_005853660.1	869	883	-	15.2273	2.28e-06	0.00855	GGGGCAGGGTGTGGG
Egr2	HOCOMOCO	NW_005853660.1	863	876	-	15.7576	2.34e-06	0.00873	GGTGTGGGAGGAGT
Tfap2c	HOCOMOCO	NW_005853660.1	1099	1111	-	15.5	2.34e-06	0.00885	CTCCCCCAGGCCA
ZNF16	JASPAR	NW_005853660.1	1325	1347	-	12.2903	2.34e-06	0.00908	GGTGGGGAGCCAGCTAGGGGTTG
Klf15	HOCOMOCO	NW_005853660.1	735	753	+	15.4545	2.38e-06	0.00538	GGGGAAGAGAGAGGTGGGA
KLF15	hTFtarget	NW_005853660.1	735	753	+	15.4545	2.38e-06	0.00538	GGGGAAGAGAGAGGTGGGA
Neurod1	CISBP	NW_005853660.1	362	371	+	15.6422	2.4e-06	0.00929	AGCAGATGGC
TFAP2B	hTFtarget	NW_005853660.1	1914	1926	-	16.102	2.45e-06	0.00893	AGCCCTTGAGGCA
BCL11A	hTFtarget	NW_005853660.1	731	747	+	14.7143	2.48e-06	0.00952	GACGGGGGAAGAGAGAG
TFAP2B	hTFtarget	NW_005853660.1	1914	1926	-	16.1311	2.48e-06	0.00914	AGCCCTTGAGGCA
ZNF419	CISBP	NW_005853660.1	1289	1309	+	13.4571	2.5e-06	0.00958	ACCCGAGCCCTGGACCCTCTC
ZNF467	CISBP	NW_005853660.1	735	755	-	15.1717	2.5e-06	0.00134	CATCCCACCTCTCTCTTCCCC
KLF1	hTFtarget	NW_005853660.1	1436	1449	-	15.8636	2.54e-06	0.00981	AGGGTGGGGTAGGG
STAT1	hTFtarget	NW_005853660.1	714	734	+	15.7172	2.56e-06	0.00501	TTCCTTTCCTGGAAAGGGACG
VEZF1	hTFtarget	NW_005853660.1	728	749	+	15.2361	2.56e-06	0.00397	AGGGACGGGGGAAGAGAGAGGT
Rela	CISBP	NW_005853660.1	1003	1032	+	15.3786	2.6e-06	0.00326	GTCTTCCCTTACCCTCCTGGCCAGACTTGT
TFAP2A	hTFtarget	NW_005853660.1	1076	1090	-	15.5606	2.61e-06	0.00503	TAGGCCTGGGGGAAG
CTCF	hTFtarget	NW_005853660.1	753	786	+	14.8049	2.61e-06	0.00485	ATGCAATCCTCACACTTATCACTGGGGGCAGCAA
ZBTB42	CISBP	NW_005853660.1	958	966	+	15.3469	2.72e-06	0.0103	CACAGCTGG
ZBTB18	hTFtarget	NW_005853660.1	958	966	+	15.398	2.72e-06	0.0105	CACAGCTGG
EGR2	hTFtarget	NW_005853660.1	997	1005	-	10.949	2.72e-06	0.0105	GACCACGCA
Zbtb3	CISBP	NW_005853660.1	118	126	+	10.94	2.72e-06	0.0107	CACTGCACG
Atoh1	JASPAR	NW_005853660.1	362	372	+	14.7339	2.72e-06	0.0108	AGCAGATGGCA
EBF1	hTFtarget	NW_005853660.1	1258	1272	+	15.4184	2.72e-06	0.0103	AATGCCCAGGGGAGG
SOX17	hTFtarget	NW_005853660.1	904	914	-	13.7699	2.72e-06	0.0106	GCCATTGTGGT
Vdr	HOCOMOCO	NW_005853660.1	776	791	+	15.2439	2.73e-06	0.0106	GGGGGCAGCAAGTGCA
VDR	hTFtarget	NW_005853660.1	776	791	+	15.2439	2.73e-06	0.0105	GGGGGCAGCAAGTGCA
KLF6	hTFtarget	NW_005853660.1	1122	1140	-	15.2273	2.74e-06	0.00629	GGAGGGCAGGGGAGGGGTG
Stat3	JASPAR	NW_005853660.1	718	727	-	16.1364	2.76e-06	0.0106	TTCCAGGAAA
Stat4	HOCOMOCO	NW_005853660.1	718	727	+	13.8485	2.76e-06	0.0106	TTTCCTGGAA
ZNF148	hTFtarget	NW_005853660.1	1122	1133	+	15.6837	2.82e-06	0.0106	CACCCCTCCCCT
FOXI1	hTFtarget	NW_005853660.1	249	265	+	11.5408	2.82e-06	0.0112	GTGTGGACAGGCAACAT
PRDM9	JASPAR	NW_005853660.1	725	748	+	15.2385	2.87e-06	0.0108	GAAAGGGACGGGGGAAGAGAGAGG
HNF4A	hTFtarget	NW_005853660.1	1606	1620	-	14.0816	2.89e-06	0.0114	AGGTCCAAACTTCAT
EBF1	hTFtarget	NW_005853660.1	891	901	+	15.5745	2.95e-06	0.0115	TCCCCCTGGGA
Stat3	CISBP	NW_005853660.1	718	728	+	15.6465	2.97e-06	0.0118	TTTCCTGGAAA
STAT3	hTFtarget	NW_005853660.1	716	730	-	14.6	2.99e-06	0.00586	CCTTTCCAGGAAAGG
STAT3	hTFtarget	NW_005853660.1	716	730	-	14.6	2.99e-06	0.00587	CCTTTCCAGGAAAGG
EBF1	hTFtarget	NW_005853660.1	889	903	+	15.5758	2.99e-06	0.0116	CATCCCCCTGGGAGC
ZNF132	CISBP	NW_005853660.1	1074	1088	+	15.3577	3e-06	0.00413	TCCTTCCCCCAGGCC
ZNF84	CISBP	NW_005853660.1	242	262	-	15.2818	3.03e-06	0.0117	TTGCCTGTCCACACTGCCTTC
Srebf2	HOCOMOCO	NW_005853660.1	194	206	-	13.7545	3.05e-06	0.01	TCGTGGGGAGAGG
SREBF2	hTFtarget	NW_005853660.1	194	206	-	13.7545	3.05e-06	0.0101	TCGTGGGGAGAGG
SP1	hTFtarget	NW_005853660.1	864	885	-	12.8333	3.05e-06	0.0112	GTGGGGCAGGGTGTGGGAGGAG
ZNF467	CISBP	NW_005853660.1	1171	1191	+	14.8283	3.1e-06	0.00145	TTCCCTCCACCACTCCACCCT
ZNF341	CISBP	NW_005853660.1	863	883	+	15.0102	3.11e-06	0.00566	ACTCCTCCCACACCCTGCCCC
Olig2	HOCOMOCO	NW_005853660.1	353	370	-	14.697	3.17e-06	0.012	CCATCTGCTTTTGTGCAA
OLIG2	HOCOMOCO	NW_005853660.1	353	370	-	14.697	3.17e-06	0.012	CCATCTGCTTTTGTGCAA
ZNF432	CISBP	NW_005853660.1	1222	1251	+	13.9406	3.23e-06	0.00594	CCGTCCTTCTTTCCTGCCCTCCACCCCGCT
Sall4	HOCOMOCO	NW_005853660.1	990	999	-	14.4694	3.25e-06	0.0123	GCAGGGTGGG
SALL4	hTFtarget	NW_005853660.1	990	999	-	14.4694	3.25e-06	0.0123	GCAGGGTGGG
VEZF1	hTFtarget	NW_005853660.1	1227	1248	-	14.9097	3.27e-06	0.00397	GGGGTGGAGGGCAGGAAAGAAG
ZNF132	CISBP	NW_005853660.1	1233	1247	+	15.2033	3.28e-06	0.00413	TCCTGCCCTCCACCC
Sp1	HOCOMOCO	NW_005853660.1	875	898	-	14.1452	3.29e-06	0.00394	CAGGGGGATGACAGTGGGGCAGGG
Atoh1	HOCOMOCO	NW_005853660.1	362	370	+	15.0152	3.31e-06	0.0127	AGCAGATGG
ATOH1	HOCOMOCO	NW_005853660.1	362	370	+	15.0152	3.31e-06	0.0128	AGCAGATGG
Egr2	JASPAR	NW_005853660.1	863	877	+	15.5574	3.32e-06	0.0128	ACTCCTCCCACACCC
KLF3	hTFtarget	NW_005853660.1	1522	1533	-	14.9388	3.39e-06	0.0128	TGGCGCAGCCCA
ZNF880	CISBP	NW_005853660.1	1063	1089	+	14.6727	3.4e-06	0.00632	CTCCCCTTTTCTCCTTCCCCCAGGCCT
ZNF782	CISBP	NW_005853660.1	1286	1315	-	14.4643	3.44e-06	0.0133	TTGTGGGAGAGGGTCCAGGGCTCGGGTTTG
NR3C1	hTFtarget	NW_005853660.1	663	677	+	14.9545	3.48e-06	0.0137	AAAACAGAATGTGCC
ZNF304	CISBP	NW_005853660.1	1435	1458	+	14.7982	3.49e-06	0.0126	ACCCTACCCCACCCTAACCTCAGA
ZNF467	CISBP	NW_005853660.1	1061	1081	+	14.6263	3.51e-06	0.00146	ACCTCCCCTTTTCTCCTTCCC
ZNF263	hTFtarget	NW_005853660.1	857	871	+	15.2245	3.55e-06	0.00741	CCTAATACTCCTCCC
BCL6	hTFtarget	NW_005853660.1	719	728	+	8.06522	3.56e-06	0.0142	TTCCTGGAAA
KLF11	hTFtarget	NW_005853660.1	1118	1139	+	10.6122	3.61e-06	0.00704	GTGCCACCCCTCCCCTGCCCTC
ZNF180	CISBP	NW_005853660.1	728	748	-	14.5688	3.64e-06	0.0131	CCTCTCTCTTCCCCCGTCCCT
Rela	CISBP	NW_005853660.1	726	755	-	14.8835	3.67e-06	0.00327	CATCCCACCTCTCTCTTCCCCCGTCCCTTT
EGR2	hTFtarget	NW_005853660.1	868	885	-	14.879	3.69e-06	0.00456	GTGGGGCAGGGTGTGGGA
STAT3	hTFtarget	NW_005853660.1	718	730	-	14.6061	3.74e-06	0.00744	CCTTTCCAGGAAA
KLF5	hTFtarget	NW_005853660.1	865	878	-	15.1212	3.75e-06	0.00708	AGGGTGTGGGAGGA
KLF11	hTFtarget	NW_005853660.1	863	884	+	11.6837	3.76e-06	0.00699	ACTCCTCCCACACCCTGCCCCA
KLF11	hTFtarget	NW_005853660.1	863	884	+	10.4898	3.79e-06	0.00704	ACTCCTCCCACACCCTGCCCCA
RFX5	hTFtarget	NW_005853660.1	6	24	-	14.9364	3.84e-06	0.0148	AGTTGGCAGGGGTTGTGAG
Tfap2a	HOCOMOCO	NW_005853660.1	1098	1109	+	15.3939	3.87e-06	0.0146	CTGGCCTGGGGG
ZNF263	hTFtarget	NW_005853660.1	1494	1508	+	15.0816	3.93e-06	0.00741	TCCTTCCCTGCTCCC
ZNF263	hTFtarget	NW_005853660.1	777	797	+	14.6531	3.96e-06	0.00302	GGGGCAGCAAGTGCAGGGGAG
ZBTB17	hTFtarget	NW_005853660.1	1169	1187	-	14.6757	3.99e-06	0.005	TGGAGTGGTGGAGGGAATG
Bcl6	CISBP	NW_005853660.1	991	1020	+	14.8627	4e-06	0.00752	CCACCCTGCGTGGTCTTCCCTTACCCTCCT
KLF6	hTFtarget	NW_005853660.1	1123	1141	-	14.7576	4e-06	0.00629	AGGAGGGCAGGGGAGGGGT
TFAP2C	hTFtarget	NW_005853660.1	1098	1109	-	14.9908	4e-06	0.0151	CCCCCAGGCCAG
HKR1	CISBP	NW_005853660.1	1129	1149	+	15.0642	4.11e-06	0.0154	CCCCTGCCCTCCTGGGTCAGG
PATZ1	hTFtarget	NW_005853660.1	723	744	+	14.6111	4.15e-06	0.0143	TGGAAAGGGACGGGGGAAGAGA
Smad4	HOCOMOCO	NW_005853660.1	525	536	+	13.303	4.17e-06	0.0162	CTGTCTGTCTCT
Klf5	HOCOMOCO	NW_005853660.1	1123	1137	-	15	4.22e-06	0.0079	GGGCAGGGGAGGGGT
THAP1	hTFtarget	NW_005853660.1	1322	1343	-	14.6127	4.26e-06	0.00743	GGGAGCCAGCTAGGGGTTGGGC
ZNF98	CISBP	NW_005853660.1	1874	1894	-	14.6545	4.28e-06	0.0168	TTTCCTTTTGCCTGGCCTCCT
ZNF483	CISBP	NW_005853660.1	609	623	+	14.1735	4.33e-06	0.0165	TGCAGCTTCCTCTTA
ZNF785	CISBP	NW_005853660.1	520	548	+	2.5	4.35e-06	0.00828	AGTGTCTGTCTGTCTCTGTGTCTGTTTGC
Prdm5	HOCOMOCO	NW_005853660.1	1129	1143	-	14.6667	4.35e-06	0.0165	CCAGGAGGGCAGGGG
Rela	CISBP	NW_005853660.1	1329	1358	+	14.6311	4.35e-06	0.00327	CCCTAGCTGGCTCCCCACCTCAAACCTTGG
NR3C1	hTFtarget	NW_005853660.1	664	677	-	14.7576	4.36e-06	0.0171	GGCACATTCTGTTT
Sp5	TRANSFAC	NW_005853660.1	1266	1278	-	13.6585	4.36e-06	0.016	ACCAGGCCTCCCC
Nkx2-5	HOCOMOCO	NW_005853660.1	1180	1189	-	12.5909	4.37e-06	0.0169	GGTGGAGTGG
Klf3	HOCOMOCO	NW_005853660.1	1119	1137	-	14.9242	4.39e-06	0.00753	GGGCAGGGGAGGGGTGGCA
SNAI1	hTFtarget	NW_005853660.1	780	794	-	15.3265	4.48e-06	0.0171	CCCTGCACTTGCTGC
Gli1	JASPAR	NW_005853660.1	995	1008	-	14.7092	4.49e-06	0.0169	GAAGACCACGCAGG
SOX15	hTFtarget	NW_005853660.1	1579	1593	+	8.05102	4.51e-06	0.0179	ATCAATAAGACTGAT
ESRRA	hTFtarget	NW_005853660.1	1210	1224	-	14.7071	4.53e-06	0.0174	CGGTCACACAGCCCT
MTF1	hTFtarget	NW_005853660.1	384	400	-	12.5918	4.62e-06	0.00913	AAGTTCTTGTGCAAAAG
MAZ	hTFtarget	NW_005853660.1	1118	1139	-	14.4577	4.64e-06	0.00342	GAGGGCAGGGGAGGGGTGGCAC
MTF1	hTFtarget	NW_005853660.1	398	414	-	12.5816	4.65e-06	0.00913	GAGTTCTTGTGCAAAAG
Klf15	HOCOMOCO	NW_005853660.1	1173	1191	-	14.3333	4.65e-06	0.00538	AGGGTGGAGTGGTGGAGGG
KLF15	hTFtarget	NW_005853660.1	1173	1191	-	14.3333	4.65e-06	0.00538	AGGGTGGAGTGGTGGAGGG
KLF15	hTFtarget	NW_005853660.1	1234	1248	+	14.8265	4.7e-06	0.0179	CCTGCCCTCCACCCC
ZNF432	CISBP	NW_005853660.1	864	893	+	13.1287	4.75e-06	0.00594	CTCCTCCCACACCCTGCCCCACTGTCATCC
ZNF823	CISBP	NW_005853660.1	734	748	-	14.8349	4.78e-06	0.00919	CCTCTCTCTTCCCCC
SP2	hTFtarget	NW_005853660.1	1123	1137	+	14.9828	4.82e-06	0.0182	ACCCCTCCCCTGCCC
TFAP2C	hTFtarget	NW_005853660.1	1099	1110	-	13.8384	4.87e-06	0.0183	TCCCCCAGGCCA
Sp5	HOCOMOCO	NW_005853660.1	720	743	+	14.2879	4.9e-06	0.00364	TCCTGGAAAGGGACGGGGGAAGAG
NFATC3	hTFtarget	NW_005853660.1	689	697	-	14.1531	4.91e-06	0.0192	TGGAAAACT
Tfap2a	TRANSFAC	NW_005853660.1	1914	1926	-	15.0364	4.92e-06	0.0182	AGCCCTTGAGGCA
Tfap2a	CISBP	NW_005853660.1	1914	1926	-	15.0102	4.93e-06	0.0182	AGCCCTTGAGGCA
ZNF214	JASPAR	NW_005853660.1	1889	1903	-	14.6837	4.95e-06	0.0194	ATTTATCAATTTCCT
HIC2	JASPAR	NW_005853660.1	590	598	+	12.8	4.95e-06	0.0192	ATGCCCACC
HIC2	CISBP	NW_005853660.1	590	598	+	12.7449	4.95e-06	0.019	ATGCCCACC
KLF6	hTFtarget	NW_005853660.1	863	881	-	14.4848	4.96e-06	0.00629	GGCAGGGTGTGGGAGGAGT
Zfp82	TRANSFAC	NW_005853660.1	1442	1459	-	6.27869	5.01e-06	0.0194	GTCTGAGGTTAGGGTGGG
ZNF212	CISBP	NW_005853660.1	516	545	+	-3.0101	5.06e-06	0.00514	AGCCAGTGTCTGTCTGTCTCTGTGTCTGTT
ZNF684	JASPAR	NW_005853660.1	882	899	+	12.8525	5.08e-06	0.0195	CCACTGTCATCCCCCTGG
VEZF1	hTFtarget	NW_005853660.1	1124	1145	-	14.3056	5.1e-06	0.00397	ACCCAGGAGGGCAGGGGAGGGG
ZNF467	HOCOMOCO	NW_005853660.1	1111	1132	-	13.6327	5.12e-06	0.00271	GGGGAGGGGTGGCACATAGGAC
THAP1	hTFtarget	NW_005853660.1	1234	1245	-	14.5354	5.13e-06	0.0125	GTGGAGGGCAGG
TFAP2C	hTFtarget	NW_005853660.1	1077	1090	-	15.0758	5.14e-06	0.00977	TAGGCCTGGGGGAA
TFAP2A	hTFtarget	NW_005853660.1	1075	1089	+	14.8	5.15e-06	0.00975	CCTTCCCCCAGGCCT
SP4	hTFtarget	NW_005853660.1	1124	1132	-	15.8539	5.17e-06	0.0197	GGGGAGGGG
SP1	hTFtarget	NW_005853660.1	1124	1132	-	16.0612	5.17e-06	0.0196	GGGGAGGGG
SP5	JASPAR	NW_005853660.1	1124	1133	+	14.551	5.17e-06	0.0127	CCCCTCCCCT
NEUROD1	hTFtarget	NW_005853660.1	361	373	+	14.8532	5.2e-06	0.0202	AAGCAGATGGCAG
Sp5	HOCOMOCO	NW_005853660.1	727	750	+	14.1818	5.24e-06	0.00364	AAGGGACGGGGGAAGAGAGAGGTG
EBF1	hTFtarget	NW_005853660.1	890	903	+	14.8852	5.24e-06	0.0204	ATCCCCCTGGGAGC
E2F3	hTFtarget	NW_005853660.1	1231	1241	-	13.8727	5.25e-06	0.02	AGGGCAGGAAA
WT1	hTFtarget	NW_005853660.1	864	883	-	14.0152	5.26e-06	0.00647	GGGGCAGGGTGTGGGAGGAG
Srebf2	HOCOMOCO	NW_005853660.1	1178	1190	-	13.3182	5.27e-06	0.01	GGGTGGAGTGGTG
SREBF2	hTFtarget	NW_005853660.1	1178	1190	-	13.3182	5.27e-06	0.0101	GGGTGGAGTGGTG
ZNF267	CISBP	NW_005853660.1	1124	1144	+	14.5413	5.27e-06	0.0191	CCCCTCCCCTGCCCTCCTGGG
Nfat5	JASPAR	NW_005853660.1	1250	1261	+	14.5493	5.28e-06	0.0205	CTATGGAAAATG
SP1	hTFtarget	NW_005853660.1	1234	1248	+	14.5102	5.28e-06	0.0099	CCTGCCCTCCACCCC
EBF1	hTFtarget	NW_005853660.1	890	903	-	14.8367	5.28e-06	0.0205	GCTCCCAGGGGGAT
ZNF525	CISBP	NW_005853660.1	1599	1613	+	14.5321	5.29e-06	0.021	ACTCCTTATGAAGTT
Stat4	JASPAR	NW_005853660.1	718	731	+	14.8793	5.3e-06	0.0105	TTTCCTGGAAAGGG
ZNF684	CISBP	NW_005853660.1	882	899	+	12.8776	5.34e-06	0.0205	CCACTGTCATCCCCCTGG
ZNF283	CISBP	NW_005853660.1	1086	1109	-	14.1376	5.38e-06	0.0096	CCCCCAGGCCAGCACTCCCTAGGC
ZNF212	CISBP	NW_005853660.1	520	549	+	-3.22222	5.38e-06	0.00514	AGTGTCTGTCTGTCTCTGTGTCTGTTTGCG
STAT1	hTFtarget	NW_005853660.1	714	732	+	14.6162	5.39e-06	0.0106	TTCCTTTCCTGGAAAGGGA
GTF3A	CISBP	NW_005853660.1	850	858	+	14.8807	5.43e-06	0.021	CTCCCTTCC
POU3F1	hTFtarget	NW_005853660.1	692	705	-	14.0099	5.44e-06	0.0216	AATTGTTATGGAAA
Neurog2	HOCOMOCO	NW_005853660.1	360	371	+	14.8	5.45e-06	0.0212	AAAGCAGATGGC
TFDP1	hTFtarget	NW_005853660.1	1230	1243	-	14.4065	5.46e-06	0.0206	GGAGGGCAGGAAAG
Sp1	HOCOMOCO	NW_005853660.1	730	753	+	13.2177	5.48e-06	0.00492	GGACGGGGGAAGAGAGAGGTGGGA
ZNF662	CISBP	NW_005853660.1	1149	1166	-	14.4679	5.56e-06	0.0212	GGCTAGCACTTCCCTGGC
ZNF263	hTFtarget	NW_005853660.1	1171	1191	+	14.2245	5.58e-06	0.00728	TTCCCTCCACCACTCCACCCT
ZNF341	HOCOMOCO	NW_005853660.1	727	748	+	14.2602	5.59e-06	0.007	AAGGGACGGGGGAAGAGAGAGG
HNF4A	hTFtarget	NW_005853660.1	1606	1620	+	12.2551	5.59e-06	0.0218	ATGAAGTTTGGACCT
KLF10	CISBP	NW_005853660.1	1118	1139	+	8.14286	5.64e-06	0.021	GTGCCACCCCTCCCCTGCCCTC
DMRTA2	CISBP	NW_005853660.1	1574	1585	+	12.0612	5.66e-06	0.0225	ACTGTATCAATA
KLF17	CISBP	NW_005853660.1	1361	1375	+	14.2229	5.69e-06	0.0216	CACCACCATCCCCAA
AR	hTFtarget	NW_005853660.1	1755	1772	-	14.2656	5.7e-06	0.0225	TGTCATATGTTATTTGCT
ZNF580	CISBP	NW_005853660.1	866	883	+	13.9596	5.73e-06	0.0109	CCTCCCACACCCTGCCCC
KLF1	hTFtarget	NW_005853660.1	1435	1449	+	14.7449	5.74e-06	0.0215	ACCCTACCCCACCCT
ZNF341	HOCOMOCO	NW_005853660.1	779	800	+	14.2195	5.76e-06	0.007	GGCAGCAAGTGCAGGGGAGAGC
DMRTC2	CISBP	NW_005853660.1	1791	1802	-	13.7245	5.77e-06	0.023	TGTGTATCAATT
BCL6B	CISBP	NW_005853660.1	717	732	-	12.7041	5.82e-06	0.0231	TCCCTTTCCAGGAAAG
Zfp281	CISBP	NW_005853660.1	729	743	-	13.7347	5.82e-06	0.00883	CTCTTCCCCCGTCCC
EGR1	hTFtarget	NW_005853660.1	865	877	+	13.4848	5.83e-06	0.022	TCCTCCCACACCC
Sp5	HOCOMOCO	NW_005853660.1	730	753	+	14	5.86e-06	0.00364	GGACGGGGGAAGAGAGAGGTGGGA
Znf281	HOCOMOCO	NW_005853660.1	1074	1088	-	11.3485	5.87e-06	0.0219	GGCCTGGGGGAAGGA
ZNF189	CISBP	NW_005853660.1	735	752	+	14.7653	5.87e-06	0.0227	GGGGAAGAGAGAGGTGGG
Klf15	HOCOMOCO	NW_005853660.1	1063	1081	-	13.9242	5.88e-06	0.00538	GGGAAGGAGAAAAGGGGAG
KLF15	hTFtarget	NW_005853660.1	1063	1081	-	13.9242	5.88e-06	0.00538	GGGAAGGAGAAAAGGGGAG
EGR1	hTFtarget	NW_005853660.1	1123	1139	-	14.3182	5.9e-06	0.011	GAGGGCAGGGGAGGGGT
TFAP2A	hTFtarget	NW_005853660.1	1914	1926	-	14.5204	5.9e-06	0.0218	AGCCCTTGAGGCA
ZNF543	CISBP	NW_005853660.1	1097	1108	-	14.6422	5.91e-06	0.0218	CCCCAGGCCAGC
NFATC1	hTFtarget	NW_005853660.1	1252	1260	-	13.6429	5.98e-06	0.0237	ATTTTCCAT
NEUROD2	HOCOMOCO	NW_005853660.1	362	370	+	14.697	6.03e-06	0.0231	AGCAGATGG
Klf3	HOCOMOCO	NW_005853660.1	1436	1454	-	14.4545	6.04e-06	0.00753	AGGTTAGGGTGGGGTAGGG
ZBTB17	hTFtarget	NW_005853660.1	861	879	-	14.1351	6.08e-06	0.00573	CAGGGTGTGGGAGGAGTAT
ZNF580	CISBP	NW_005853660.1	1121	1138	+	10.9796	6.1e-06	0.0117	CCACCCCTCCCCTGCCCT
Ar	HOCOMOCO	NW_005853660.1	662	677	-	14.3485	6.17e-06	0.0231	GGCACATTCTGTTTTC
Zbtb17	HOCOMOCO	NW_005853660.1	728	746	+	13.8571	6.18e-06	0.0114	AGGGACGGGGGAAGAGAGA
ZNF341	CISBP	NW_005853660.1	780	800	-	14.1429	6.24e-06	0.00757	GCTCTCCCCTGCACTTGCTGC
Sp1	TRANSFAC	NW_005853660.1	1233	1246	-	14.0843	6.25e-06	0.0138	GGTGGAGGGCAGGA
Tbx5	TRANSFAC	NW_005853660.1	865	879	-	14.2041	6.32e-06	0.0238	CAGGGTGTGGGAGGA
Klf15	HOCOMOCO	NW_005853660.1	865	883	-	13.7879	6.35e-06	0.00538	GGGGCAGGGTGTGGGAGGA
KLF15	hTFtarget	NW_005853660.1	865	883	-	13.7879	6.35e-06	0.00538	GGGGCAGGGTGTGGGAGGA
ZNF677	CISBP	NW_005853660.1	1639	1659	+	13.9545	6.36e-06	0.0252	GTTCTATGCTTCTCAGGGTTT
Neurod1	HOCOMOCO	NW_005853660.1	362	371	+	14.9848	6.39e-06	0.0248	AGCAGATGGC
NEUROD1	hTFtarget	NW_005853660.1	362	371	+	14.9848	6.39e-06	0.0249	AGCAGATGGC
Ebf1	HOCOMOCO	NW_005853660.1	1259	1271	+	14.7121	6.42e-06	0.0154	ATGCCCAGGGGAG
Prdm16	HOCOMOCO	NW_005853660.1	1261	1270	+	13.9697	6.43e-06	0.0135	GCCCAGGGGA
ZNF770	CISBP	NW_005853660.1	1875	1885	-	14.8469	6.43e-06	0.0245	GCCTGGCCTCC
ZNF263	hTFtarget	NW_005853660.1	897	906	-	14.7071	6.43e-06	0.0247	GGTGCTCCCA
Nr1h4	HOCOMOCO	NW_005853660.1	1091	1109	+	14.08	6.46e-06	0.022	GGGAGTGCTGGCCTGGGGG
NR1H4	hTFtarget	NW_005853660.1	1091	1109	+	14.08	6.46e-06	0.0219	GGGAGTGCTGGCCTGGGGG
VEZF1	hTFtarget	NW_005853660.1	729	750	+	13.9653	6.52e-06	0.00397	GGGACGGGGGAAGAGAGAGGTG
MAZ	hTFtarget	NW_005853660.1	1061	1082	-	13.9366	6.54e-06	0.00401	GGGGAAGGAGAAAAGGGGAGGT
ZNF586	CISBP	NW_005853660.1	1079	1090	+	11.9796	6.55e-06	0.0227	CCCCCAGGCCTA
Cebpb	CISBP	NW_005853660.1	273	281	-	14.3163	6.62e-06	0.00656	CTTGCGCAA
Cebpb	CISBP	NW_005853660.1	431	439	-	14.3163	6.62e-06	0.00656	CTTGCGCAA
Cebpa	CISBP	NW_005853660.1	273	281	-	14.6939	6.62e-06	0.00657	CTTGCGCAA
Cebpa	CISBP	NW_005853660.1	431	439	-	14.6939	6.62e-06	0.00657	CTTGCGCAA
Cebpb	CISBP	NW_005853660.1	272	280	+	14.3163	6.62e-06	0.00656	CTTGCGCAA
Cebpb	CISBP	NW_005853660.1	430	438	+	14.3163	6.62e-06	0.00656	CTTGCGCAA
Cebpa	CISBP	NW_005853660.1	272	280	+	14.6939	6.62e-06	0.00657	CTTGCGCAA
Cebpa	CISBP	NW_005853660.1	430	438	+	14.6939	6.62e-06	0.00657	CTTGCGCAA
ZNF263	hTFtarget	NW_005853660.1	1228	1248	+	13.9286	6.63e-06	0.00728	TTCTTTCCTGCCCTCCACCCC
ZNF143	hTFtarget	NW_005853660.1	1389	1403	+	14.6697	6.65e-06	0.0253	CTCCCCCAGCATCCC
ZNF281	hTFtarget	NW_005853660.1	1073	1087	-	13.697	6.65e-06	0.0129	GCCTGGGGGAAGGAG
NKX3-1	hTFtarget	NW_005853660.1	1	10	-	13.422	6.68e-06	0.0263	GTGAGTGCTT
ZNF880	CISBP	NW_005853660.1	1057	1083	+	13.5182	6.69e-06	0.00827	GTGGACCTCCCCTTTTCTCCTTCCCCC
THAP1	hTFtarget	NW_005853660.1	1131	1142	-	14.2929	6.69e-06	0.0125	CAGGAGGGCAGG
Zic1	HOCOMOCO	NW_005853660.1	1060	1068	-	12.8889	6.69e-06	0.0253	GGGGAGGTC
ZIC1	hTFtarget	NW_005853660.1	1060	1068	-	12.8889	6.69e-06	0.0254	GGGGAGGTC
ZNF281	hTFtarget	NW_005853660.1	1123	1134	+	14.0909	6.7e-06	0.0257	ACCCCTCCCCTG
Zfx	HOCOMOCO	NW_005853660.1	1075	1093	-	14.4091	6.72e-06	0.0213	CCCTAGGCCTGGGGGAAGG
MTF1	hTFtarget	NW_005853660.1	384	400	-	11.1735	6.73e-06	0.0138	AAGTTCTTGTGCAAAAG
Klf8	HOCOMOCO	NW_005853660.1	871	879	-	14.8943	6.78e-06	0.013	CAGGGTGTG
Klf8	HOCOMOCO	NW_005853660.1	1465	1473	+	14.8943	6.78e-06	0.013	CAGGGTGTG
KLF8	hTFtarget	NW_005853660.1	871	879	-	14.8943	6.78e-06	0.013	CAGGGTGTG
KLF8	hTFtarget	NW_005853660.1	1465	1473	+	14.8943	6.78e-06	0.013	CAGGGTGTG
SP5	JASPAR	NW_005853660.1	864	873	+	14.3878	6.81e-06	0.0127	CTCCTCCCAC
ZNF281	hTFtarget	NW_005853660.1	1123	1137	-	13.6364	6.86e-06	0.0129	GGGCAGGGGAGGGGT
ZNF263	hTFtarget	NW_005853660.1	734	754	+	13.7551	6.92e-06	0.00383	GGGGGAAGAGAGAGGTGGGAT
Prdm16	HOCOMOCO	NW_005853660.1	892	901	-	13.9394	6.93e-06	0.0135	TCCCAGGGGG
CTCF	hTFtarget	NW_005853660.1	1471	1485	+	14.0612	6.93e-06	0.0261	GTGCCAGCTGGAGGC
SP4	hTFtarget	NW_005853660.1	723	742	+	14	7.03e-06	0.0192	TGGAAAGGGACGGGGGAAGA
ZNF281	hTFtarget	NW_005853660.1	734	745	+	13.3708	7.03e-06	0.0165	GGGGGAAGAGAG
Dmrt1	JASPAR	NW_005853660.1	1795	1807	+	14.2439	7.03e-06	0.028	GATACACAGTATC
Stat3	JASPAR	NW_005853660.1	719	728	+	14.7576	7.04e-06	0.0136	TTCCTGGAAA
MTF1	hTFtarget	NW_005853660.1	398	414	-	11.051	7.06e-06	0.0138	GAGTTCTTGTGCAAAAG
ZNF615	CISBP	NW_005853660.1	421	432	-	14.2183	7.07e-06	0.0281	AAGAACTGTTTT
Klf15	HOCOMOCO	NW_005853660.1	1124	1142	-	13.5909	7.09e-06	0.00538	CAGGAGGGCAGGGGAGGGG
KLF15	hTFtarget	NW_005853660.1	1124	1142	-	13.5909	7.09e-06	0.00538	CAGGAGGGCAGGGGAGGGG
ZNF263	hTFtarget	NW_005853660.1	727	747	+	13.7143	7.1e-06	0.00383	AAGGGACGGGGGAAGAGAGAG
TFAP2C	hTFtarget	NW_005853660.1	1914	1926	-	14.7449	7.12e-06	0.0264	AGCCCTTGAGGCA
Nfatc1	JASPAR	NW_005853660.1	1250	1261	+	13.578	7.14e-06	0.0283	CTATGGAAAATG
RFX5	hTFtarget	NW_005853660.1	6	24	-	13.7778	7.18e-06	0.0285	AGTTGGCAGGGGTTGTGAG
ZNF774	CISBP	NW_005853660.1	1065	1082	+	14.0811	7.19e-06	0.027	CCCCTTTTCTCCTTCCCC
ZNF85	HOCOMOCO	NW_005853660.1	742	761	+	13.9545	7.24e-06	0.0287	AGAGAGGTGGGATGCAATCC
Sry	HOCOMOCO	NW_005853660.1	1661	1669	-	11.8553	7.28e-06	0.029	TTTTGTTTT
SRY	hTFtarget	NW_005853660.1	1661	1669	-	11.8553	7.28e-06	0.029	TTTTGTTTT
ZNF768	JASPAR	NW_005853660.1	522	539	+	14.2245	7.28e-06	0.0276	TGTCTGTCTGTCTCTGTG
Tfap2c	HOCOMOCO	NW_005853660.1	1077	1089	+	14.5455	7.37e-06	0.0139	TTCCCCCAGGCCT
TFAP2C	hTFtarget	NW_005853660.1	1914	1926	-	14.5172	7.38e-06	0.0206	AGCCCTTGAGGCA
ESR1	hTFtarget	NW_005853660.1	1210	1224	-	14.0152	7.48e-06	0.0292	CGGTCACACAGCCCT
ZNF770	HOCOMOCO	NW_005853660.1	1223	1244	-	13.0455	7.48e-06	0.0143	TGGAGGGCAGGAAAGAAGGACG
ZNF263	hTFtarget	NW_005853660.1	1492	1512	+	14.4184	7.5e-06	0.0254	GATCCTTCCCTGCTCCCCCTA
TFAP2C	hTFtarget	NW_005853660.1	1914	1926	-	14.4694	7.51e-06	0.0205	AGCCCTTGAGGCA
VEZF1	hTFtarget	NW_005853660.1	1061	1082	-	13.7639	7.52e-06	0.00397	GGGGAAGGAGAAAAGGGGAGGT
VEZF1	hTFtarget	NW_005853660.1	1068	1089	-	13.7639	7.52e-06	0.00397	AGGCCTGGGGGAAGGAGAAAAG
Stat5b	HOCOMOCO	NW_005853660.1	718	729	+	14.303	7.54e-06	0.0299	TTTCCTGGAAAG
STAT5B	hTFtarget	NW_005853660.1	718	729	+	14.303	7.54e-06	0.0298	TTTCCTGGAAAG
ZNF705G	CISBP	NW_005853660.1	279	289	-	14.5	7.56e-06	0.0301	AGGGGTTTCTT
Tcf12	JASPAR	NW_005853660.1	957	968	+	13.6667	7.57e-06	0.0144	GCACAGCTGGGC
Tcf12	JASPAR	NW_005853660.1	957	968	-	13.6667	7.57e-06	0.0144	GCCCAGCTGTGC
HNF4A	hTFtarget	NW_005853660.1	1605	1620	+	11.4592	7.6e-06	0.0297	TATGAAGTTTGGACCT
BCL6B	CISBP	NW_005853660.1	717	732	-	12.4592	7.6e-06	0.0302	TCCCTTTCCAGGAAAG
NFATC2	hTFtarget	NW_005853660.1	1251	1260	-	11.335	7.62e-06	0.0303	ATTTTCCATA
Zfp641	TRANSFAC	NW_005853660.1	988	997	-	14.8361	7.65e-06	0.0289	AGGGTGGGCC
KLF17	JASPAR	NW_005853660.1	1361	1375	+	13.5306	7.67e-06	0.0293	CACCACCATCCCCAA
ZNF467	HOCOMOCO	NW_005853660.1	1117	1138	-	12.8776	7.67e-06	0.00354	AGGGCAGGGGAGGGGTGGCACA
ZNF7	CISBP	NW_005853660.1	940	960	-	13.7798	7.68e-06	0.0304	GTGCAAGCAGCAAGTGGTGGG
RELB	hTFtarget	NW_005853660.1	1042	1052	-	13.9504	7.69e-06	0.03	GCATTCCCCAC
PATZ1	hTFtarget	NW_005853660.1	1165	1186	-	13.7292	7.7e-06	0.0143	GGAGTGGTGGAGGGAATGAGGG
Sp3	HOCOMOCO	NW_005853660.1	1124	1143	-	13.9358	7.71e-06	0.0141	CCAGGAGGGCAGGGGAGGGG
SP3	hTFtarget	NW_005853660.1	1124	1143	-	13.9358	7.71e-06	0.014	CCAGGAGGGCAGGGGAGGGG
ZNF770	HOCOMOCO	NW_005853660.1	1120	1141	-	12.9848	7.73e-06	0.0143	AGGAGGGCAGGGGAGGGGTGGC
DMRTC2	CISBP	NW_005853660.1	1791	1802	-	13.398	7.74e-06	0.0272	TGTGTATCAATT
ZNF383	CISBP	NW_005853660.1	1382	1408	+	11.1376	7.78e-06	0.0196	GGCCAGGCTCCCCCAGCATCCCTGAGC
Stat3	HOCOMOCO	NW_005853660.1	719	730	-	13.3485	7.78e-06	0.0194	CCTTTCCAGGAA
STAT3	hTFtarget	NW_005853660.1	718	728	+	14.6122	7.81e-06	0.0296	TTTCCTGGAAA
Zfp281	CISBP	NW_005853660.1	1441	1455	+	13.1429	7.81e-06	0.00883	CCCCACCCTAACCTC
ZNF324	HOCOMOCO	NW_005853660.1	1119	1141	+	13.7006	7.81e-06	0.0295	TGCCACCCCTCCCCTGCCCTCCT
DMRTC2	CISBP	NW_005853660.1	1791	1802	-	13.9184	7.82e-06	0.0311	TGTGTATCAATT
BCL6	hTFtarget	NW_005853660.1	717	732	-	13.7576	7.83e-06	0.0311	TCCCTTTCCAGGAAAG
Nkx3-1	HOCOMOCO	NW_005853660.1	1746	1757	-	12.8991	7.83e-06	0.0308	GCTAAGTGCCTA
NKX3-1	hTFtarget	NW_005853660.1	1746	1757	-	12.8991	7.83e-06	0.0309	GCTAAGTGCCTA
ZNF490	CISBP	NW_005853660.1	946	960	+	14.1122	7.84e-06	0.0307	ACTTGCTGCTTGCAC
BCL6	hTFtarget	NW_005853660.1	717	732	-	13.7368	7.84e-06	0.0312	TCCCTTTCCAGGAAAG
PRDM9	JASPAR	NW_005853660.1	1117	1140	-	13.4771	7.86e-06	0.0147	GGAGGGCAGGGGAGGGGTGGCACA
ZNF263	hTFtarget	NW_005853660.1	875	895	+	13.6224	7.9e-06	0.00728	CCCTGCCCCACTGTCATCCCC
Plag1	TRANSFAC	NW_005853660.1	1317	1335	-	-15.3115	7.95e-06	0.0299	GCTAGGGGTTGGGCTTGGG
SP1	hTFtarget	NW_005853660.1	864	878	+	13.9286	7.99e-06	0.00999	CTCCTCCCACACCCT
KLF17	CISBP	NW_005853660.1	1361	1375	+	13.5138	7.99e-06	0.0305	CACCACCATCCCCAA
ZNF263	hTFtarget	NW_005853660.1	863	883	-	13.5102	8.03e-06	0.00383	GGGGCAGGGTGTGGGAGGAGT
CDX2	hTFtarget	NW_005853660.1	42	50	+	10.1584	8.06e-06	0.0321	CTTTATGGC
ZNF467	CISBP	NW_005853660.1	723	743	-	13.2222	8.06e-06	0.00287	CTCTTCCCCCGTCCCTTTCCA
ZNF28	CISBP	NW_005853660.1	1119	1136	+	13.1193	8.06e-06	0.0302	TGCCACCCCTCCCCTGCC
HNF4A	hTFtarget	NW_005853660.1	1606	1620	+	11.2245	8.1e-06	0.0317	ATGAAGTTTGGACCT
DMRTC2	CISBP	NW_005853660.1	1791	1802	-	13.8878	8.11e-06	0.0323	TGTGTATCAATT
DMRTC2	JASPAR	NW_005853660.1	1791	1802	+	13.9344	8.11e-06	0.0323	AATTGATACACA
KLF4	hTFtarget	NW_005853660.1	1439	1450	+	14	8.11e-06	0.0227	TACCCCACCCTA
STAT1	hTFtarget	NW_005853660.1	718	727	+	14.5408	8.12e-06	0.0222	TTTCCTGGAA
ZNF16	CISBP	NW_005853660.1	1329	1343	+	12.0918	8.13e-06	0.0311	CCCTAGCTGGCTCCC
Sp1	TRANSFAC	NW_005853660.1	1122	1134	-	14.0263	8.13e-06	0.0306	CAGGGGAGGGGTG
ZNF189	CISBP	NW_005853660.1	735	746	-	14.2347	8.14e-06	0.0315	TCTCTCTTCCCC
Zbtb3	CISBP	NW_005853660.1	443	451	-	10.83	8.15e-06	0.0107	CACTGCAGG
Zbtb3	CISBP	NW_005853660.1	59	67	+	10.83	8.15e-06	0.0107	CACTGCAGG
CTCF	hTFtarget	NW_005853660.1	1471	1485	+	13.6327	8.17e-06	0.0307	GTGCCAGCTGGAGGC
SOX9	hTFtarget	NW_005853660.1	1782	1797	-	2.86735	8.19e-06	0.0325	ATCAATTGTCAGTTAT
EBF3	JASPAR	NW_005853660.1	1260	1272	+	14.2276	8.2e-06	0.0311	TGCCCAGGGGAGG
KLF4	hTFtarget	NW_005853660.1	1440	1449	-	14.8333	8.21e-06	0.0265	AGGGTGGGGT
PLAG1	hTFtarget	NW_005853660.1	1034	1047	+	11.6429	8.22e-06	0.0312	GAGTGCCAGTGGGG
Ebf1	HOCOMOCO	NW_005853660.1	891	903	-	14.3485	8.26e-06	0.0154	GCTCCCAGGGGGA
HAND2	hTFtarget	NW_005853660.1	362	371	+	13.1143	8.29e-06	0.0325	AGCAGATGGC
ZNF302	CISBP	NW_005853660.1	1212	1229	+	11.0183	8.32e-06	0.0329	GGCTGTGTGACCGTCCTT
Stat5a	JASPAR	NW_005853660.1	717	728	-	14.1651	8.35e-06	0.0324	TTTCCAGGAAAG
Ebf1	CISBP	NW_005853660.1	892	903	-	14.578	8.37e-06	0.0319	GCTCCCAGGGGG
ZKSCAN3	JASPAR	NW_005853660.1	1380	1399	+	12.9211	8.44e-06	0.024	TGGGCCAGGCTCCCCCAGCA
ZNF467	CISBP	NW_005853660.1	863	883	+	13.1414	8.44e-06	0.00287	ACTCCTCCCACACCCTGCCCC
INSM1	hTFtarget	NW_005853660.1	10	21	-	14.4184	8.47e-06	0.0212	TGGCAGGGGTTG
TFAP2C	hTFtarget	NW_005853660.1	1078	1092	+	14.1429	8.49e-06	0.0174	TCCCCCAGGCCTAGG
Blimp-1	TRANSFAC	NW_005853660.1	692	703	-	12.8033	8.5e-06	0.0336	TTGTTATGGAAA
Bhlha15	JASPAR	NW_005853660.1	957	968	+	14.2927	8.53e-06	0.0163	GCACAGCTGGGC
Bhlha15	JASPAR	NW_005853660.1	957	968	-	14.2927	8.53e-06	0.0163	GCCCAGCTGTGC
Foxg1	CISBP	NW_005853660.1	651	662	-	13.8776	8.54e-06	0.034	CCTGACACAATC
ZNF467	CISBP	NW_005853660.1	1499	1510	+	13.602	8.57e-06	0.0161	CCCTGCTCCCCC
Klf4	JASPAR	NW_005853660.1	1440	1449	-	14.398	8.58e-06	0.0328	AGGGTGGGGT
KLF10	CISBP	NW_005853660.1	1440	1449	+	14.3578	8.58e-06	0.0328	ACCCCACCCT
KLF4	hTFtarget	NW_005853660.1	1440	1449	+	14.3578	8.58e-06	0.0329	ACCCCACCCT
Sp1	HOCOMOCO	NW_005853660.1	1297	1320	-	12.371	8.62e-06	0.00542	TGGGGTTGTGGGAGAGGGTCCAGG
Foxk1	CISBP	NW_005853660.1	651	661	-	11.9898	8.65e-06	0.0344	CTGACACAATC
ZNF263	hTFtarget	NW_005853660.1	897	906	-	14.5612	8.67e-06	0.0334	GGTGCTCCCA
ZNF281	hTFtarget	NW_005853660.1	1072	1083	+	12.6327	8.71e-06	0.0198	TCTCCTTCCCCC
POU3F2	hTFtarget	NW_005853660.1	494	511	+	13.6634	8.73e-06	0.0345	TCATTATGAAGGTAATGA
ZBTB12	CISBP	NW_005853660.1	961	974	+	11.1327	8.73e-06	0.0328	AGCTGGGCTGCCCA
HIC1	hTFtarget	NW_005853660.1	1117	1126	+	13.6122	8.74e-06	0.0327	TGTGCCACCC
ZNF281	hTFtarget	NW_005853660.1	1072	1083	-	12.7865	8.82e-06	0.0165	GGGGGAAGGAGA
HKR1	CISBP	NW_005853660.1	728	748	-	14.0092	8.82e-06	0.0165	CCTCTCTCTTCCCCCGTCCCT
POU6F1	hTFtarget	NW_005853660.1	483	501	-	13.6535	8.84e-06	0.0323	CATAATGATTTAGATAATA
CTCF	hTFtarget	NW_005853660.1	1471	1485	+	13.4082	8.86e-06	0.0334	GTGCCAGCTGGAGGC
CTCF	hTFtarget	NW_005853660.1	1471	1485	+	13.2294	8.87e-06	0.0334	GTGCCAGCTGGAGGC
VEZF1	hTFtarget	NW_005853660.1	864	885	-	13.5208	8.92e-06	0.00403	GTGGGGCAGGGTGTGGGAGGAG
GLI3	hTFtarget	NW_005853660.1	992	1006	+	11.949	8.94e-06	0.0339	CACCCTGCGTGGTCT
ZBTB12	JASPAR	NW_005853660.1	1805	1815	+	13.5319	8.95e-06	0.0351	ATCTGGAACAT
NFATC2	hTFtarget	NW_005853660.1	1251	1260	-	12.4388	8.97e-06	0.0354	ATTTTCCATA
ZBTB17	hTFtarget	NW_005853660.1	1230	1248	-	13.6216	8.97e-06	0.00675	GGGGTGGAGGGCAGGAAAG
ZNF684	CISBP	NW_005853660.1	882	899	+	11.4694	8.97e-06	0.0351	CCACTGTCATCCCCCTGG
Cebpg	CISBP	NW_005853660.1	272	282	+	14.1531	8.97e-06	0.00891	CTTGCGCAAGA
Cebpg	CISBP	NW_005853660.1	271	281	-	14.1531	8.97e-06	0.00891	CTTGCGCAAGA
Cebpg	CISBP	NW_005853660.1	430	440	+	14.1531	8.97e-06	0.00891	CTTGCGCAAGA
Cebpg	CISBP	NW_005853660.1	429	439	-	14.1531	8.97e-06	0.00891	CTTGCGCAAGA
ZBTB18	hTFtarget	NW_005853660.1	957	967	-	13.7551	9e-06	0.0347	CCCAGCTGTGC
CTCF	hTFtarget	NW_005853660.1	1496	1512	+	12.993	9.01e-06	0.034	CTTCCCTGCTCCCCCTA
ZNF785	CISBP	NW_005853660.1	528	556	+	-0.316327	9.1e-06	0.0115	TCTGTCTCTGTGTCTGTTTGCGGATCCAT
Klf15	HOCOMOCO	NW_005853660.1	1120	1138	-	13.1364	9.12e-06	0.00576	AGGGCAGGGGAGGGGTGGC
KLF15	hTFtarget	NW_005853660.1	1120	1138	-	13.1364	9.12e-06	0.00576	AGGGCAGGGGAGGGGTGGC
Nr1d2	HOCOMOCO	NW_005853660.1	873	891	-	13.5045	9.12e-06	0.0344	ATGACAGTGGGGCAGGGTG
ZNF573	CISBP	NW_005853660.1	1508	1528	+	13.4679	9.25e-06	0.0354	CCCTAGGCTGGACCTGGGCTG
TFAP2C	hTFtarget	NW_005853660.1	1074	1088	-	14.0204	9.28e-06	0.0174	GGCCTGGGGGAAGGA
Klf5	HOCOMOCO	NW_005853660.1	1440	1454	-	13.8485	9.3e-06	0.0116	AGGTTAGGGTGGGGT
CEBPD	hTFtarget	NW_005853660.1	314	326	-	13.9266	9.31e-06	0.0099	TCTTGCACAAGAA
Bcl6	CISBP	NW_005853660.1	1111	1140	+	13.6569	9.33e-06	0.0117	GTCCTATGTGCCACCCCTCCCCTGCCCTCC
ZNF684	CISBP	NW_005853660.1	1063	1071	+	14.8716	9.34e-06	0.036	CTCCCCTTT
ZNF792	CISBP	NW_005853660.1	1124	1153	-	-10.1122	9.36e-06	0.0327	CTGGCCTGACCCAGGAGGGCAGGGGAGGGG
BCL6	hTFtarget	NW_005853660.1	717	732	-	12.7755	9.36e-06	0.0372	TCCCTTTCCAGGAAAG
EGR2	hTFtarget	NW_005853660.1	1302	1319	-	13.5806	9.36e-06	0.00869	GGGGTTGTGGGAGAGGGT
Foxg1	TRANSFAC	NW_005853660.1	651	662	-	13.7286	9.37e-06	0.0373	CCTGACACAATC
SPI1	hTFtarget	NW_005853660.1	1949	1962	+	9.78182	9.39e-06	0.036	AAATAGAAGAAGTA
ZNF71	CISBP	NW_005853660.1	725	748	-	12.9091	9.41e-06	0.0189	CCTCTCTCTTCCCCCGTCCCTTTC
Wt1	JASPAR	NW_005853660.1	1101	1114	-	13.8049	9.43e-06	0.0172	GGACTCCCCCAGGC
ESR1	hTFtarget	NW_005853660.1	1209	1223	+	13.7182	9.45e-06	0.0367	AAGGGCTGTGTGACC
Ebf2	JASPAR	NW_005853660.1	1260	1272	+	13.878	9.51e-06	0.0361	TGCCCAGGGGAGG
ZNF549	JASPAR	NW_005853660.1	964	975	+	13.8455	9.53e-06	0.023	TGGGCTGCCCAG
PRDM6	HOCOMOCO	NW_005853660.1	709	721	-	13.303	9.55e-06	0.0379	GAAAGGAAAACTA
KLF4	hTFtarget	NW_005853660.1	1464	1474	-	13.8807	9.59e-06	0.0185	GCACACCCTGA
NR1I2	hTFtarget	NW_005853660.1	776	792	+	14.102	9.62e-06	0.0374	GGGGGCAGCAAGTGCAG
MAZ	hTFtarget	NW_005853660.1	723	744	+	13.3239	9.67e-06	0.00475	TGGAAAGGGACGGGGGAAGAGA
ZNF768	HOCOMOCO	NW_005853660.1	735	754	+	11.4545	9.76e-06	0.0361	GGGGAAGAGAGAGGTGGGAT
IRF3	hTFtarget	NW_005853660.1	704	723	-	12.4646	9.78e-06	0.0386	AGGAAAGGAAAACTAACAAA
TFAP2C	hTFtarget	NW_005853660.1	1076	1087	-	14.2385	9.79e-06	0.0185	GCCTGGGGGAAG
Nr3c1	CISBP	NW_005853660.1	663	677	-	13.6429	9.81e-06	0.039	GGCACATTCTGTTTT
STAT2	hTFtarget	NW_005853660.1	705	723	-	13.5152	9.81e-06	0.0388	AGGAAAGGAAAACTAACAA
VEZF1	hTFtarget	NW_005853660.1	1226	1247	-	13.3819	9.82e-06	0.00403	GGGTGGAGGGCAGGAAAGAAGG
ZNF341	HOCOMOCO	NW_005853660.1	1002	1023	-	13.4472	9.86e-06	0.00815	GCCAGGAGGGTAAGGGAAGACC
Sp1	TRANSFAC	NW_005853660.1	1130	1143	-	13.5181	9.86e-06	0.0138	CCAGGAGGGCAGGG
KLF5	hTFtarget	NW_005853660.1	869	878	+	13.5152	9.89e-06	0.0376	CCCACACCCT
Zfx	CISBP	NW_005853660.1	1270	1277	-	13.8899	9.9e-06	0.0186	CCAGGCCT
Zscan10	CISBP	NW_005853660.1	567	574	+	8.74941	9.9e-06	0.0188	ACTCCCCC
Zfp263	CISBP	NW_005853660.1	898	905	-	13.375	9.9e-06	0.0379	GTGCTCCC
Zfx	CISBP	NW_005853660.1	1082	1089	+	13.8899	9.9e-06	0.0186	CCAGGCCT
Zscan10	CISBP	NW_005853660.1	1105	1112	-	8.74941	9.9e-06	0.0188	ACTCCCCC
STAT1	hTFtarget	NW_005853660.1	718	728	+	14.5636	9.9e-06	0.0195	TTTCCTGGAAA
REL	hTFtarget	NW_005853660.1	1058	1072	-	13.5658	9.93e-06	0.0378	AAAAGGGGAGGTCCA
Stat3	HOCOMOCO	NW_005853660.1	716	727	+	13.1364	9.93e-06	0.0194	CCTTTCCTGGAA
CEBPD	hTFtarget	NW_005853660.1	231	243	-	13.8532	9.99e-06	0.0099	TCTTGCACAAGAG
ZNF71	CISBP	NW_005853660.1	1063	1086	+	12.8	9.99e-06	0.0189	CTCCCCTTTTCTCCTTCCCCCAGG
Tfap2b	HOCOMOCO	NW_005853660.1	1078	1087	-	13.5506	1e-05	0.0188	GCCTGGGGGA
Tfap2b	HOCOMOCO	NW_005853660.1	1101	1110	+	13.5506	1e-05	0.0188	GCCTGGGGGA
TFAP2B	hTFtarget	NW_005853660.1	1078	1087	-	13.5506	1e-05	0.0188	GCCTGGGGGA
TFAP2B	hTFtarget	NW_005853660.1	1101	1110	+	13.5506	1e-05	0.0188	GCCTGGGGGA
ZNF860	CISBP	NW_005853660.1	894	908	-	13.8807	1.01e-05	0.0381	GTGGTGCTCCCAGGG
SOX2	hTFtarget	NW_005853660.1	1578	1594	+	8.13265	1.02e-05	0.0406	TATCAATAAGACTGATA
Tp53	HOCOMOCO	NW_005853660.1	1255	1274	+	12.6667	1.03e-05	0.0389	GAAAATGCCCAGGGGAGGCC
TFAP2A	hTFtarget	NW_005853660.1	1914	1926	-	13.9508	1.03e-05	0.0306	AGCCCTTGAGGCA
TFAP2A	hTFtarget	NW_005853660.1	1914	1926	-	13.9082	1.03e-05	0.0305	AGCCCTTGAGGCA
ZNF263	hTFtarget	NW_005853660.1	1122	1142	+	13.1429	1.03e-05	0.00762	CACCCCTCCCCTGCCCTCCTG
CTCF	hTFtarget	NW_005853660.1	1471	1485	+	10.9592	1.03e-05	0.0387	GTGCCAGCTGGAGGC
ZNF100	CISBP	NW_005853660.1	1357	1371	+	13.1429	1.04e-05	0.0386	GGGCCACCACCATCC
SPIC	CISBP	NW_005853660.1	1060	1073	-	13.6768	1.04e-05	0.0412	GAAAAGGGGAGGTC
Sp1	HOCOMOCO	NW_005853660.1	1124	1147	-	12.0161	1.04e-05	0.00542	TGACCCAGGAGGGCAGGGGAGGGG
ZNF467	CISBP	NW_005853660.1	1228	1248	+	12.7778	1.04e-05	0.00324	TTCTTTCCTGCCCTCCACCCC
KLF1	hTFtarget	NW_005853660.1	865	878	-	13.7727	1.04e-05	0.0202	AGGGTGTGGGAGGA
HIC1	hTFtarget	NW_005853660.1	1117	1126	+	13.3776	1.05e-05	0.0346	TGTGCCACCC
SPIC	JASPAR	NW_005853660.1	1060	1073	-	13.6901	1.05e-05	0.0418	GAAAAGGGGAGGTC
ESRRA	hTFtarget	NW_005853660.1	1208	1226	-	13.5816	1.05e-05	0.0407	GACGGTCACACAGCCCTTC
GLI3	hTFtarget	NW_005853660.1	996	1006	+	14.1531	1.06e-05	0.0413	CTGCGTGGTCT
ZNF281	hTFtarget	NW_005853660.1	734	745	-	12.3469	1.06e-05	0.0198	CTCTCTTCCCCC
Nkx3-2	TRANSFAC	NW_005853660.1	1744	1760	+	13.2216	1.07e-05	0.0425	CTTAGGCACTTAGCAAA
PGR	hTFtarget	NW_005853660.1	664	678	+	12.2768	1.07e-05	0.042	AAACAGAATGTGCCC
SP1	hTFtarget	NW_005853660.1	1123	1133	+	14.1731	1.07e-05	0.0407	ACCCCTCCCCT
NR1D2	CISBP	NW_005853660.1	869	888	-	13.2449	1.07e-05	0.0416	ACAGTGGGGCAGGGTGTGGG
ZNF383	CISBP	NW_005853660.1	1164	1190	+	10.3945	1.08e-05	0.0196	GCCCTCATTCCCTCCACCACTCCACCC
ZNF597	CISBP	NW_005853660.1	294	307	-	12.1939	1.09e-05	0.0432	GATGGCCATTTTAG
ZNF563	HOCOMOCO	NW_005853660.1	812	832	+	13.272	1.09e-05	0.0407	GTGATCACTGGAGGCAGCTAT
EGR1	hTFtarget	NW_005853660.1	863	876	+	13.6923	1.09e-05	0.0367	ACTCCTCCCACACC
Zfp526	TRANSFAC	NW_005853660.1	1357	1368	-	13.4098	1.09e-05	0.0244	TGGTGGTGGCCC
Hic1	CISBP	NW_005853660.1	590	598	+	11.7245	1.1e-05	0.0319	ATGCCCACC
CTCF	hTFtarget	NW_005853660.1	1471	1485	+	13.2755	1.11e-05	0.0425	GTGCCAGCTGGAGGC
BARX2	hTFtarget	NW_005853660.1	489	500	-	13.1188	1.11e-05	0.0443	ATAATGATTTAG
NEUROG2	JASPAR	NW_005853660.1	360	372	+	13.9431	1.12e-05	0.0434	AAAGCAGATGGCA
Rora	HOCOMOCO	NW_005853660.1	1130	1142	-	12.9495	1.12e-05	0.0216	CAGGAGGGCAGGG
RORA	hTFtarget	NW_005853660.1	1130	1142	-	12.9495	1.12e-05	0.0215	CAGGAGGGCAGGG
STAT3	hTFtarget	NW_005853660.1	711	730	-	13.5347	1.12e-05	0.044	CCTTTCCAGGAAAGGAAAAC
EBF1	hTFtarget	NW_005853660.1	1258	1272	-	13.3901	1.12e-05	0.0213	CCTCCCCTGGGCATT
STAT1	hTFtarget	NW_005853660.1	719	728	-	14.3673	1.12e-05	0.0222	TTTCCAGGAA
ZNF823	CISBP	NW_005853660.1	736	750	-	13.7156	1.12e-05	0.0144	CACCTCTCTCTTCCC
Klf1	CISBP	NW_005853660.1	1465	1476	-	13.7615	1.13e-05	0.0213	TGGCACACCCTG
Zfp112	TRANSFAC	NW_005853660.1	356	367	+	13.871	1.13e-05	0.0449	CACAAAAGCAGA
PAX5	hTFtarget	NW_005853660.1	961	981	+	13.104	1.13e-05	0.0422	AGCTGGGCTGCCCAGCATGAC
TFAP2C	hTFtarget	NW_005853660.1	1914	1926	+	13.8776	1.13e-05	0.0205	TGCCTCAAGGGCT
LHX2	hTFtarget	NW_005853660.1	1678	1692	+	13.2126	1.13e-05	0.0225	AAATTAGGGTAATTG
IRF3	hTFtarget	NW_005853660.1	714	735	+	7.82653	1.14e-05	0.0225	TTCCTTTCCTGGAAAGGGACGG
TFAP2C	hTFtarget	NW_005853660.1	1914	1926	+	13.9138	1.14e-05	0.0206	TGCCTCAAGGGCT
ZNF716	CISBP	NW_005853660.1	1193	1207	-	13.7091	1.14e-05	0.0449	CATGCTGGTATTTCT
CTCF	hTFtarget	NW_005853660.1	1471	1485	+	13.0918	1.14e-05	0.0428	GTGCCAGCTGGAGGC
CTCF	hTFtarget	NW_005853660.1	1471	1485	+	12.949	1.14e-05	0.0429	GTGCCAGCTGGAGGC
ZNF260	CISBP	NW_005853660.1	724	738	-	13.1376	1.14e-05	0.0329	CCCCCGTCCCTTTCC
Zscan10	CISBP	NW_005853660.1	1090	1100	-	13.9796	1.14e-05	0.032	CAGCACTCCCT
CTCF	hTFtarget	NW_005853660.1	1472	1486	+	13.051	1.15e-05	0.0432	TGCCAGCTGGAGGCC
SP1	hTFtarget	NW_005853660.1	1123	1133	+	13.6939	1.15e-05	0.0442	ACCCCTCCCCT
ZNF880	CISBP	NW_005853660.1	726	752	-	12.5364	1.16e-05	0.0101	CCCACCTCTCTCTTCCCCCGTCCCTTT
MAZ	hTFtarget	NW_005853660.1	1166	1187	-	13.0352	1.16e-05	0.00475	TGGAGTGGTGGAGGGAATGAGG
NHLH1	hTFtarget	NW_005853660.1	957	968	-	13.6951	1.16e-05	0.0262	GCCCAGCTGTGC
Sp1	HOCOMOCO	NW_005853660.1	1167	1190	-	11.7984	1.16e-05	0.00542	GGGTGGAGTGGTGGAGGGAATGAG
Mecp2	CISBP	NW_005853660.1	327	336	-	5.20301	1.16e-05	0.0461	ATGGACACTC
Sall1	TRANSFAC	NW_005853660.1	1731	1741	-	13.1148	1.16e-05	0.046	ACTTTTGAACC
ZBTB18	hTFtarget	NW_005853660.1	957	968	-	13.6837	1.16e-05	0.0258	GCCCAGCTGTGC
ZNF263	hTFtarget	NW_005853660.1	1501	1509	+	14.1224	1.16e-05	0.0421	CTGCTCCCC
Klf15	HOCOMOCO	NW_005853660.1	1230	1248	-	12.6818	1.17e-05	0.00631	GGGGTGGAGGGCAGGAAAG
KLF15	hTFtarget	NW_005853660.1	1230	1248	-	12.6818	1.17e-05	0.00631	GGGGTGGAGGGCAGGAAAG
NFATC3	hTFtarget	NW_005853660.1	1251	1260	-	12	1.17e-05	0.0465	ATTTTCCATA
NFATC3	hTFtarget	NW_005853660.1	1251	1260	-	11.9818	1.17e-05	0.0465	ATTTTCCATA
ZNF281	hTFtarget	NW_005853660.1	730	744	+	12.6061	1.17e-05	0.0146	GGACGGGGGAAGAGA
TFAP2B	hTFtarget	NW_005853660.1	1914	1926	+	13.918	1.17e-05	0.0215	TGCCTCAAGGGCT
Esr1	HOCOMOCO	NW_005853660.1	1210	1224	-	13.3636	1.17e-05	0.0218	CGGTCACACAGCCCT
ARX	CISBP	NW_005853660.1	1789	1798	-	12.1584	1.17e-05	0.0467	TATCAATTGT
ZNF454	CISBP	NW_005853660.1	1385	1413	+	9.47959	1.17e-05	0.0425	CAGGCTCCCCCAGCATCCCTGAGCCAGGT
TFAP2B	hTFtarget	NW_005853660.1	1914	1926	+	13.8878	1.17e-05	0.0214	TGCCTCAAGGGCT
Elf5	HOCOMOCO	NW_005853660.1	1064	1080	-	13.4545	1.18e-05	0.046	GGAAGGAGAAAAGGGGA
Ar	HOCOMOCO	NW_005853660.1	1460	1475	-	13.2879	1.18e-05	0.0231	GGCACACCCTGAGCTG
ZNF586	CISBP	NW_005853660.1	1015	1026	+	10.7551	1.18e-05	0.0227	CCTCCTGGCCAG
Egr2	CISBP	NW_005853660.1	865	876	+	13.9541	1.18e-05	0.0453	TCCTCCCACACC
ZBTB48	HOCOMOCO	NW_005853660.1	1408	1419	-	13.3636	1.19e-05	0.0447	TCAGGGACCTGG
SPI1	hTFtarget	NW_005853660.1	1949	1962	+	10.1327	1.19e-05	0.033	AAATAGAAGAAGTA
Klf1	JASPAR	NW_005853660.1	1439	1449	+	13.9242	1.19e-05	0.0279	TACCCCACCCT
Zfx	HOCOMOCO	NW_005853660.1	1080	1098	+	13.5152	1.19e-05	0.0213	CCCCAGGCCTAGGGAGTGC
YY1	hTFtarget	NW_005853660.1	294	307	-	13.2755	1.19e-05	0.0473	GATGGCCATTTTAG
ZNF778	CISBP	NW_005853660.1	516	527	+	13.4495	1.19e-05	0.0475	AGCCAGTGTCTG
Nr1h4	HOCOMOCO	NW_005853660.1	880	898	-	13.216	1.2e-05	0.022	CAGGGGGATGACAGTGGGG
NR1H4	hTFtarget	NW_005853660.1	880	898	-	13.216	1.2e-05	0.0219	CAGGGGGATGACAGTGGGG
KLF4	hTFtarget	NW_005853660.1	1238	1249	+	13.2	1.2e-05	0.0227	CCCTCCACCCCG
ZFP1	CISBP	NW_005853660.1	864	891	+	-4.83673	1.2e-05	0.0471	CTCCTCCCACACCCTGCCCCACTGTCAT
Tbx20	TRANSFAC	NW_005853660.1	247	259	+	13.4037	1.2e-05	0.046	CAGTGTGGACAGG
INSM1	hTFtarget	NW_005853660.1	1100	1111	+	13.8367	1.2e-05	0.0212	GGCCTGGGGGAG
Plag1	TRANSFAC	NW_005853660.1	1364	1375	-	6.22951	1.2e-05	0.0297	TTGGGGATGGTG
KLF1	hTFtarget	NW_005853660.1	864	878	+	13.7041	1.2e-05	0.0225	CTCCTCCCACACCCT
ZNF467	CISBP	NW_005853660.1	1112	1132	+	12.5152	1.2e-05	0.00346	TCCTATGTGCCACCCCTCCCC
ZNF711	hTFtarget	NW_005853660.1	1084	1091	-	13.3486	1.21e-05	0.0274	CTAGGCCT
Sp1	HOCOMOCO	NW_005853660.1	776	799	+	11.7258	1.21e-05	0.00542	GGGGGCAGCAAGTGCAGGGGAGAG
NR1I2	hTFtarget	NW_005853660.1	777	791	+	13.6667	1.21e-05	0.0457	GGGGCAGCAAGTGCA
SP1	hTFtarget	NW_005853660.1	1124	1133	+	13.6742	1.21e-05	0.0394	CCCCTCCCCT
DMRT3	hTFtarget	NW_005853660.1	1574	1584	+	13.0984	1.21e-05	0.0481	ACTGTATCAAT
DMRT3	hTFtarget	NW_005853660.1	1574	1584	+	13.051	1.21e-05	0.0481	ACTGTATCAAT
ZNF549	JASPAR	NW_005853660.1	776	787	-	13.3984	1.21e-05	0.023	CTTGCTGCCCCC
SP2	hTFtarget	NW_005853660.1	1124	1132	-	14.2921	1.22e-05	0.0462	GGGGAGGGG
Tfap2b	CISBP	NW_005853660.1	1099	1108	-	12.9796	1.22e-05	0.0461	CCCCAGGCCA
ZNF530	JASPAR	NW_005853660.1	1119	1136	-	12.1531	1.22e-05	0.032	GGCAGGGGAGGGGTGGCA
ZNF580	CISBP	NW_005853660.1	1120	1138	+	12.1193	1.24e-05	0.0224	GCCACCCCTCCCCTGCCCT
Zfp281	CISBP	NW_005853660.1	1341	1355	+	12.1735	1.24e-05	0.00883	CCCCACCTCAAACCT
ZNF300	CISBP	NW_005853660.1	863	891	+	10.17	1.24e-05	0.0339	ACTCCTCCCACACCCTGCCCCACTGTCAT
Nkx3-1	CISBP	NW_005853660.1	1747	1756	-	10.5476	1.24e-05	0.0491	CTAAGTGCCT
ZNF419	CISBP	NW_005853660.1	1231	1251	+	9.97857	1.24e-05	0.0238	TTTCCTGCCCTCCACCCCGCT
TFAP2C	hTFtarget	NW_005853660.1	1078	1088	+	10.6748	1.24e-05	0.023	TCCCCCAGGCC
TFAP2C	hTFtarget	NW_005853660.1	1100	1110	-	10.6748	1.24e-05	0.023	TCCCCCAGGCC
CEBPD	hTFtarget	NW_005853660.1	132	144	+	13.5138	1.24e-05	0.0099	TCTTGCACAAGTA
IRF4	hTFtarget	NW_005853660.1	731	748	+	13.0707	1.25e-05	0.049	GACGGGGGAAGAGAGAGG
ZNF341	HOCOMOCO	NW_005853660.1	730	751	+	13.0894	1.26e-05	0.00815	GGACGGGGGAAGAGAGAGGTGG
Klf14	TRANSFAC	NW_005853660.1	1129	1138	-	10.2623	1.26e-05	0.0469	AGGGCAGGGG
HNF4A	hTFtarget	NW_005853660.1	1606	1620	-	10.449	1.26e-05	0.0493	AGGTCCAAACTTCAT
Prdm5	TRANSFAC	NW_005853660.1	415	426	+	14.0492	1.26e-05	0.0435	TTGTGCAAAACA
ZNF180	CISBP	NW_005853660.1	1122	1142	+	12.3028	1.26e-05	0.0226	CACCCCTCCCCTGCCCTCCTG
KLF9	hTFtarget	NW_005853660.1	867	882	+	13.2276	1.26e-05	0.0467	CTCCCACACCCTGCCC
IKZF3	CISBP	NW_005853660.1	1149	1157	-	12.4679	1.26e-05	0.0488	TTCCCTGGC
ZNF146	CISBP	NW_005853660.1	853	867	+	13.2252	1.26e-05	0.0493	CCTTCCTAATACTCC
ZNF75D	JASPAR	NW_005853660.1	1306	1315	-	14.1923	1.27e-05	0.0492	TTGTGGGAGA
MAZ	hTFtarget	NW_005853660.1	734	755	+	12.8873	1.27e-05	0.00475	GGGGGAAGAGAGAGGTGGGATG
EGR4	hTFtarget	NW_005853660.1	865	877	+	13.0102	1.27e-05	0.0484	TCCTCCCACACCC
ZKSCAN3	JASPAR	NW_005853660.1	1506	1525	+	12.1184	1.27e-05	0.024	CCCCCTAGGCTGGACCTGGG
Pax5	HOCOMOCO	NW_005853660.1	963	981	+	13.1429	1.28e-05	0.0481	CTGGGCTGCCCAGCATGAC
ZNF530	CISBP	NW_005853660.1	726	743	-	12.3061	1.28e-05	0.0274	CTCTTCCCCCGTCCCTTT
ZNF132	CISBP	NW_005853660.1	1172	1186	+	12.8537	1.28e-05	0.0121	TCCCTCCACCACTCC
ESR1	hTFtarget	NW_005853660.1	1381	1400	-	13.0161	1.28e-05	0.0379	ATGCTGGGGGAGCCTGGCCC
MAZ	hTFtarget	NW_005853660.1	1171	1192	-	12.8592	1.29e-05	0.00475	TAGGGTGGAGTGGTGGAGGGAA
WT1	hTFtarget	NW_005853660.1	1166	1185	-	12.3939	1.29e-05	0.0119	GAGTGGTGGAGGGAATGAGG
Nr5a1	HOCOMOCO	NW_005853660.1	1099	1109	-	13.2636	1.29e-05	0.0492	CCCCCAGGCCA
NR5A1	hTFtarget	NW_005853660.1	1099	1109	-	13.2636	1.29e-05	0.0494	CCCCCAGGCCA
AR	hTFtarget	NW_005853660.1	1460	1475	+	13.4495	1.3e-05	0.0234	CAGCTCAGGGTGTGCC
THAP1	hTFtarget	NW_005853660.1	970	991	-	12.9859	1.3e-05	0.0151	GGCCGCAGTGGTCATGCTGGGC
KLF9	hTFtarget	NW_005853660.1	868	880	+	13.4862	1.31e-05	0.0488	TCCCACACCCTGC
Bcl6	CISBP	NW_005853660.1	726	755	-	13.1471	1.31e-05	0.0123	CATCCCACCTCTCTCTTCCCCCGTCCCTTT
GCM1	hTFtarget	NW_005853660.1	1198	1207	-	13.949	1.31e-05	0.0512	CATGCTGGTA
CTCF	hTFtarget	NW_005853660.1	1472	1486	+	12.9898	1.32e-05	0.0491	TGCCAGCTGGAGGCC
HNF4A	hTFtarget	NW_005853660.1	1606	1620	-	10.4898	1.32e-05	0.0524	AGGTCCAAACTTCAT
KLF1	hTFtarget	NW_005853660.1	1441	1449	-	14.4831	1.33e-05	0.0393	AGGGTGGGG
Nfatc4	HOCOMOCO	NW_005853660.1	709	718	-	12.7143	1.33e-05	0.0522	AGGAAAACTA
NFATC4	hTFtarget	NW_005853660.1	709	718	-	12.7143	1.33e-05	0.0522	AGGAAAACTA
Spic	CISBP	NW_005853660.1	614	622	-	8.67176	1.34e-05	0.0529	AAGAGGAAG
Klf4	CISBP	NW_005853660.1	1439	1449	+	13.7347	1.34e-05	0.0507	TACCCCACCCT
ZNF341	HOCOMOCO	NW_005853660.1	1062	1083	-	12.9919	1.34e-05	0.00815	GGGGGAAGGAGAAAAGGGGAGG
DMRTA1	hTFtarget	NW_005853660.1	1574	1585	+	12.8776	1.34e-05	0.0533	ACTGTATCAATA
ZBTB17	hTFtarget	NW_005853660.1	1495	1513	-	13.0721	1.34e-05	0.00841	CTAGGGGGAGCAGGGAAGG
Klf7	TRANSFAC	NW_005853660.1	1437	1452	+	13.4342	1.34e-05	0.0485	CCTACCCCACCCTAAC
CTCF	hTFtarget	NW_005853660.1	1472	1486	+	12.6837	1.35e-05	0.0499	TGCCAGCTGGAGGCC
ZNF136	CISBP	NW_005853660.1	1557	1583	-	5.26263	1.35e-05	0.0533	TTGATACAGTGCCTAGAATTCTGAGTT
Nfatc2	JASPAR	NW_005853660.1	1247	1262	+	13.4553	1.35e-05	0.0533	CCGCTATGGAAAATGC
TFAP2A	hTFtarget	NW_005853660.1	1099	1110	-	13.4727	1.35e-05	0.0489	TCCCCCAGGCCA
THRB	hTFtarget	NW_005853660.1	1135	1153	+	11.6122	1.35e-05	0.0281	CCCTCCTGGGTCAGGCCAG
TFAP2A	hTFtarget	NW_005853660.1	1099	1110	+	13.4388	1.35e-05	0.0495	TGGCCTGGGGGA
ZNF432	CISBP	NW_005853660.1	725	754	-	10.7525	1.35e-05	0.0124	ATCCCACCTCTCTCTTCCCCCGTCCCTTTC
ZNF880	CISBP	NW_005853660.1	1162	1188	+	12.2455	1.36e-05	0.0101	TAGCCCTCATTCCCTCCACCACTCCAC
Foxk1	TRANSFAC	NW_005853660.1	651	661	-	9.97959	1.36e-05	0.0541	CTGACACAATC
ZNF692	JASPAR	NW_005853660.1	986	995	+	13.9423	1.36e-05	0.0325	GCGGCCCACC
ZBTB18	hTFtarget	NW_005853660.1	957	968	+	13.3776	1.36e-05	0.0258	GCACAGCTGGGC
Sp1	TRANSFAC	NW_005853660.1	1074	1087	-	13.0843	1.37e-05	0.0138	GCCTGGGGGAAGGA
ZNF121	CISBP	NW_005853660.1	1082	1105	+	12.4954	1.37e-05	0.0235	CCAGGCCTAGGGAGTGCTGGCCTG
DMRTC2	CISBP	NW_005853660.1	1574	1585	+	12.8673	1.37e-05	0.0272	ACTGTATCAATA
ZNF416	JASPAR	NW_005853660.1	673	683	-	13.6286	1.37e-05	0.0518	ATTCTGGGCAC
NHLH1	hTFtarget	NW_005853660.1	957	968	+	13.378	1.37e-05	0.0262	GCACAGCTGGGC
MEOX2	CISBP	NW_005853660.1	1677	1693	-	13.0157	1.37e-05	0.0322	ACAATTACCCTAATTTA
Nkx2-5	HOCOMOCO	NW_005853660.1	1030	1039	+	12.1515	1.37e-05	0.0265	TGTGGAGTGC
Zfp281	CISBP	NW_005853660.1	1436	1450	+	11.949	1.37e-05	0.00883	CCCTACCCCACCCTA
Tcf3	JASPAR	NW_005853660.1	1473	1483	+	13.9184	1.38e-05	0.0525	GCCAGCTGGAG
KLF4	hTFtarget	NW_005853660.1	869	878	-	13.303	1.38e-05	0.0265	AGGGTGTGGG
Neurod2	JASPAR	NW_005853660.1	359	373	+	13.7339	1.39e-05	0.0535	AAAAGCAGATGGCAG
STAT1	hTFtarget	NW_005853660.1	718	728	-	13.6465	1.39e-05	0.0275	TTTCCAGGAAA
FLI1	hTFtarget	NW_005853660.1	1066	1083	-	13.197	1.39e-05	0.0259	GGGGGAAGGAGAAAAGGG
Sp1	TRANSFAC	NW_005853660.1	1123	1132	-	13.2895	1.39e-05	0.0533	GGGGAGGGGT
CTCF	hTFtarget	NW_005853660.1	1471	1485	+	12.7857	1.39e-05	0.0527	GTGCCAGCTGGAGGC
ZSCAN22	HOCOMOCO	NW_005853660.1	736	751	+	12.8	1.39e-05	0.0525	GGGAAGAGAGAGGTGG
Prdm11	CISBP	NW_005853660.1	544	553	+	10.7551	1.41e-05	0.0549	TTTGCGGATC
CTCF	hTFtarget	NW_005853660.1	1471	1485	+	12.6939	1.41e-05	0.0535	GTGCCAGCTGGAGGC
Zfp536	TRANSFAC	NW_005853660.1	486	503	+	-5.96721	1.41e-05	0.0363	TATCTAAATCATTATGAA
SOX18	hTFtarget	NW_005853660.1	1579	1593	-	7.0102	1.41e-05	0.0562	ATCAGTCTTATTGAT
Zfp281	CISBP	NW_005853660.1	1074	1088	+	11.8878	1.41e-05	0.00883	TCCTTCCCCCAGGCC
MYF5	JASPAR	NW_005853660.1	957	968	+	13.6422	1.41e-05	0.027	GCACAGCTGGGC
MYF5	JASPAR	NW_005853660.1	957	968	-	13.6422	1.41e-05	0.027	GCCCAGCTGTGC
ZNF682	CISBP	NW_005853660.1	1522	1542	-	13.0306	1.42e-05	0.0511	AGACATACATGGCGCAGCCCA
TFAP2A	hTFtarget	NW_005853660.1	1099	1112	-	13.2927	1.42e-05	0.0447	ACTCCCCCAGGCCA
CTCF	hTFtarget	NW_005853660.1	1471	1485	+	12.449	1.42e-05	0.0521	GTGCCAGCTGGAGGC
DMRTA2	JASPAR	NW_005853660.1	1574	1585	-	12.2241	1.42e-05	0.0565	TATTGATACAGT
DMRTA2	CISBP	NW_005853660.1	1574	1585	+	12.1837	1.43e-05	0.0567	ACTGTATCAATA
YY2	hTFtarget	NW_005853660.1	294	307	-	11.3265	1.43e-05	0.057	GATGGCCATTTTAG
THRB	hTFtarget	NW_005853660.1	1135	1153	+	11.9818	1.44e-05	0.028	CCCTCCTGGGTCAGGCCAG
TFAP4	hTFtarget	NW_005853660.1	1762	1771	+	11.7041	1.44e-05	0.0569	AACATATGAC
ZNF263	hTFtarget	NW_005853660.1	1169	1189	-	12.5102	1.45e-05	0.00612	GGTGGAGTGGTGGAGGGAATG
CTCF	hTFtarget	NW_005853660.1	1469	1485	+	12.2245	1.45e-05	0.0539	GTGTGCCAGCTGGAGGC
Zfp641	TRANSFAC	NW_005853660.1	1174	1185	-	10.3607	1.45e-05	0.045	GAGTGGTGGAGG
ZNF76	hTFtarget	NW_005853660.1	1305	1325	+	11.3276	1.45e-05	0.0557	CTCTCCCACAACCCCAAGCCC
CTCF	hTFtarget	NW_005853660.1	361	373	+	12.9091	1.45e-05	0.0568	AAGCAGATGGCAG
THRB	hTFtarget	NW_005853660.1	1135	1153	-	11.9636	1.45e-05	0.028	CTGGCCTGACCCAGGAGGG
THRB	hTFtarget	NW_005853660.1	1135	1153	-	11.4388	1.45e-05	0.0281	CTGGCCTGACCCAGGAGGG
Klf1	JASPAR	NW_005853660.1	868	878	+	13.6364	1.45e-05	0.0279	TCCCACACCCT
Wt1	JASPAR	NW_005853660.1	1302	1315	+	13.1057	1.45e-05	0.0172	ACCCTCTCCCACAA
Ets2	HOCOMOCO	NW_005853660.1	1072	1084	-	12.3485	1.45e-05	0.0361	TGGGGGAAGGAGA
ETS2	hTFtarget	NW_005853660.1	1072	1084	-	12.3485	1.45e-05	0.0361	TGGGGGAAGGAGA
POU2F2	hTFtarget	NW_005853660.1	70	81	+	12.8673	1.46e-05	0.058	TTATGCGCAAGA
Klf1	CISBP	NW_005853660.1	1439	1450	+	13.1927	1.46e-05	0.0213	TACCCCACCCTA
ISL2	CISBP	NW_005853660.1	1749	1756	-	11.56	1.47e-05	0.0584	CTAAGTGC
ISL1	hTFtarget	NW_005853660.1	1749	1756	-	11.59	1.47e-05	0.0584	CTAAGTGC
Cebpa	CISBP	NW_005853660.1	273	280	+	13.8673	1.47e-05	0.0145	TTGCGCAA
Cebpa	CISBP	NW_005853660.1	273	280	-	13.8673	1.47e-05	0.0145	TTGCGCAA
Cebpa	CISBP	NW_005853660.1	431	438	+	13.8673	1.47e-05	0.0145	TTGCGCAA
Cebpa	CISBP	NW_005853660.1	431	438	-	13.8673	1.47e-05	0.0145	TTGCGCAA
Erg	TRANSFAC	NW_005853660.1	718	725	-	12.5229	1.47e-05	0.0576	CCAGGAAA
SIX5	hTFtarget	NW_005853660.1	1596	1603	-	13.2	1.47e-05	0.0572	GGAGTTGT
Zscan20	CISBP	NW_005853660.1	54	61	+	8.95785	1.47e-05	0.0278	GTCTACAC
Zscan20	CISBP	NW_005853660.1	449	456	-	8.95785	1.47e-05	0.0278	GTCTACAC
Esr1	HOCOMOCO	NW_005853660.1	1381	1395	-	13.0303	1.47e-05	0.0218	GGGGGAGCCTGGCCC
ZNF444	CISBP	NW_005853660.1	1299	1314	+	6.29592	1.47e-05	0.0349	TGGACCCTCTCCCACA
ZNF681	CISBP	NW_005853660.1	727	738	-	13.4495	1.47e-05	0.0565	CCCCCGTCCCTT
ZNF530	CISBP	NW_005853660.1	1119	1136	+	12.0102	1.47e-05	0.0274	TGCCACCCCTCCCCTGCC
Zic3	HOCOMOCO	NW_005853660.1	957	971	-	13.2237	1.47e-05	0.0556	GCAGCCCAGCTGTGC
ZIC3	hTFtarget	NW_005853660.1	957	971	-	13.2237	1.47e-05	0.0553	GCAGCCCAGCTGTGC
ZNF614	CISBP	NW_005853660.1	751	771	+	9.58163	1.48e-05	0.0573	GGATGCAATCCTCACACTTAT
ZNF765	CISBP	NW_005853660.1	1520	1537	+	12.789	1.48e-05	0.0549	CCTGGGCTGCGCCATGTA
MAZ	hTFtarget	NW_005853660.1	1124	1131	+	13.4771	1.48e-05	0.0556	CCCCTCCC
PATZ1	hTFtarget	NW_005853660.1	1124	1131	+	14.9898	1.48e-05	0.0439	CCCCTCCC
ZNF212	CISBP	NW_005853660.1	514	543	+	-6.82828	1.48e-05	0.0113	AGAGCCAGTGTCTGTCTGTCTCTGTGTCTG
Nr2f6	CISBP	NW_005853660.1	1607	1621	-	5.39796	1.48e-05	0.0588	CAGGTCCAAACTTCA
Mafk	HOCOMOCO	NW_005853660.1	801	820	+	12.0152	1.49e-05	0.0586	TATCCTGCAGAGTGATCACT
SP4	hTFtarget	NW_005853660.1	729	748	+	12.9113	1.49e-05	0.0192	GGGACGGGGGAAGAGAGAGG
CTCF	hTFtarget	NW_005853660.1	1467	1487	+	11.7755	1.49e-05	0.0545	GGGTGTGCCAGCTGGAGGCCT
ZNF136	HOCOMOCO	NW_005853660.1	1556	1579	-	7.84545	1.49e-05	0.059	TACAGTGCCTAGAATTCTGAGTTT
IRF3	hTFtarget	NW_005853660.1	714	736	+	8.7551	1.5e-05	0.0296	TTCCTTTCCTGGAAAGGGACGGG
STAT3	hTFtarget	NW_005853660.1	718	728	-	13.7959	1.5e-05	0.0296	TTTCCAGGAAA
VEZF1	hTFtarget	NW_005853660.1	1166	1187	-	12.7639	1.5e-05	0.00506	TGGAGTGGTGGAGGGAATGAGG
DMRT2	hTFtarget	NW_005853660.1	1981	1990	+	12.5149	1.5e-05	0.0597	TAATGTATTT
ZNF467	HOCOMOCO	NW_005853660.1	1062	1083	-	11.5714	1.5e-05	0.00551	GGGGGAAGGAGAAAAGGGGAGG
VEZF1	hTFtarget	NW_005853660.1	731	752	+	12.7569	1.51e-05	0.00506	GACGGGGGAAGAGAGAGGTGGG
CTCF	hTFtarget	NW_005853660.1	1471	1485	+	12.398	1.51e-05	0.056	GTGCCAGCTGGAGGC
TFAP2C	hTFtarget	NW_005853660.1	1914	1926	+	13.6327	1.51e-05	0.028	TGCCTCAAGGGCT
KLF14	JASPAR	NW_005853660.1	1124	1132	-	13.8764	1.51e-05	0.0577	GGGGAGGGG
THRB	hTFtarget	NW_005853660.1	1448	1467	-	9.13265	1.52e-05	0.0371	CTGAGCTGGTCTGAGGTTAG
SPI1	hTFtarget	NW_005853660.1	1948	1967	+	12.878	1.52e-05	0.0438	AAAATAGAAGAAGTAAAATT
CEBPB	hTFtarget	NW_005853660.1	271	282	+	12.7959	1.52e-05	0.015	TCTTGCGCAAGA
CEBPB	hTFtarget	NW_005853660.1	429	440	+	12.7959	1.52e-05	0.015	TCTTGCGCAAGA
CEBPB	hTFtarget	NW_005853660.1	271	282	-	12.7959	1.52e-05	0.015	TCTTGCGCAAGA
CEBPB	hTFtarget	NW_005853660.1	429	440	-	12.7959	1.52e-05	0.015	TCTTGCGCAAGA
ZNF76	hTFtarget	NW_005853660.1	1305	1325	+	11.3878	1.52e-05	0.0576	CTCTCCCACAACCCCAAGCCC
Znf281	HOCOMOCO	NW_005853660.1	729	743	+	8.30303	1.52e-05	0.0284	GGGACGGGGGAAGAG
MTF1	hTFtarget	NW_005853660.1	409	425	+	9.52041	1.52e-05	0.02	GAACTCTTGTGCAAAAC
ZIK1	CISBP	NW_005853660.1	1899	1919	+	12.7615	1.52e-05	0.0331	TAAATCATGTGCTGTTGCCTC
THRB	hTFtarget	NW_005853660.1	1135	1153	-	11.949	1.53e-05	0.0304	CTGGCCTGACCCAGGAGGG
TCF12	hTFtarget	NW_005853660.1	958	967	-	13.1667	1.53e-05	0.0593	CCCAGCTGTG
ZNF770	HOCOMOCO	NW_005853660.1	860	881	-	11.6667	1.55e-05	0.0192	GGCAGGGTGTGGGAGGAGTATT
Pou5f1	CISBP	NW_005853660.1	691	705	-	13.07	1.55e-05	0.0615	AATTGTTATGGAAAA
Stat4	HOCOMOCO	NW_005853660.1	719	728	-	12.4242	1.56e-05	0.03	TTTCCAGGAA
NKX3-1	hTFtarget	NW_005853660.1	1747	1756	-	12.6697	1.56e-05	0.0307	CTAAGTGCCT
Rela	CISBP	NW_005853660.1	1063	1092	+	12.6311	1.56e-05	0.00978	CTCCCCTTTTCTCCTTCCCCCAGGCCTAGG
Vdr	JASPAR	NW_005853660.1	776	791	+	8.81967	1.56e-05	0.0609	GGGGGCAGCAAGTGCA
Hlf	HOCOMOCO	NW_005853660.1	233	243	-	13.4085	1.57e-05	0.0207	TCTTGCACAAG
Hlf	HOCOMOCO	NW_005853660.1	316	326	-	13.4085	1.57e-05	0.0207	TCTTGCACAAG
Hlf	HOCOMOCO	NW_005853660.1	132	142	+	13.4085	1.57e-05	0.0207	TCTTGCACAAG
MAZ	hTFtarget	NW_005853660.1	1068	1089	-	12.5423	1.57e-05	0.00489	AGGCCTGGGGGAAGGAGAAAAG
THRB	hTFtarget	NW_005853660.1	1135	1153	+	11.8878	1.57e-05	0.0304	CCCTCCTGGGTCAGGCCAG
Sp1	TRANSFAC	NW_005853660.1	724	737	+	12.8795	1.58e-05	0.0138	GGAAAGGGACGGGG
CTCF	hTFtarget	NW_005853660.1	1471	1485	+	12.3776	1.58e-05	0.0597	GTGCCAGCTGGAGGC
TFAP2C	hTFtarget	NW_005853660.1	1096	1110	-	13.3265	1.59e-05	0.0198	TCCCCCAGGCCAGCA
ZBTB18	hTFtarget	NW_005853660.1	957	969	+	13.4184	1.6e-05	0.0615	GCACAGCTGGGCT
MAZ	hTFtarget	NW_005853660.1	1117	1138	-	12.5141	1.6e-05	0.00489	AGGGCAGGGGAGGGGTGGCACA
ZNF341	HOCOMOCO	NW_005853660.1	863	884	-	12.7236	1.6e-05	0.00834	TGGGGCAGGGTGTGGGAGGAGT
ZNF444	CISBP	NW_005853660.1	869	884	+	6.70408	1.6e-05	0.0354	CCCACACCCTGCCCCA
Gli1	HOCOMOCO	NW_005853660.1	995	1006	+	13.0455	1.6e-05	0.0406	CCTGCGTGGTCT
SP1	hTFtarget	NW_005853660.1	869	883	+	12.898	1.61e-05	0.0123	CCCACACCCTGCCCC
ZNF615	CISBP	NW_005853660.1	1570	1581	+	13.0211	1.61e-05	0.0319	AGGCACTGTATC
Pitx2	TRANSFAC	NW_005853660.1	1826	1836	+	13.1927	1.62e-05	0.0644	TATAATCCAAA
AR	hTFtarget	NW_005853660.1	663	678	-	13.1009	1.62e-05	0.0234	GGGCACATTCTGTTTT
Klf7	TRANSFAC	NW_005853660.1	1129	1138	-	3.7377	1.62e-05	0.0493	AGGGCAGGGG
ETV4	hTFtarget	NW_005853660.1	1229	1239	-	12.7879	1.62e-05	0.0623	GGCAGGAAAGA
ESR1	hTFtarget	NW_005853660.1	1381	1398	-	12.8571	1.62e-05	0.0322	GCTGGGGGAGCCTGGCCC
PRDM9	JASPAR	NW_005853660.1	1167	1190	-	12.1009	1.62e-05	0.0202	GGGTGGAGTGGTGGAGGGAATGAG
ZNF263	hTFtarget	NW_005853660.1	855	875	+	13.0714	1.62e-05	0.0254	TTCCTAATACTCCTCCCACAC
MEOX2	CISBP	NW_005853660.1	1677	1693	+	12.7323	1.62e-05	0.0322	TAAATTAGGGTAATTGT
KLF12	JASPAR	NW_005853660.1	1124	1132	-	13.4045	1.62e-05	0.062	GGGGAGGGG
Olig2	CISBP	NW_005853660.1	362	371	+	12.1101	1.63e-05	0.0642	AGCAGATGGC
POU6F1	hTFtarget	NW_005853660.1	483	501	+	12.5743	1.63e-05	0.0323	TATTATCTAAATCATTATG
ZNF655	CISBP	NW_005853660.1	830	838	+	7.91275	1.63e-05	0.0648	TATGCTACC
CTCF	hTFtarget	NW_005853660.1	1471	1485	+	12.2653	1.63e-05	0.0616	GTGCCAGCTGGAGGC
Zscan10	CISBP	NW_005853660.1	1153	1163	-	13.7551	1.63e-05	0.032	TAGCACTTCCC
SP1	hTFtarget	NW_005853660.1	1317	1331	+	12.8673	1.64e-05	0.0123	CCCAAGCCCAACCCC
ZFP41	CISBP	NW_005853660.1	791	805	-	7.93878	1.64e-05	0.0633	GGATAGCTCTCCCCT
Sp2	HOCOMOCO	NW_005853660.1	1316	1337	-	12.3171	1.64e-05	0.0389	CAGCTAGGGGTTGGGCTTGGGG
SP2	hTFtarget	NW_005853660.1	1316	1337	-	12.3171	1.64e-05	0.0387	CAGCTAGGGGTTGGGCTTGGGG
ZNF266	CISBP	NW_005853660.1	2	16	+	12.7879	1.64e-05	0.0639	AGCACTCACAACCCC
INSM1	hTFtarget	NW_005853660.1	1077	1088	-	13.2959	1.64e-05	0.0212	GGCCTGGGGGAA
Klf15	HOCOMOCO	NW_005853660.1	729	747	+	12.0303	1.64e-05	0.00736	GGGACGGGGGAAGAGAGAG
KLF15	hTFtarget	NW_005853660.1	729	747	+	12.0303	1.64e-05	0.00736	GGGACGGGGGAAGAGAGAG
Nkx3-1	CISBP	NW_005853660.1	1747	1756	-	10.375	1.64e-05	0.0653	CTAAGTGCCT
CEBPD	hTFtarget	NW_005853660.1	385	397	+	13.0826	1.64e-05	0.0099	TTTTGCACAAGAA
CEBPD	hTFtarget	NW_005853660.1	399	411	+	13.0826	1.64e-05	0.0099	TTTTGCACAAGAA
ZNF382	CISBP	NW_005853660.1	701	715	-	10.9766	1.65e-05	0.035	AAAACTAACAAATTG
Hic1	CISBP	NW_005853660.1	1118	1126	+	11.7041	1.65e-05	0.0319	GTGCCACCC
ZNF432	CISBP	NW_005853660.1	1063	1092	+	10.2673	1.66e-05	0.0124	CTCCCCTTTTCTCCTTCCCCCAGGCCTAGG
ZFP1	CISBP	NW_005853660.1	876	890	+	12.7653	1.66e-05	0.0644	CCTGCCCCACTGTCA
Trp53	CISBP	NW_005853660.1	1408	1424	-	10.6122	1.66e-05	0.0654	ACTTGTCAGGGACCTGG
TFAP2A	hTFtarget	NW_005853660.1	1914	1926	+	13.2449	1.66e-05	0.0305	TGCCTCAAGGGCT
TFAP2A	hTFtarget	NW_005853660.1	1914	1926	+	13.2787	1.66e-05	0.0306	TGCCTCAAGGGCT
RUNX3	hTFtarget	NW_005853660.1	1448	1459	+	12.7872	1.66e-05	0.0661	CTAACCTCAGAC
Klf1	CISBP	NW_005853660.1	868	879	+	12.9358	1.66e-05	0.0213	TCCCACACCCTG
CTCF	hTFtarget	NW_005853660.1	1468	1487	+	11.0183	1.67e-05	0.0636	GGTGTGCCAGCTGGAGGCCT
SP4	hTFtarget	NW_005853660.1	1125	1144	-	12.7419	1.67e-05	0.0192	CCCAGGAGGGCAGGGGAGGG
CTCF	hTFtarget	NW_005853660.1	1469	1489	+	12.2653	1.67e-05	0.0642	GTGTGCCAGCTGGAGGCCTAA
ZKSCAN3	CISBP	NW_005853660.1	1513	1521	+	12.7236	1.67e-05	0.0544	GGCTGGACC
ZNF701	CISBP	NW_005853660.1	341	352	+	13.3394	1.67e-05	0.0385	CCATGGATGCTC
ESR1	hTFtarget	NW_005853660.1	1210	1227	-	12.8061	1.67e-05	0.0322	GGACGGTCACACAGCCCT
ZIM2	CISBP	NW_005853660.1	1059	1088	+	-0.306122	1.67e-05	0.0309	GGACCTCCCCTTTTCTCCTTCCCCCAGGCC
Esr1	HOCOMOCO	NW_005853660.1	1461	1475	-	12.8333	1.68e-05	0.0218	GGCACACCCTGAGCT
WT1	hTFtarget	NW_005853660.1	858	877	-	11.8939	1.68e-05	0.0124	GGGTGTGGGAGGAGTATTAG
TFAP2E	CISBP	NW_005853660.1	1099	1110	-	13.3469	1.69e-05	0.0634	TCCCCCAGGCCA
RUNX1	hTFtarget	NW_005853660.1	869	880	+	10.5229	1.69e-05	0.0327	CCCACACCCTGC
RUNX1	hTFtarget	NW_005853660.1	943	954	+	10.5229	1.69e-05	0.0327	ACCACTTGCTGC
CTCF	hTFtarget	NW_005853660.1	1471	1485	+	12.3469	1.69e-05	0.0645	GTGCCAGCTGGAGGC
Spic	CISBP	NW_005853660.1	1949	1962	+	11.1939	1.69e-05	0.0671	AAATAGAAGAAGTA
Zfp526	TRANSFAC	NW_005853660.1	867	878	-	12.4262	1.71e-05	0.0244	AGGGTGTGGGAG
Ebf1	CISBP	NW_005853660.1	890	901	+	13.4128	1.71e-05	0.0325	ATCCCCCTGGGA
PATZ1	hTFtarget	NW_005853660.1	1123	1134	-	12.7753	1.71e-05	0.0635	CAGGGGAGGGGT
Cebpa	HOCOMOCO	NW_005853660.1	232	242	+	13.0606	1.71e-05	0.0338	TCTTGTGCAAG
Cebpa	HOCOMOCO	NW_005853660.1	315	325	+	13.0606	1.71e-05	0.0338	TCTTGTGCAAG
HIC1	hTFtarget	NW_005853660.1	589	598	+	13.1122	1.71e-05	0.0327	TATGCCCACC
CTCF	hTFtarget	NW_005853660.1	1470	1485	+	12.7286	1.71e-05	0.0645	TGTGCCAGCTGGAGGC
ZNF467	HOCOMOCO	NW_005853660.1	1060	1081	-	11.3061	1.71e-05	0.00551	GGGAAGGAGAAAAGGGGAGGTC
ZIK1	CISBP	NW_005853660.1	373	393	+	12.5505	1.72e-05	0.0331	GTGTAGATGTGCTTTTGCACA
ZFX	hTFtarget	NW_005853660.1	1082	1091	+	13.3485	1.72e-05	0.0648	CCAGGCCTAG
PRDM9	CISBP	NW_005853660.1	1117	1140	+	12.0734	1.72e-05	0.0187	TGTGCCACCCCTCCCCTGCCCTCC
Zbtb17	HOCOMOCO	NW_005853660.1	1169	1187	-	12.0612	1.72e-05	0.016	TGGAGTGGTGGAGGGAATG
Tfap2a	TRANSFAC	NW_005853660.1	1099	1110	-	13.2759	1.72e-05	0.0645	TCCCCCAGGCCA
Zfp281	TRANSFAC	NW_005853660.1	1074	1084	-	12.1212	1.72e-05	0.0312	TGGGGGAAGGA
EGR2	hTFtarget	NW_005853660.1	1304	1321	-	12.6774	1.72e-05	0.012	TTGGGGTTGTGGGAGAGG
ZNF530	JASPAR	NW_005853660.1	726	743	+	11.3776	1.73e-05	0.032	AAAGGGACGGGGGAAGAG
CEBPD	hTFtarget	NW_005853660.1	412	424	-	13.0092	1.73e-05	0.0099	TTTTGCACAAGAG
ZNF662	CISBP	NW_005853660.1	1119	1136	+	12.6972	1.73e-05	0.033	TGCCACCCCTCCCCTGCC
FOXJ3	hTFtarget	NW_005853660.1	536	548	-	11.9293	1.73e-05	0.069	GCAAACAGACACA
POU3F2	hTFtarget	NW_005853660.1	494	511	-	12.8218	1.74e-05	0.0345	TCATTACCTTCATAATGA
ZNF580	CISBP	NW_005853660.1	1362	1380	+	11.422	1.74e-05	0.0224	ACCACCATCCCCAAACCTT
NFATC4	hTFtarget	NW_005853660.1	1251	1260	+	12.5818	1.74e-05	0.0686	TATGGAAAAT
NFATC4	hTFtarget	NW_005853660.1	1251	1260	-	12.5612	1.74e-05	0.0695	ATTTTCCATA
KLF15	hTFtarget	NW_005853660.1	1120	1131	+	12.6869	1.74e-05	0.0656	GCCACCCCTCCC
CTCF	hTFtarget	NW_005853660.1	1472	1486	+	12.3367	1.75e-05	0.0668	TGCCAGCTGGAGGCC
Klf15	HOCOMOCO	NW_005853660.1	1064	1082	-	11.9091	1.75e-05	0.00736	GGGGAAGGAGAAAAGGGGA
KLF15	hTFtarget	NW_005853660.1	1064	1082	-	11.9091	1.75e-05	0.00736	GGGGAAGGAGAAAAGGGGA
CTCF	hTFtarget	NW_005853660.1	1470	1487	+	12.2143	1.75e-05	0.067	TGTGCCAGCTGGAGGCCT
ZNF75A	CISBP	NW_005853660.1	1302	1315	+	12.2857	1.75e-05	0.0679	ACCCTCTCCCACAA
BACH1	hTFtarget	NW_005853660.1	1138	1150	+	12.9286	1.75e-05	0.065	TCCTGGGTCAGGC
Tfap2a	CISBP	NW_005853660.1	1099	1110	+	13.2041	1.76e-05	0.0657	TGGCCTGGGGGA
CEBPD	hTFtarget	NW_005853660.1	351	363	+	12.9908	1.76e-05	0.0099	TCTTGCACAAAAG
NKX2-2	hTFtarget	NW_005853660.1	1177	1190	+	12.3902	1.76e-05	0.0677	CCACCACTCCACCC
TFAP2E	CISBP	NW_005853660.1	1099	1110	-	13.0714	1.76e-05	0.0653	TCCCCCAGGCCA
ZNF382	CISBP	NW_005853660.1	1756	1770	+	10.9252	1.76e-05	0.035	GCAAATAACATATGA
HOXA11	hTFtarget	NW_005853660.1	41	51	+	12.901	1.77e-05	0.0703	ACTTTATGGCT
ZNF692	JASPAR	NW_005853660.1	936	945	+	13.5192	1.77e-05	0.0325	GTGGCCCACC
Bsx	TRANSFAC	NW_005853660.1	1683	1698	+	12.1908	1.77e-05	0.0703	AGGGTAATTGTCAAAG
ZNF880	CISBP	NW_005853660.1	1298	1324	+	11.7364	1.78e-05	0.011	CTGGACCCTCTCCCACAACCCCAAGCC
PAX5	hTFtarget	NW_005853660.1	967	982	+	12.8198	1.78e-05	0.0676	GCTGCCCAGCATGACC
Arnt2	CISBP	NW_005853660.1	1901	1910	-	11.3333	1.78e-05	0.071	GCACATGATT
Twist2	JASPAR	NW_005853660.1	958	967	+	13.3404	1.79e-05	0.0331	CACAGCTGGG
Twist2	JASPAR	NW_005853660.1	958	967	-	13.3404	1.79e-05	0.0331	CCCAGCTGTG
ZNF460	CISBP	NW_005853660.1	1237	1248	+	12.844	1.79e-05	0.0654	GCCCTCCACCCC
ZNF467	HOCOMOCO	NW_005853660.1	862	883	-	11.2245	1.79e-05	0.00551	GGGGCAGGGTGTGGGAGGAGTA
CEBPE	hTFtarget	NW_005853660.1	271	282	+	12.4082	1.79e-05	0.0177	TCTTGCGCAAGA
CEBPE	hTFtarget	NW_005853660.1	271	282	-	12.4082	1.79e-05	0.0177	TCTTGCGCAAGA
CEBPE	hTFtarget	NW_005853660.1	429	440	+	12.4082	1.79e-05	0.0177	TCTTGCGCAAGA
CEBPE	hTFtarget	NW_005853660.1	429	440	-	12.4082	1.79e-05	0.0177	TCTTGCGCAAGA
Hoxd10	CISBP	NW_005853660.1	43	50	+	5.14962	1.79e-05	0.0713	TTTATGGC
Hoxa9	CISBP	NW_005853660.1	43	50	+	6.20743	1.79e-05	0.0713	TTTATGGC
ZNF585A	CISBP	NW_005853660.1	662	670	-	13.4082	1.79e-05	0.0712	TCTGTTTTC
Plagl2	TRANSFAC	NW_005853660.1	1318	1332	-	4.39344	1.79e-05	0.0343	AGGGGTTGGGCTTGG
ZNF136	JASPAR	NW_005853660.1	1554	1568	-	11.7742	1.8e-05	0.0713	GAATTCTGAGTTTAT
HMX2	CISBP	NW_005853660.1	1749	1757	-	11.2449	1.8e-05	0.0716	GCTAAGTGC
POU3F4	CISBP	NW_005853660.1	70	81	+	11.0612	1.8e-05	0.0715	TTATGCGCAAGA
AR	hTFtarget	NW_005853660.1	662	677	+	12.9266	1.8e-05	0.0234	GAAAACAGAATGTGCC
ZNF300	CISBP	NW_005853660.1	1166	1194	+	9.15	1.8e-05	0.0339	CCTCATTCCCTCCACCACTCCACCCTAAG
SPI1	hTFtarget	NW_005853660.1	612	625	-	7.63636	1.81e-05	0.036	GATAAGAGGAAGCT
CEBPB	hTFtarget	NW_005853660.1	271	282	+	13.202	1.81e-05	0.0179	TCTTGCGCAAGA
CEBPB	hTFtarget	NW_005853660.1	271	282	-	13.202	1.81e-05	0.0179	TCTTGCGCAAGA
CEBPB	hTFtarget	NW_005853660.1	429	440	+	13.202	1.81e-05	0.0179	TCTTGCGCAAGA
CEBPB	hTFtarget	NW_005853660.1	429	440	-	13.202	1.81e-05	0.0179	TCTTGCGCAAGA
HIC1	hTFtarget	NW_005853660.1	589	598	+	12.9898	1.81e-05	0.0346	TATGCCCACC
Nr3c1	CISBP	NW_005853660.1	664	678	-	12.8991	1.82e-05	0.0717	GGGCACATTCTGTTT
ZNF263	hTFtarget	NW_005853660.1	1500	1509	+	12.949	1.82e-05	0.0351	CCTGCTCCCC
ZNF467	CISBP	NW_005853660.1	875	895	+	11.7677	1.82e-05	0.00456	CCCTGCCCCACTGTCATCCCC
GLI2	hTFtarget	NW_005853660.1	992	1006	-	10.2245	1.82e-05	0.0693	AGACCACGCAGGGTG
ZBTB12	CISBP	NW_005853660.1	961	974	+	9.2449	1.82e-05	0.068	AGCTGGGCTGCCCA
ZNF467	CISBP	NW_005853660.1	852	872	+	11.7576	1.83e-05	0.00456	CCCTTCCTAATACTCCTCCCA
Sp1	TRANSFAC	NW_005853660.1	1124	1137	-	12.6747	1.83e-05	0.0138	GGGCAGGGGAGGGG
Wt1	JASPAR	NW_005853660.1	1124	1137	+	12.7317	1.83e-05	0.0172	CCCCTCCCCTGCCC
ZNF774	CISBP	NW_005853660.1	728	745	-	12.8288	1.83e-05	0.0297	CTCTCTTCCCCCGTCCCT
EGR1	hTFtarget	NW_005853660.1	864	877	+	12.8049	1.84e-05	0.0673	CTCCTCCCACACCC
ZNF584	CISBP	NW_005853660.1	328	348	+	11.8165	1.84e-05	0.0452	AGTGTCCATACTGCCATGGAT
DMRTC2	CISBP	NW_005853660.1	1574	1585	+	12.9082	1.84e-05	0.0366	ACTGTATCAATA
KLF15	hTFtarget	NW_005853660.1	1120	1131	+	12.4615	1.84e-05	0.0695	GCCACCCCTCCC
Sp1	HOCOMOCO	NW_005853660.1	777	800	+	10.8952	1.84e-05	0.00736	GGGGCAGCAAGTGCAGGGGAGAGC
ZNF436	CISBP	NW_005853660.1	891	905	+	9.89796	1.85e-05	0.0577	TCCCCCTGGGAGCAC
ZNF30	CISBP	NW_005853660.1	1359	1379	-	12.0612	1.85e-05	0.0433	AGGTTTGGGGATGGTGGTGGC
DMRTC2	JASPAR	NW_005853660.1	1574	1585	-	12.9508	1.85e-05	0.0369	TATTGATACAGT
ZBTB6	hTFtarget	NW_005853660.1	1399	1411	+	12.9817	1.85e-05	0.0715	ATCCCTGAGCCAG
ZBTB17	hTFtarget	NW_005853660.1	1071	1089	-	12.6126	1.86e-05	0.01	AGGCCTGGGGGAAGGAGAA
Gli3	CISBP	NW_005853660.1	988	998	+	12.5714	1.86e-05	0.0709	GGCCCACCCTG
LMX1B	CISBP	NW_005853660.1	1818	1828	+	12.2079	1.86e-05	0.0741	ACTTTAATTAT
PATZ1	hTFtarget	NW_005853660.1	1226	1247	-	12.4028	1.86e-05	0.023	GGGTGGAGGGCAGGAAAGAAGG
KLF10	CISBP	NW_005853660.1	863	884	+	4.55102	1.86e-05	0.0347	ACTCCTCCCACACCCTGCCCCA
KLF17	CISBP	NW_005853660.1	1439	1450	+	13.051	1.86e-05	0.0713	TACCCCACCCTA
ZNF263	hTFtarget	NW_005853660.1	863	874	-	13.2182	1.86e-05	0.0486	TGTGGGAGGAGT
Zbtb24	TRANSFAC	NW_005853660.1	733	744	+	12.2787	1.87e-05	0.0718	CGGGGGAAGAGA
ZNF281	hTFtarget	NW_005853660.1	1171	1185	-	11.6667	1.87e-05	0.0163	GAGTGGTGGAGGGAA
Zfx	HOCOMOCO	NW_005853660.1	1473	1491	-	12.7424	1.88e-05	0.0224	ACTTAGGCCTCCAGCTGGC
THRB	hTFtarget	NW_005853660.1	1448	1467	+	8.56122	1.88e-05	0.0371	CTAACCTCAGACCAGCTCAG
ZNF329	HOCOMOCO	NW_005853660.1	1903	1922	-	5.82857	1.89e-05	0.0736	CTTGAGGCAACAGCACATGA
ZNF467	HOCOMOCO	NW_005853660.1	1170	1191	-	11.102	1.9e-05	0.00551	AGGGTGGAGTGGTGGAGGGAAT
Tfap2c	CISBP	NW_005853660.1	1078	1087	+	11.8571	1.9e-05	0.0271	TCCCCCAGGC
Tfap2c	CISBP	NW_005853660.1	1101	1110	-	11.8571	1.9e-05	0.0271	TCCCCCAGGC
ELF3	hTFtarget	NW_005853660.1	600	622	-	10.9592	1.9e-05	0.0751	AAGAGGAAGCTGCATATCAAATT
EGR1	hTFtarget	NW_005853660.1	1123	1136	+	12.75	1.9e-05	0.0367	ACCCCTCCCCTGCC
TFAP2C	hTFtarget	NW_005853660.1	1101	1112	+	13.4679	1.9e-05	0.0239	GCCTGGGGGAGT
ZNF740	CISBP	NW_005853660.1	1121	1133	+	11.7653	1.9e-05	0.0716	CCACCCCTCCCCT
ZNF444	CISBP	NW_005853660.1	1299	1314	+	6.19388	1.9e-05	0.0354	TGGACCCTCTCCCACA
EBF3	JASPAR	NW_005853660.1	890	902	-	12.8618	1.91e-05	0.0334	CTCCCAGGGGGAT
ZNF263	hTFtarget	NW_005853660.1	735	755	+	12.0204	1.91e-05	0.00677	GGGGAAGAGAGAGGTGGGATG
Tbx20	CISBP	NW_005853660.1	248	259	-	13.0459	1.91e-05	0.0756	CCTGTCCACACT
ZNF555	CISBP	NW_005853660.1	1444	1473	-	-6.40816	1.92e-05	0.0701	CACACCCTGAGCTGGTCTGAGGTTAGGGTG
AR	hTFtarget	NW_005853660.1	86	95	-	12.6422	1.92e-05	0.0749	GCAAGAACAG
ZNF212	CISBP	NW_005853660.1	512	541	+	-7.79798	1.93e-05	0.0123	ACAGAGCCAGTGTCTGTCTGTCTCTGTGTC
Esr2	HOCOMOCO	NW_005853660.1	1381	1395	-	12.6515	1.93e-05	0.074	GGGGGAGCCTGGCCC
ESR2	hTFtarget	NW_005853660.1	1381	1395	-	12.6515	1.93e-05	0.074	GGGGGAGCCTGGCCC
EBF1	hTFtarget	NW_005853660.1	1261	1271	-	13.4894	1.93e-05	0.0376	CTCCCCTGGGC
TFAP2A	hTFtarget	NW_005853660.1	1076	1090	+	13.0714	1.93e-05	0.0345	CTTCCCCCAGGCCTA
NFATC4	hTFtarget	NW_005853660.1	1252	1261	-	7.93631	1.93e-05	0.0769	CATTTTCCAT
CTCF	hTFtarget	NW_005853660.1	1471	1485	+	12.2041	1.93e-05	0.0745	GTGCCAGCTGGAGGC
Zfp526	TRANSFAC	NW_005853660.1	1307	1318	-	12.1475	1.94e-05	0.0244	GGGTTGTGGGAG
KLF4	hTFtarget	NW_005853660.1	868	878	+	12.8469	1.94e-05	0.074	TCCCACACCCT
PRDM9	CISBP	NW_005853660.1	1228	1251	+	11.8349	1.94e-05	0.0187	TTCTTTCCTGCCCTCCACCCCGCT
Zfp629	TRANSFAC	NW_005853660.1	1926	1937	-	12.3115	1.94e-05	0.0698	AGATCAGAAACA
EGR2	hTFtarget	NW_005853660.1	1172	1189	-	12.4919	1.94e-05	0.012	GGTGGAGTGGTGGAGGGA
ZNF580	CISBP	NW_005853660.1	866	883	+	8	1.95e-05	0.0249	CCTCCCACACCCTGCCCC
Msgn1	HOCOMOCO	NW_005853660.1	552	563	+	13.2576	1.95e-05	0.0655	TCCATTTGTTCA
ZNF263	hTFtarget	NW_005853660.1	728	748	+	11.9796	1.95e-05	0.00677	AGGGACGGGGGAAGAGAGAGG
ZNF467	CISBP	NW_005853660.1	862	882	+	11.6364	1.95e-05	0.00457	TACTCCTCCCACACCCTGCCC
Nkx3-2	CISBP	NW_005853660.1	1748	1756	-	8.9469	1.96e-05	0.0777	CTAAGTGCC
EGR1	hTFtarget	NW_005853660.1	864	878	+	11.4184	1.96e-05	0.074	CTCCTCCCACACCCT
E2f7	HOCOMOCO	NW_005853660.1	1229	1241	-	12.7818	1.96e-05	0.0509	AGGGCAGGAAAGA
E2F7	hTFtarget	NW_005853660.1	1229	1241	-	12.7818	1.96e-05	0.0509	AGGGCAGGAAAGA
SMAD2	hTFtarget	NW_005853660.1	526	537	+	12.6667	1.97e-05	0.0744	TGTCTGTCTCTG
ZFP28	CISBP	NW_005853660.1	1947	1979	-	11.84	1.98e-05	0.0775	AATGTCACAAGTAATTTTACTTCTTCTATTTTA
PRDM1	hTFtarget	NW_005853660.1	1063	1077	+	12.8061	1.98e-05	0.0607	CTCCCCTTTTCTCCT
PAX5	hTFtarget	NW_005853660.1	963	981	+	12.629	1.98e-05	0.0761	CTGGGCTGCCCAGCATGAC
ZKSCAN5	JASPAR	NW_005853660.1	734	747	+	12.7982	1.98e-05	0.0762	GGGGGAAGAGAGAG
NFATC3	hTFtarget	NW_005853660.1	1252	1260	+	11.1154	1.98e-05	0.0743	ATGGAAAAT
KLF10	JASPAR	NW_005853660.1	1124	1132	-	13.3708	1.99e-05	0.0587	GGGGAGGGG
MAZ	hTFtarget	NW_005853660.1	729	750	+	12.1479	1.99e-05	0.00563	GGGACGGGGGAAGAGAGAGGTG
ZBTB48	CISBP	NW_005853660.1	1409	1419	+	12.3673	1.99e-05	0.0762	CAGGTCCCTGA
ZNF684	CISBP	NW_005853660.1	1264	1277	-	10.2755	1.99e-05	0.067	CCAGGCCTCCCCTG
SPIB	hTFtarget	NW_005853660.1	1949	1962	+	11.5918	1.99e-05	0.0402	AAATAGAAGAAGTA
ZNF780A	CISBP	NW_005853660.1	1226	1249	+	12.6531	2.01e-05	0.0548	CCTTCTTTCCTGCCCTCCACCCCG
RARB	hTFtarget	NW_005853660.1	1607	1622	-	0.571429	2.01e-05	0.0797	GCAGGTCCAAACTTCA
Rela	CISBP	NW_005853660.1	1160	1189	+	12.2136	2.01e-05	0.0108	GCTAGCCCTCATTCCCTCCACCACTCCACC
ZNF547	HOCOMOCO	NW_005853660.1	799	818	-	12.156	2.01e-05	0.078	TGATCACTCTGCAGGATAGC
ZNF260	CISBP	NW_005853660.1	995	1009	+	12.6055	2.01e-05	0.0329	CCTGCGTGGTCTTCC
Zic1	TRANSFAC	NW_005853660.1	890	903	+	12.4118	2.01e-05	0.0754	ATCCCCCTGGGAGC
Zfp281	TRANSFAC	NW_005853660.1	1124	1134	-	11.7576	2.02e-05	0.0312	CAGGGGAGGGG
ZBTB7A	hTFtarget	NW_005853660.1	1297	1311	+	12.9592	2.02e-05	0.0758	CCTGGACCCTCTCCC
Tfap2a	CISBP	NW_005853660.1	1914	1926	+	13.102	2.02e-05	0.0373	TGCCTCAAGGGCT
ZNF263	hTFtarget	NW_005853660.1	894	914	-	12.6429	2.02e-05	0.0254	GCCATTGTGGTGCTCCCAGGG
Tfap2a	HOCOMOCO	NW_005853660.1	1079	1090	-	13.3939	2.02e-05	0.0382	TAGGCCTGGGGG
Zfp653	TRANSFAC	NW_005853660.1	1313	1322	-	13.541	2.02e-05	0.0652	CTTGGGGTTG
Tfap2a	TRANSFAC	NW_005853660.1	1914	1926	+	13.1091	2.03e-05	0.0376	TGCCTCAAGGGCT
Sp5	HOCOMOCO	NW_005853660.1	1323	1346	-	11.8939	2.03e-05	0.00952	GTGGGGAGCCAGCTAGGGGTTGGG
ZNF479	CISBP	NW_005853660.1	875	892	+	11.949	2.03e-05	0.0778	CCCTGCCCCACTGTCATC
PRDM9	CISBP	NW_005853660.1	1227	1250	+	11.7431	2.03e-05	0.0187	CTTCTTTCCTGCCCTCCACCCCGC
VDR	hTFtarget	NW_005853660.1	776	791	+	8.93878	2.03e-05	0.0802	GGGGGCAGCAAGTGCA
ZBTB18	hTFtarget	NW_005853660.1	957	969	+	12.9184	2.03e-05	0.079	GCACAGCTGGGCT
SPIB	hTFtarget	NW_005853660.1	612	625	-	11.551	2.04e-05	0.0402	GATAAGAGGAAGCT
SPIB	hTFtarget	NW_005853660.1	612	624	-	12.949	2.04e-05	0.0807	ATAAGAGGAAGCT
E2F6	hTFtarget	NW_005853660.1	1169	1181	-	12.6911	2.04e-05	0.0555	GGTGGAGGGAATG
ZNF701	CISBP	NW_005853660.1	1495	1506	+	13.0734	2.04e-05	0.0385	CCTTCCCTGCTC
NKX2-4	JASPAR	NW_005853660.1	1180	1189	+	12.2759	2.04e-05	0.0795	CCACTCCACC
Zbtb17	HOCOMOCO	NW_005853660.1	1230	1248	-	11.7449	2.04e-05	0.016	GGGGTGGAGGGCAGGAAAG
ESR1	hTFtarget	NW_005853660.1	1210	1229	-	12.2984	2.05e-05	0.0379	AAGGACGGTCACACAGCCCT
SPI1	hTFtarget	NW_005853660.1	1060	1073	-	8.58163	2.05e-05	0.033	GAAAAGGGGAGGTC
SP4	hTFtarget	NW_005853660.1	1318	1337	-	12.4274	2.05e-05	0.0192	CAGCTAGGGGTTGGGCTTGG
KLF4	hTFtarget	NW_005853660.1	868	879	+	12.4091	2.06e-05	0.026	TCCCACACCCTG
Zfp82	TRANSFAC	NW_005853660.1	1430	1447	-	-5.67213	2.06e-05	0.0639	GGTGGGGTAGGGTTCATC
Ptf1a	CISBP	NW_005853660.1	959	968	-	12.7064	2.06e-05	0.0476	GCCCAGCTGT
EBF1	hTFtarget	NW_005853660.1	890	903	-	12	2.06e-05	0.0401	GCTCCCAGGGGGAT
VEZF1	hTFtarget	NW_005853660.1	868	889	-	12.2847	2.06e-05	0.00635	GACAGTGGGGCAGGGTGTGGGA
SP8	JASPAR	NW_005853660.1	1120	1131	+	12.75	2.07e-05	0.0792	GCCACCCCTCCC
ZSCAN29	JASPAR	NW_005853660.1	246	257	-	12.7049	2.07e-05	0.0204	TGTCCACACTGC
ZNF317	JASPAR	NW_005853660.1	1538	1549	-	12.6241	2.07e-05	0.0821	TACCAGCAGACA
NR3C1	hTFtarget	NW_005853660.1	662	677	+	12.789	2.08e-05	0.0445	GAAAACAGAATGTGCC
ZSCAN29	CISBP	NW_005853660.1	246	257	-	12.6606	2.08e-05	0.0196	TGTCCACACTGC
NFATC3	hTFtarget	NW_005853660.1	1251	1260	-	12.2653	2.09e-05	0.0831	ATTTTCCATA
ZNF467	HOCOMOCO	NW_005853660.1	724	745	+	10.9082	2.09e-05	0.00551	GGAAAGGGACGGGGGAAGAGAG
TFAP2B	hTFtarget	NW_005853660.1	1099	1110	-	12.8571	2.09e-05	0.0779	TCCCCCAGGCCA
KLF5	hTFtarget	NW_005853660.1	1440	1449	+	13.1835	2.09e-05	0.0505	ACCCCACCCT
PAX4	CISBP	NW_005853660.1	83	103	-	12.1919	2.1e-05	0.0831	GTTTTTATGCAAGAACAGACA
Smad2	HOCOMOCO	NW_005853660.1	524	532	+	12.2121	2.1e-05	0.0825	TCTGTCTGT
KLF15	hTFtarget	NW_005853660.1	1435	1449	+	12.4388	2.1e-05	0.0288	ACCCTACCCCACCCT
TFAP2B	hTFtarget	NW_005853660.1	1099	1110	-	12.8793	2.11e-05	0.0786	TCCCCCAGGCCA
ZNF467	CISBP	NW_005853660.1	875	886	+	11.9694	2.11e-05	0.0187	CCCTGCCCCACT
ZNF467	CISBP	NW_005853660.1	1008	1019	+	11.9694	2.11e-05	0.0187	CCCTTACCCTCC
HMX1	hTFtarget	NW_005853660.1	1749	1757	-	11.5204	2.12e-05	0.0844	GCTAAGTGC
Zfp46	TRANSFAC	NW_005853660.1	1172	1183	-	4.7377	2.12e-05	0.0521	GTGGTGGAGGGA
EBF1	hTFtarget	NW_005853660.1	890	903	+	11.9694	2.12e-05	0.0413	ATCCCCCTGGGAGC
SP8	CISBP	NW_005853660.1	1120	1131	+	12.7041	2.13e-05	0.0807	GCCACCCCTCCC
ZNF675	CISBP	NW_005853660.1	1225	1251	+	11.8182	2.13e-05	0.0803	TCCTTCTTTCCTGCCCTCCACCCCGCT
ZNF283	CISBP	NW_005853660.1	1091	1114	-	11.8165	2.13e-05	0.0253	GGACTCCCCCAGGCCAGCACTCCC
CTCF	hTFtarget	NW_005853660.1	1472	1485	+	12.1633	2.13e-05	0.081	TGCCAGCTGGAGGC
EBF1	hTFtarget	NW_005853660.1	890	904	-	12.5319	2.13e-05	0.0269	TGCTCCCAGGGGGAT
ZNF528	JASPAR	NW_005853660.1	842	858	-	8.93878	2.13e-05	0.0818	GGAAGGGAGGCCACTCA
Zfp579	TRANSFAC	NW_005853660.1	1078	1088	+	12.7705	2.13e-05	0.0413	TCCCCCAGGCC
Zfp579	TRANSFAC	NW_005853660.1	1100	1110	-	12.7705	2.13e-05	0.0413	TCCCCCAGGCC
SP2	hTFtarget	NW_005853660.1	9	25	+	10.6061	2.13e-05	0.0814	ACAACCCCTGCCAACTT
WT1	hTFtarget	NW_005853660.1	1124	1143	-	11.4394	2.13e-05	0.0131	CCAGGAGGGCAGGGGAGGGG
RARG	hTFtarget	NW_005853660.1	1606	1621	-	3.52041	2.13e-05	0.0842	CAGGTCCAAACTTCAT
Gli1	HOCOMOCO	NW_005853660.1	988	999	-	12.5758	2.14e-05	0.0406	GCAGGGTGGGCC
Ets2	HOCOMOCO	NW_005853660.1	733	745	+	12.0606	2.14e-05	0.0361	CGGGGGAAGAGAG
ETS2	hTFtarget	NW_005853660.1	733	745	+	12.0606	2.14e-05	0.0361	CGGGGGAAGAGAG
ZNF467	HOCOMOCO	NW_005853660.1	851	872	-	10.8571	2.14e-05	0.00551	TGGGAGGAGTATTAGGAAGGGA
ZNF135	JASPAR	NW_005853660.1	1872	1885	-	10.8776	2.14e-05	0.0555	GCCTGGCCTCCTGA
Tfap2c	CISBP	NW_005853660.1	1506	1515	+	11.8061	2.14e-05	0.0271	CCCCCTAGGC
ZSCAN29	JASPAR	NW_005853660.1	1052	1063	-	12.6066	2.15e-05	0.0204	GGTCCACACAGG
SP2	hTFtarget	NW_005853660.1	9	25	+	10.7551	2.15e-05	0.0822	ACAACCCCTGCCAACTT
ZSCAN29	CISBP	NW_005853660.1	1052	1063	-	12.578	2.16e-05	0.0196	GGTCCACACAGG
Sp1	HOCOMOCO	NW_005853660.1	1060	1083	-	10.5806	2.16e-05	0.00776	GGGGGAAGGAGAAAAGGGGAGGTC
STAT2	hTFtarget	NW_005853660.1	707	721	+	12.1111	2.16e-05	0.0857	GTTAGTTTTCCTTTC
ESR2	hTFtarget	NW_005853660.1	1210	1224	-	12.6346	2.16e-05	0.0599	CGGTCACACAGCCCT
ZNF281	hTFtarget	NW_005853660.1	863	877	-	11.3636	2.17e-05	0.0163	GGGTGTGGGAGGAGT
ZNF432	CISBP	NW_005853660.1	721	750	-	9.59406	2.17e-05	0.0136	CACCTCTCTCTTCCCCCGTCCCTTTCCAGG
ZNF180	CISBP	NW_005853660.1	875	895	+	11.2294	2.17e-05	0.0246	CCCTGCCCCACTGTCATCCCC
DMRTA1	hTFtarget	NW_005853660.1	1574	1585	+	12.398	2.17e-05	0.0865	ACTGTATCAATA
MAZ	hTFtarget	NW_005853660.1	728	749	+	12	2.17e-05	0.00571	AGGGACGGGGGAAGAGAGAGGT
PRDM1	hTFtarget	NW_005853660.1	1737	1745	-	14.8265	2.18e-05	0.0861	AGTCACTTT
DMRT1	hTFtarget	NW_005853660.1	1576	1583	+	13.76	2.18e-05	0.0434	TGTATCAA
DMRT1	hTFtarget	NW_005853660.1	1793	1800	-	13.76	2.18e-05	0.0434	TGTATCAA
Nfatc2	HOCOMOCO	NW_005853660.1	1253	1261	+	12.6707	2.18e-05	0.085	TGGAAAATG
NFATC2	hTFtarget	NW_005853660.1	1253	1261	+	12.6707	2.18e-05	0.085	TGGAAAATG
Gli2	JASPAR	NW_005853660.1	995	1007	-	12.4128	2.18e-05	0.0517	AAGACCACGCAGG
KLF1	hTFtarget	NW_005853660.1	1124	1132	-	13.8989	2.18e-05	0.0393	GGGGAGGGG
CTCF	hTFtarget	NW_005853660.1	360	380	-	12.303	2.18e-05	0.0855	ATCTACACTGCCATCTGCTTT
ZSCAN5	CISBP	NW_005853660.1	1025	1042	-	12.0303	2.19e-05	0.0855	CTGGCACTCCACAAGTCT
ZNF181	CISBP	NW_005853660.1	1361	1384	-	11.3818	2.19e-05	0.0851	GCCCAAGGTTTGGGGATGGTGGTG
ZNF821	CISBP	NW_005853660.1	1585	1599	-	12.2121	2.19e-05	0.0436	TTGTCTATCAGTCTT
NKX2-5	hTFtarget	NW_005853660.1	194	201	-	10.7121	2.2e-05	0.0434	GGGAGAGG
NKX2-5	hTFtarget	NW_005853660.1	1304	1311	-	10.7121	2.2e-05	0.0434	GGGAGAGG
Atoh1	JASPAR	NW_005853660.1	1473	1480	-	14.4808	2.2e-05	0.0423	CAGCTGGC
Zfx	CISBP	NW_005853660.1	1084	1091	-	13.6055	2.2e-05	0.0275	CTAGGCCT
ZNF711	hTFtarget	NW_005853660.1	1270	1277	-	12.7339	2.2e-05	0.0274	CCAGGCCT
Atoh1	JASPAR	NW_005853660.1	364	371	+	14.4808	2.2e-05	0.0423	CAGATGGC
ZNF711	hTFtarget	NW_005853660.1	1082	1089	+	12.7339	2.2e-05	0.0274	CCAGGCCT
Zfp691	CISBP	NW_005853660.1	898	905	-	12.5918	2.2e-05	0.0866	GTGCTCCC
CTCF	hTFtarget	NW_005853660.1	1468	1487	+	11.7041	2.2e-05	0.0841	GGTGTGCCAGCTGGAGGCCT
ETV5	hTFtarget	NW_005853660.1	776	789	+	12.449	2.2e-05	0.0825	GGGGGCAGCAAGTG
ZNF263	hTFtarget	NW_005853660.1	864	872	+	13.2449	2.2e-05	0.0421	CTCCTCCCA
ZNF580	CISBP	NW_005853660.1	1121	1138	+	11.5253	2.21e-05	0.0248	CCACCCCTCCCCTGCCCT
GATA2	hTFtarget	NW_005853660.1	1067	1085	-	12.7879	2.21e-05	0.0877	CTGGGGGAAGGAGAAAAGG
CTCF	hTFtarget	NW_005853660.1	1469	1486	+	11.9082	2.22e-05	0.0847	GTGTGCCAGCTGGAGGCC
ZBTB12	CISBP	NW_005853660.1	964	977	-	8.71429	2.22e-05	0.0416	TGCTGGGCAGCCCA
ZNF680	CISBP	NW_005853660.1	997	1017	+	12.4898	2.22e-05	0.0866	TGCGTGGTCTTCCCTTACCCT
NR2C2	hTFtarget	NW_005853660.1	1236	1250	-	11.8143	2.22e-05	0.085	GCGGGGTGGAGGGCA
DMRTA1	hTFtarget	NW_005853660.1	1574	1585	-	12.4	2.22e-05	0.0885	TATTGATACAGT
GCM1	hTFtarget	NW_005853660.1	1197	1207	-	12.8367	2.23e-05	0.0853	CATGCTGGTAT
Tfap4	CISBP	NW_005853660.1	1473	1481	+	10.3367	2.23e-05	0.0849	GCCAGCTGG
ZNF467	HOCOMOCO	NW_005853660.1	1116	1137	-	10.7653	2.24e-05	0.00551	GGGCAGGGGAGGGGTGGCACAT
CEBPA	hTFtarget	NW_005853660.1	232	243	+	12.9242	2.24e-05	0.0372	TCTTGTGCAAGA
CEBPA	hTFtarget	NW_005853660.1	315	326	+	12.9242	2.24e-05	0.0372	TCTTGTGCAAGA
Zbtb17	HOCOMOCO	NW_005853660.1	1234	1252	-	11.5714	2.25e-05	0.016	TAGCGGGGTGGAGGGCAGG
GCM1	hTFtarget	NW_005853660.1	1197	1207	-	12.8265	2.25e-05	0.0854	CATGCTGGTAT
ZFP42	hTFtarget	NW_005853660.1	902	922	+	12.0337	2.25e-05	0.0876	GCACCACAATGGCTATCTCCC
NFIC	hTFtarget	NW_005853660.1	1297	1313	+	12.5152	2.25e-05	0.0863	CCTGGACCCTCTCCCAC
CTCF	hTFtarget	NW_005853660.1	1470	1484	+	11.9694	2.25e-05	0.0862	TGTGCCAGCTGGAGG
KLF5	hTFtarget	NW_005853660.1	1123	1132	+	13.4082	2.25e-05	0.0449	ACCCCTCCCC
Zfp536	TRANSFAC	NW_005853660.1	486	503	-	-8.42623	2.26e-05	0.0363	TTCATAATGATTTAGATA
Sox3	CISBP	NW_005853660.1	1578	1594	-	6.78571	2.27e-05	0.0899	TATCAGTCTTATTGATA
Klf1	JASPAR	NW_005853660.1	1466	1476	-	12.9242	2.27e-05	0.029	TGGCACACCCT
SPI1	hTFtarget	NW_005853660.1	729	748	+	12.2276	2.27e-05	0.0438	GGGACGGGGGAAGAGAGAGG
EGR2	hTFtarget	NW_005853660.1	865	877	+	12.7041	2.27e-05	0.0858	TCCTCCCACACCC
NR3C1	hTFtarget	NW_005853660.1	663	678	-	12.5872	2.27e-05	0.0445	GGGCACATTCTGTTTT
E2F1	hTFtarget	NW_005853660.1	1230	1243	-	12.6748	2.27e-05	0.0856	GGAGGGCAGGAAAG
KLF4	hTFtarget	NW_005853660.1	868	878	+	12.9898	2.27e-05	0.0438	TCCCACACCCT
Tbx20	HOCOMOCO	NW_005853660.1	247	260	+	12.5455	2.28e-05	0.0879	CAGTGTGGACAGGC
Zic2	CISBP	NW_005853660.1	1135	1144	+	9.63265	2.28e-05	0.0547	CCCTCCTGGG
Zfp770	TRANSFAC	NW_005853660.1	1378	1388	+	13.2295	2.28e-05	0.0877	CTTGGGCCAGG
Nfat5	JASPAR	NW_005853660.1	689	700	-	12.7324	2.28e-05	0.0443	TTATGGAAAACT
Klf4	JASPAR	NW_005853660.1	869	878	-	12.5714	2.28e-05	0.0436	AGGGTGTGGG
BARX2	hTFtarget	NW_005853660.1	489	500	-	12.1683	2.28e-05	0.0908	ATAATGATTTAG
SOX9	hTFtarget	NW_005853660.1	1578	1594	-	0.683673	2.28e-05	0.0906	TATCAGTCTTATTGATA
FLI1	hTFtarget	NW_005853660.1	776	793	+	12.3788	2.28e-05	0.0284	GGGGGCAGCAAGTGCAGG
ZNF584	CISBP	NW_005853660.1	693	713	-	11.3945	2.29e-05	0.0452	AACTAACAAATTGTTATGGAA
KLF4	hTFtarget	NW_005853660.1	1439	1449	+	12.9796	2.29e-05	0.0438	TACCCCACCCT
KLF10	CISBP	NW_005853660.1	869	883	+	12.4184	2.29e-05	0.0727	CCCACACCCTGCCCC
SPIB	hTFtarget	NW_005853660.1	612	624	-	12.7347	2.29e-05	0.09	ATAAGAGGAAGCT
ZNF304	CISBP	NW_005853660.1	1118	1141	+	11.3853	2.29e-05	0.0191	GTGCCACCCCTCCCCTGCCCTCCT
HMX1	hTFtarget	NW_005853660.1	1749	1757	-	11.8182	2.29e-05	0.0912	GCTAAGTGC
ZNF799	CISBP	NW_005853660.1	941	967	-	9.69	2.29e-05	0.0884	CCCAGCTGTGCAAGCAGCAAGTGGTGG
Znf281	HOCOMOCO	NW_005853660.1	1124	1138	-	6.86364	2.29e-05	0.0286	AGGGCAGGGGAGGGG
PATZ1	hTFtarget	NW_005853660.1	1441	1448	+	14.051	2.29e-05	0.0439	CCCCACCC
KLF15	hTFtarget	NW_005853660.1	1177	1191	+	12.2857	2.29e-05	0.0288	CCACCACTCCACCCT
ZNF281	hTFtarget	NW_005853660.1	1171	1182	+	10.9082	2.3e-05	0.0365	TTCCCTCCACCA
KLF2	CISBP	NW_005853660.1	1439	1449	+	13.0102	2.3e-05	0.0565	TACCCCACCCT
Tcf3	HOCOMOCO	NW_005853660.1	1473	1483	+	13.1515	2.31e-05	0.0875	GCCAGCTGGAG
TCF3	hTFtarget	NW_005853660.1	1473	1483	+	13.1515	2.31e-05	0.0875	GCCAGCTGGAG
BARX2	hTFtarget	NW_005853660.1	489	500	+	12.2128	2.31e-05	0.092	CTAAATCATTAT
Etv2	HOCOMOCO	NW_005853660.1	1227	1242	-	12.5286	2.31e-05	0.0859	GAGGGCAGGAAAGAAG
ETV2	hTFtarget	NW_005853660.1	1227	1242	-	12.5286	2.31e-05	0.0856	GAGGGCAGGAAAGAAG
Nr2e3	HOCOMOCO	NW_005853660.1	1966	1979	-	12.38	2.32e-05	0.0917	AATGTCACAAGTAA
NR2E3	hTFtarget	NW_005853660.1	1966	1979	-	12.38	2.32e-05	0.0917	AATGTCACAAGTAA
POU5F1	hTFtarget	NW_005853660.1	70	81	-	11.4082	2.32e-05	0.0556	TCTTGCGCATAA
CTCF	hTFtarget	NW_005853660.1	1466	1485	+	10.7653	2.33e-05	0.0855	AGGGTGTGCCAGCTGGAGGC
NKX2-1	hTFtarget	NW_005853660.1	1179	1188	-	12.4848	2.33e-05	0.0503	GTGGAGTGGT
ZNF467	CISBP	NW_005853660.1	1166	1186	+	11.303	2.34e-05	0.00514	CCTCATTCCCTCCACCACTCC
Msgn1	JASPAR	NW_005853660.1	549	564	-	12.4394	2.34e-05	0.0916	TTGAACAAATGGATCC
TFAP2C	hTFtarget	NW_005853660.1	1099	1110	-	12.6422	2.34e-05	0.0872	TCCCCCAGGCCA
YY2	hTFtarget	NW_005853660.1	333	344	+	12	2.34e-05	0.0905	CCATACTGCCAT
Ebf2	JASPAR	NW_005853660.1	891	903	+	12.4797	2.34e-05	0.0367	TCCCCCTGGGAGC
ZNF44	CISBP	NW_005853660.1	771	800	-	12	2.35e-05	0.0856	GCTCTCCCCTGCACTTGCTGCCCCCAGTGA
ZNF281	hTFtarget	NW_005853660.1	1122	1133	+	10.5816	2.35e-05	0.0292	CACCCCTCCCCT
CEBPG	hTFtarget	NW_005853660.1	271	282	-	12.65	2.35e-05	0.0232	TCTTGCGCAAGA
CEBPG	hTFtarget	NW_005853660.1	429	440	-	12.65	2.35e-05	0.0232	TCTTGCGCAAGA
CEBPG	hTFtarget	NW_005853660.1	271	282	+	12.65	2.35e-05	0.0232	TCTTGCGCAAGA
CEBPG	hTFtarget	NW_005853660.1	429	440	+	12.65	2.35e-05	0.0232	TCTTGCGCAAGA
TFAP2C	hTFtarget	NW_005853660.1	1099	1110	-	12.6531	2.35e-05	0.0879	TCCCCCAGGCCA
KLF5	hTFtarget	NW_005853660.1	1440	1449	+	13.2653	2.35e-05	0.0449	ACCCCACCCT
SPI1	hTFtarget	NW_005853660.1	730	748	+	10.9286	2.36e-05	0.0549	GGACGGGGGAAGAGAGAGG
ZNF30	CISBP	NW_005853660.1	1084	1104	+	11.602	2.36e-05	0.0433	AGGCCTAGGGAGTGCTGGCCT
ZNF263	hTFtarget	NW_005853660.1	735	755	-	11.5714	2.37e-05	0.0146	CATCCCACCTCTCTCTTCCCC
SPI1	hTFtarget	NW_005853660.1	1059	1073	-	9.91837	2.37e-05	0.0919	GAAAAGGGGAGGTCC
KLF10	CISBP	NW_005853660.1	869	878	+	12.5505	2.37e-05	0.0454	CCCACACCCT
KLF4	hTFtarget	NW_005853660.1	869	878	+	12.5505	2.37e-05	0.0455	CCCACACCCT
Bcl6	CISBP	NW_005853660.1	1222	1251	+	12.2059	2.38e-05	0.015	CCGTCCTTCTTTCCTGCCCTCCACCCCGCT
DMRTC2	CISBP	NW_005853660.1	1574	1585	+	12.3673	2.38e-05	0.0474	ACTGTATCAATA
ZNF212	CISBP	NW_005853660.1	522	551	+	-8.60606	2.39e-05	0.013	TGTCTGTCTGTCTCTGTGTCTGTTTGCGGA
ZNF774	CISBP	NW_005853660.1	1294	1311	+	12.4505	2.39e-05	0.0297	AGCCCTGGACCCTCTCCC
RXRG	hTFtarget	NW_005853660.1	1691	1703	+	10.8636	2.39e-05	0.0939	TGTCAAAGGGTAA
Bcl6	CISBP	NW_005853660.1	723	752	-	12.1961	2.4e-05	0.015	CCCACCTCTCTCTTCCCCCGTCCCTTTCCA
CTCF	hTFtarget	NW_005853660.1	1466	1486	+	11.0204	2.4e-05	0.0898	AGGGTGTGCCAGCTGGAGGCC
ZNF816	HOCOMOCO	NW_005853660.1	728	748	+	11.4242	2.4e-05	0.0908	AGGGACGGGGGAAGAGAGAGG
Zbtb5	TRANSFAC	NW_005853660.1	579	588	+	12.9672	2.4e-05	0.0931	CAGTAAGAGC
DMRTC2	CISBP	NW_005853660.1	1574	1585	+	12.6429	2.4e-05	0.0478	ACTGTATCAATA
TFAP2A	hTFtarget	NW_005853660.1	1076	1089	+	12.6016	2.41e-05	0.0447	CTTCCCCCAGGCCT
EGR2	hTFtarget	NW_005853660.1	865	877	+	11.6735	2.42e-05	0.0932	TCCTCCCACACCC
SP9	CISBP	NW_005853660.1	1120	1131	+	12.551	2.43e-05	0.0925	GCCACCCCTCCC
EGR2	hTFtarget	NW_005853660.1	987	996	+	11.0101	2.43e-05	0.0763	CGGCCCACCC
EGR1	hTFtarget	NW_005853660.1	1303	1319	-	12.3727	2.44e-05	0.0304	GGGGTTGTGGGAGAGGG
Zscan10	CISBP	NW_005853660.1	1104	1113	-	11.4242	2.44e-05	0.0371	GACTCCCCCA
SP9	JASPAR	NW_005853660.1	1120	1131	+	12.5862	2.44e-05	0.0932	GCCACCCCTCCC
Cebpg	CISBP	NW_005853660.1	273	281	-	13.3163	2.45e-05	0.0243	CTTGCGCAA
Cebpg	CISBP	NW_005853660.1	431	439	-	13.3163	2.45e-05	0.0243	CTTGCGCAA
Cebpg	CISBP	NW_005853660.1	272	280	+	13.3163	2.45e-05	0.0243	CTTGCGCAA
Cebpg	CISBP	NW_005853660.1	430	438	+	13.3163	2.45e-05	0.0243	CTTGCGCAA
Rxra	CISBP	NW_005853660.1	1730	1743	+	9.39796	2.45e-05	0.0954	AGGTTCAAAAGTGA
ZNF121	CISBP	NW_005853660.1	1018	1041	+	11.4404	2.45e-05	0.0235	CCTGGCCAGACTTGTGGAGTGCCA
Zfp672	TRANSFAC	NW_005853660.1	1391	1402	-	5.7377	2.47e-05	0.0933	GGATGCTGGGGG
RXRA	hTFtarget	NW_005853660.1	1233	1252	-	12.2097	2.47e-05	0.0929	TAGCGGGGTGGAGGGCAGGA
ETV7	hTFtarget	NW_005853660.1	717	729	-	12.187	2.48e-05	0.0522	CTTTCCAGGAAAG
ZNF10	CISBP	NW_005853660.1	1436	1444	+	12.0612	2.48e-05	0.0741	CCCTACCCC
ZNF444	CISBP	NW_005853660.1	869	884	+	4.70408	2.48e-05	0.0349	CCCACACCCTGCCCCA
ZNF821	CISBP	NW_005853660.1	1222	1236	+	11.7071	2.48e-05	0.0493	CCGTCCTTCTTTCCT
Ptf1a	CISBP	NW_005853660.1	957	966	+	12.6239	2.49e-05	0.0476	GCACAGCTGG
Sp5	HOCOMOCO	NW_005853660.1	1124	1147	-	11.5303	2.49e-05	0.00952	TGACCCAGGAGGGCAGGGGAGGGG
SPI1	hTFtarget	NW_005853660.1	612	625	-	8	2.49e-05	0.033	GATAAGAGGAAGCT
ZFP14	CISBP	NW_005853660.1	1126	1140	+	12.0102	2.49e-05	0.0941	CCTCCCCTGCCCTCC
Wt1	JASPAR	NW_005853660.1	1172	1185	+	12.2033	2.49e-05	0.0187	TCCCTCCACCACTC
Spib	HOCOMOCO	NW_005853660.1	731	747	+	10.3636	2.49e-05	0.0972	GACGGGGGAAGAGAGAG
PATZ1	hTFtarget	NW_005853660.1	729	750	+	11.9444	2.5e-05	0.0231	GGGACGGGGGAAGAGAGAGGTG
ZNF329	CISBP	NW_005853660.1	1902	1922	-	10.6881	2.5e-05	0.0926	CTTGAGGCAACAGCACATGAT
ZNF101	CISBP	NW_005853660.1	1388	1402	-	11.5612	2.5e-05	0.0966	GGATGCTGGGGGAGC
WT1	hTFtarget	NW_005853660.1	1102	1112	-	12.9184	2.5e-05	0.0419	ACTCCCCCAGG
ZNF132	CISBP	NW_005853660.1	729	743	-	11.5691	2.5e-05	0.0133	CTCTTCCCCCGTCCC
ZNF684	CISBP	NW_005853660.1	884	898	+	9.81633	2.51e-05	0.0483	ACTGTCATCCCCCTG
Zfp740	TRANSFAC	NW_005853660.1	1490	1509	-	-21.7377	2.51e-05	0.0954	GGGGAGCAGGGAAGGATCAC
Zscan10	CISBP	NW_005853660.1	1042	1051	-	11.3939	2.51e-05	0.0371	CATTCCCCAC
TFAP2C	hTFtarget	NW_005853660.1	1078	1088	-	11.3265	2.51e-05	0.0252	GGCCTGGGGGA
TFAP2C	hTFtarget	NW_005853660.1	1100	1110	+	11.3265	2.51e-05	0.0252	GGCCTGGGGGA
Erg	JASPAR	NW_005853660.1	611	621	-	13.0612	2.52e-05	0.0985	AGAGGAAGCTG
ZNF684	CISBP	NW_005853660.1	1263	1277	-	9.80612	2.52e-05	0.0483	CCAGGCCTCCCCTGG
RXRB	hTFtarget	NW_005853660.1	1730	1743	+	6.34694	2.52e-05	0.0989	AGGTTCAAAAGTGA
Zfp787	TRANSFAC	NW_005853660.1	1492	1503	-	11.5902	2.52e-05	0.0994	CAGGGAAGGATC
KLF2	CISBP	NW_005853660.1	1439	1449	+	12.4592	2.52e-05	0.0522	TACCCCACCCT
CTCF	hTFtarget	NW_005853660.1	1471	1485	+	11.0408	2.52e-05	0.094	GTGCCAGCTGGAGGC
ZNF382	CISBP	NW_005853660.1	1899	1919	+	11.82	2.52e-05	0.0997	TAAATCATGTGCTGTTGCCTC
Prdm5	JASPAR	NW_005853660.1	1068	1082	+	12.2303	2.52e-05	0.0963	CTTTTCTCCTTCCCC
Plag1	TRANSFAC	NW_005853660.1	1123	1134	-	2.86885	2.52e-05	0.0297	CAGGGGAGGGGT
Gata3	CISBP	NW_005853660.1	365	384	+	11.1743	2.52e-05	0.0998	AGATGGCAGTGTAGATGTGC
KLF2	JASPAR	NW_005853660.1	1439	1449	+	12.4727	2.53e-05	0.0521	TACCCCACCCT
ZNF263	hTFtarget	NW_005853660.1	1500	1511	-	12.6455	2.53e-05	0.0486	AGGGGGAGCAGG
Atoh1	CISBP	NW_005853660.1	360	371	+	13.2294	2.54e-05	0.0926	AAAGCAGATGGC
ZNF597	CISBP	NW_005853660.1	294	307	-	10.5918	2.54e-05	0.101	GATGGCCATTTTAG
Rela	CISBP	NW_005853660.1	728	757	-	11.8058	2.55e-05	0.012	TGCATCCCACCTCTCTCTTCCCCCGTCCCT
Sp5	HOCOMOCO	NW_005853660.1	1060	1083	-	11.4848	2.55e-05	0.00952	GGGGGAAGGAGAAAAGGGGAGGTC
ZSCAN5	CISBP	NW_005853660.1	1025	1042	-	12.1616	2.56e-05	0.0709	CTGGCACTCCACAAGTCT
AR	hTFtarget	NW_005853660.1	1461	1476	-	12.3578	2.56e-05	0.0249	TGGCACACCCTGAGCT
Sall4	HOCOMOCO	NW_005853660.1	871	880	-	12.6327	2.56e-05	0.0484	GCAGGGTGTG
SALL4	hTFtarget	NW_005853660.1	871	880	-	12.6327	2.56e-05	0.0484	GCAGGGTGTG
ZIC2	hTFtarget	NW_005853660.1	958	968	-	12.4592	2.56e-05	0.0514	GCCCAGCTGTG
Klf7	TRANSFAC	NW_005853660.1	1120	1135	+	12.3289	2.56e-05	0.0485	GCCACCCCTCCCCTGC
NKX2-1	hTFtarget	NW_005853660.1	1031	1040	+	12.3485	2.58e-05	0.0503	GTGGAGTGCC
ZNF467	CISBP	NW_005853660.1	1436	1447	+	11.5306	2.58e-05	0.0187	CCCTACCCCACC
Irf8	HOCOMOCO	NW_005853660.1	731	750	+	11.5455	2.58e-05	0.101	GACGGGGGAAGAGAGAGGTG
IRF8	hTFtarget	NW_005853660.1	731	750	+	11.5455	2.58e-05	0.102	GACGGGGGAAGAGAGAGGTG
ZNF132	CISBP	NW_005853660.1	1225	1239	+	11.5041	2.59e-05	0.0133	TCCTTCTTTCCTGCC
Zfp641	TRANSFAC	NW_005853660.1	1123	1134	-	7.62295	2.59e-05	0.045	CAGGGGAGGGGT
Zfp770	TRANSFAC	NW_005853660.1	1339	1348	-	13.4754	2.59e-05	0.0979	AGGTGGGGAG
KLF12	CISBP	NW_005853660.1	868	878	+	11.2245	2.59e-05	0.0628	TCCCACACCCT
WT1	hTFtarget	NW_005853660.1	567	577	+	12.8776	2.6e-05	0.0419	ACTCCCCCAAA
NR3C1	hTFtarget	NW_005853660.1	775	795	-	12.2347	2.6e-05	0.0511	CCCCTGCACTTGCTGCCCCCA
ZNF529	CISBP	NW_005853660.1	1303	1329	+	6.88889	2.6e-05	0.0319	CCCTCTCCCACAACCCCAAGCCCAACC
ZNF267	CISBP	NW_005853660.1	1078	1098	-	11.789	2.6e-05	0.0387	GCACTCCCTAGGCCTGGGGGA
ZNF573	CISBP	NW_005853660.1	1050	1070	+	11.6422	2.6e-05	0.0498	TGCCTGTGTGGACCTCCCCTT
CEBPA	hTFtarget	NW_005853660.1	231	244	-	12.4309	2.6e-05	0.0372	TTCTTGCACAAGAG
ZNF586	CISBP	NW_005853660.1	1916	1927	+	9.09184	2.6e-05	0.0263	CCTCAAGGGCTG
Zbtb17	HOCOMOCO	NW_005853660.1	861	879	-	11.2959	2.6e-05	0.016	CAGGGTGTGGGAGGAGTAT
Ehf	HOCOMOCO	NW_005853660.1	610	624	-	12.8485	2.61e-05	0.102	ATAAGAGGAAGCTGC
EHF	hTFtarget	NW_005853660.1	610	624	-	12.8485	2.61e-05	0.103	ATAAGAGGAAGCTGC
MEIS2	hTFtarget	NW_005853660.1	1894	1908	-	12.381	2.61e-05	0.104	ACATGATTTATCAAT
ZNF655	CISBP	NW_005853660.1	830	839	+	8.19298	2.61e-05	0.104	TATGCTACCA
KLF5	hTFtarget	NW_005853660.1	869	878	+	11.8687	2.61e-05	0.101	CCCACACCCT
Sp5	HOCOMOCO	NW_005853660.1	1441	1464	-	11.4394	2.62e-05	0.00952	AGCTGGTCTGAGGTTAGGGTGGGG
ZNF257	HOCOMOCO	NW_005853660.1	1909	1920	+	12.4091	2.62e-05	0.1	GCTGTTGCCTCA
NR1D1	hTFtarget	NW_005853660.1	869	888	-	8.33673	2.62e-05	0.102	ACAGTGGGGCAGGGTGTGGG
ETV7	hTFtarget	NW_005853660.1	717	729	+	12.1057	2.63e-05	0.0522	CTTTCCTGGAAAG
RXRG	hTFtarget	NW_005853660.1	1730	1743	+	2.39796	2.63e-05	0.104	AGGTTCAAAAGTGA
Klf7	TRANSFAC	NW_005853660.1	729	738	+	3.59016	2.63e-05	0.0493	GGGACGGGGG
Sp3	HOCOMOCO	NW_005853660.1	864	883	-	12.0826	2.63e-05	0.0279	GGGGCAGGGTGTGGGAGGAG
SP3	hTFtarget	NW_005853660.1	864	883	-	12.0826	2.63e-05	0.0276	GGGGCAGGGTGTGGGAGGAG
SP1	hTFtarget	NW_005853660.1	1113	1134	-	7.57576	2.64e-05	0.0326	CAGGGGAGGGGTGGCACATAGG
SP4	hTFtarget	NW_005853660.1	864	872	-	12.3596	2.64e-05	0.0503	TGGGAGGAG
Egr1	HOCOMOCO	NW_005853660.1	1124	1137	-	11.5152	2.64e-05	0.0509	GGGCAGGGGAGGGG
Irf4	HOCOMOCO	NW_005853660.1	731	748	+	12.1364	2.64e-05	0.103	GACGGGGGAAGAGAGAGG
EBF3	JASPAR	NW_005853660.1	891	903	+	12.3496	2.64e-05	0.0334	TCCCCCTGGGAGC
ZEB1	hTFtarget	NW_005853660.1	838	847	-	11.602	2.65e-05	0.103	CACTCACTTG
TFAP2C	hTFtarget	NW_005853660.1	1079	1090	+	13.055	2.65e-05	0.025	CCCCCAGGCCTA
PRDM9	CISBP	NW_005853660.1	1004	1027	+	11.2018	2.65e-05	0.0195	TCTTCCCTTACCCTCCTGGCCAGA
Hic1	TRANSFAC	NW_005853660.1	1118	1126	+	12.5769	2.66e-05	0.0603	GTGCCACCC
Hic1	JASPAR	NW_005853660.1	1118	1126	+	12.5769	2.66e-05	0.0602	GTGCCACCC
Hic1	CISBP	NW_005853660.1	1118	1126	+	12.5408	2.66e-05	0.0602	GTGCCACCC
Tbx20	TRANSFAC	NW_005853660.1	744	758	+	8.63265	2.66e-05	0.0526	AGAGGTGGGATGCAA
ZNF324	HOCOMOCO	NW_005853660.1	778	800	-	11.9641	2.66e-05	0.0502	GCTCTCCCCTGCACTTGCTGCCC
ZNF304	CISBP	NW_005853660.1	1508	1531	-	11.0826	2.67e-05	0.0191	GCGCAGCCCAGGTCCAGCCTAGGG
SP1	hTFtarget	NW_005853660.1	1119	1140	-	7.54545	2.67e-05	0.0326	GGAGGGCAGGGGAGGGGTGGCA
KLF1	hTFtarget	NW_005853660.1	1675	1686	+	11.5149	2.67e-05	0.106	AATAAATTAGGG
BCL11A	hTFtarget	NW_005853660.1	733	747	-	12.2653	2.67e-05	0.105	CTCTCTCTTCCCCCG
TFAP2C	hTFtarget	NW_005853660.1	1078	1088	+	11.3061	2.68e-05	0.0252	TCCCCCAGGCC
TFAP2C	hTFtarget	NW_005853660.1	1100	1110	-	11.3061	2.68e-05	0.0252	TCCCCCAGGCC
POU4F2	hTFtarget	NW_005853660.1	598	613	-	9.6	2.68e-05	0.106	CTGCATATCAAATTTG
Stat3	CISBP	NW_005853660.1	718	728	-	12.7374	2.68e-05	0.0534	TTTCCAGGAAA
ZNF132	CISBP	NW_005853660.1	1229	1243	+	11.4228	2.69e-05	0.0133	TCTTTCCTGCCCTCC
BHLHE22	JASPAR	NW_005853660.1	958	967	+	13.3061	2.69e-05	0.048	CACAGCTGGG
BHLHE22	JASPAR	NW_005853660.1	958	967	-	13.3061	2.69e-05	0.048	CCCAGCTGTG
SPIB	hTFtarget	NW_005853660.1	731	746	-	11.9756	2.71e-05	0.105	TCTCTCTTCCCCCGTC
MTF1	hTFtarget	NW_005853660.1	409	425	+	7.31633	2.71e-05	0.0352	GAACTCTTGTGCAAAAC
Tbx20	TRANSFAC	NW_005853660.1	1343	1357	-	8.58163	2.71e-05	0.0526	CAAGGTTTGAGGTGG
KLF12	HOCOMOCO	NW_005853660.1	1123	1133	-	11.7273	2.71e-05	0.104	AGGGGAGGGGT
Klf3	HOCOMOCO	NW_005853660.1	1125	1143	-	11.9697	2.72e-05	0.0254	CCAGGAGGGCAGGGGAGGG
ZFP14	JASPAR	NW_005853660.1	1126	1140	-	11.8315	2.72e-05	0.104	GGAGGGCAGGGGAGG
POU3F1	hTFtarget	NW_005853660.1	91	104	-	12.2376	2.73e-05	0.0541	AGTTTTTATGCAAG
KLF6	hTFtarget	NW_005853660.1	1112	1130	-	12.1212	2.73e-05	0.0174	GGAGGGGTGGCACATAGGA
Sox10	HOCOMOCO	NW_005853660.1	1695	1710	+	12.2879	2.73e-05	0.108	AAAGGGTAACATTGTC
SOX10	hTFtarget	NW_005853660.1	1695	1710	+	12.2879	2.73e-05	0.108	AAAGGGTAACATTGTC
Zfp3	TRANSFAC	NW_005853660.1	1000	1011	-	3.19672	2.73e-05	0.108	AGGGAAGACCAC
SOX8	CISBP	NW_005853660.1	510	526	+	2.20408	2.74e-05	0.108	GAACAGAGCCAGTGTCT
ZNF304	CISBP	NW_005853660.1	721	744	-	11.0275	2.74e-05	0.0191	TCTCTTCCCCCGTCCCTTTCCAGG
ZNF586	CISBP	NW_005853660.1	1083	1094	-	8.97959	2.74e-05	0.0263	TCCCTAGGCCTG
ZNF146	CISBP	NW_005853660.1	995	1009	+	12.0991	2.75e-05	0.0536	CCTGCGTGGTCTTCC
Zfp536	TRANSFAC	NW_005853660.1	1670	1687	-	-9.5082	2.75e-05	0.0363	ACCCTAATTTATTGAGAA
ZNF768	HOCOMOCO	NW_005853660.1	524	543	-	9.09091	2.76e-05	0.0361	CAGACACAGAGACAGACAGA
Elf5	HOCOMOCO	NW_005853660.1	1883	1899	+	11.9242	2.76e-05	0.054	GGCAAAAGGAAATTGAT
KLF4	hTFtarget	NW_005853660.1	1122	1133	+	12.0364	2.76e-05	0.0261	CACCCCTCCCCT
Ets2	HOCOMOCO	NW_005853660.1	1227	1239	-	11.8485	2.76e-05	0.0361	GGCAGGAAAGAAG
ETS2	hTFtarget	NW_005853660.1	1227	1239	-	11.8485	2.76e-05	0.0361	GGCAGGAAAGAAG
ZNF880	CISBP	NW_005853660.1	1166	1192	+	10.8909	2.76e-05	0.0131	CCTCATTCCCTCCACCACTCCACCCTA
TFAP2A	hTFtarget	NW_005853660.1	1504	1518	-	12.5306	2.76e-05	0.0345	CCAGCCTAGGGGGAG
KLF2	CISBP	NW_005853660.1	868	878	+	12.3061	2.76e-05	0.0522	TCCCACACCCT
KLF2	JASPAR	NW_005853660.1	868	878	+	12.3273	2.76e-05	0.0521	TCCCACACCCT
Myog	JASPAR	NW_005853660.1	958	968	+	13.3469	2.77e-05	0.105	CACAGCTGGGC
CTCF	hTFtarget	NW_005853660.1	1467	1484	+	11.2959	2.77e-05	0.106	GGGTGTGCCAGCTGGAGG
Gli2	JASPAR	NW_005853660.1	987	999	+	12.0183	2.77e-05	0.0517	CGGCCCACCCTGC
Osr2	TRANSFAC	NW_005853660.1	383	392	-	11.6885	2.77e-05	0.11	GTGCAAAAGC
ZNF75A	CISBP	NW_005853660.1	1302	1315	+	9.88776	2.78e-05	0.107	ACCCTCTCCCACAA
ETV3	hTFtarget	NW_005853660.1	601	621	-	8.17347	2.78e-05	0.056	AGAGGAAGCTGCATATCAAAT
POU5F1	hTFtarget	NW_005853660.1	691	707	-	11.8889	2.78e-05	0.11	CAAATTGTTATGGAAAA
ZNF787	CISBP	NW_005853660.1	1258	1277	+	10.1122	2.78e-05	0.108	AATGCCCAGGGGAGGCCTGG
ZNF304	CISBP	NW_005853660.1	1322	1345	+	10.9908	2.79e-05	0.0191	GCCCAACCCCTAGCTGGCTCCCCA
POU5F1	hTFtarget	NW_005853660.1	70	81	+	10.9694	2.79e-05	0.0556	TTATGCGCAAGA
ESR1	hTFtarget	NW_005853660.1	1381	1395	-	12	2.8e-05	0.0545	GGGGGAGCCTGGCCC
MAZ	hTFtarget	NW_005853660.1	731	752	+	11.5704	2.8e-05	0.00687	GACGGGGGAAGAGAGAGGTGGG
EGR1	hTFtarget	NW_005853660.1	857	876	+	10.8469	2.81e-05	0.105	CCTAATACTCCTCCCACACC
ZNF467	HOCOMOCO	NW_005853660.1	1167	1188	-	10.2959	2.81e-05	0.00649	GTGGAGTGGTGGAGGGAATGAG
ZNF444	CISBP	NW_005853660.1	1125	1140	+	4.28571	2.81e-05	0.0349	CCCTCCCCTGCCCTCC
CEBPA	hTFtarget	NW_005853660.1	132	143	-	12.6818	2.81e-05	0.0372	ACTTGTGCAAGA
KLF6	hTFtarget	NW_005853660.1	868	878	+	12.602	2.81e-05	0.107	TCCCACACCCT
ZNF263	hTFtarget	NW_005853660.1	1061	1081	+	11.2245	2.82e-05	0.0149	ACCTCCCCTTTTCTCCTTCCC
ZNF132	CISBP	NW_005853660.1	1221	1235	+	11.3252	2.82e-05	0.0133	ACCGTCCTTCTTTCC
ZKSCAN3	CISBP	NW_005853660.1	1158	1166	-	12.1382	2.82e-05	0.0544	GGCTAGCAC
ZNF768	HOCOMOCO	NW_005853660.1	1392	1411	-	9.0303	2.83e-05	0.0361	CTGGCTCAGGGATGCTGGGG
ETV3	hTFtarget	NW_005853660.1	601	621	+	8.12245	2.83e-05	0.056	ATTTGATATGCAGCTTCCTCT
Nhlh1	HOCOMOCO	NW_005853660.1	1468	1487	+	9.26829	2.83e-05	0.106	GGTGTGCCAGCTGGAGGCCT
VEZF1	hTFtarget	NW_005853660.1	735	756	+	11.7986	2.83e-05	0.00763	GGGGAAGAGAGAGGTGGGATGC
Nkx2-8	HOCOMOCO	NW_005853660.1	1917	1925	+	12.7541	2.83e-05	0.111	CTCAAGGGC
NKX2-8	hTFtarget	NW_005853660.1	1917	1925	+	12.7541	2.83e-05	0.111	CTCAAGGGC
Elf3	HOCOMOCO	NW_005853660.1	1884	1897	+	12.5909	2.83e-05	0.071	GCAAAAGGAAATTG
ELF3	hTFtarget	NW_005853660.1	1884	1897	+	12.5909	2.83e-05	0.0719	GCAAAAGGAAATTG
SPI1	hTFtarget	NW_005853660.1	1949	1967	+	10.5	2.83e-05	0.0549	AAATAGAAGAAGTAAAATT
KLF6	hTFtarget	NW_005853660.1	868	878	+	12.6207	2.84e-05	0.109	TCCCACACCCT
Ascl1	CISBP	NW_005853660.1	1471	1482	-	10.9091	2.84e-05	0.0844	TCCAGCTGGCAC
SOX9	hTFtarget	NW_005853660.1	1782	1797	-	-1.71429	2.84e-05	0.113	ATCAATTGTCAGTTAT
IRF3	hTFtarget	NW_005853660.1	704	723	-	9.10101	2.84e-05	0.0686	AGGAAAGGAAAACTAACAAA
Zic2	CISBP	NW_005853660.1	891	900	+	9.47619	2.85e-05	0.0547	TCCCCCTGGG
CEBPB	hTFtarget	NW_005853660.1	271	282	-	12.6535	2.85e-05	0.0282	TCTTGCGCAAGA
CEBPB	hTFtarget	NW_005853660.1	429	440	-	12.6535	2.85e-05	0.0282	TCTTGCGCAAGA
CEBPB	hTFtarget	NW_005853660.1	271	282	+	12.6535	2.85e-05	0.0282	TCTTGCGCAAGA
CEBPB	hTFtarget	NW_005853660.1	429	440	+	12.6535	2.85e-05	0.0282	TCTTGCGCAAGA
Zbtb3	TRANSFAC	NW_005853660.1	54	70	+	12.5789	2.86e-05	0.0368	GTCTACACTGCAGGCTT
Zbtb3	TRANSFAC	NW_005853660.1	440	456	-	12.5789	2.86e-05	0.0368	GTCTACACTGCAGGCTT
Mafg	JASPAR	NW_005853660.1	805	819	-	11.6525	2.86e-05	0.112	GTGATCACTCTGCAG
Prdm5	TRANSFAC	NW_005853660.1	349	360	-	12.1803	2.87e-05	0.0435	TTGTGCAAGAGC
EGR1	hTFtarget	NW_005853660.1	867	876	+	12.5046	2.87e-05	0.109	CTCCCACACC
KLF6	hTFtarget	NW_005853660.1	1117	1135	-	12.0455	2.87e-05	0.0174	GCAGGGGAGGGGTGGCACA
POU4F2	hTFtarget	NW_005853660.1	598	613	+	9.69697	2.87e-05	0.114	CAAATTTGATATGCAG
TEAD1	hTFtarget	NW_005853660.1	75	86	-	11.9266	2.88e-05	0.114	GACATTCTTGCG
SRF	hTFtarget	NW_005853660.1	1531	1540	-	12.7653	2.88e-05	0.115	ACATACATGG
Spi1	CISBP	NW_005853660.1	613	622	-	9.84	2.88e-05	0.115	AAGAGGAAGC
Zbtb3	TRANSFAC	NW_005853660.1	113	129	+	12.5658	2.89e-05	0.0368	ATCTACACTGCACGCAC
NFATC3	hTFtarget	NW_005853660.1	205	225	+	8.53061	2.89e-05	0.0739	GAGGAATAAGCCTTTTTGCAC
SOX18	hTFtarget	NW_005853660.1	1579	1593	+	4.84694	2.9e-05	0.0575	ATCAATAAGACTGAT
Ebf2	JASPAR	NW_005853660.1	890	902	-	12.1301	2.9e-05	0.0367	CTCCCAGGGGGAT
Sox10	CISBP	NW_005853660.1	511	525	+	0.367347	2.9e-05	0.115	AACAGAGCCAGTGTC
ZNF764	CISBP	NW_005853660.1	952	972	+	6.52041	2.91e-05	0.068	TGCTTGCACAGCTGGGCTGCC
Pax5	JASPAR	NW_005853660.1	1222	1241	-	12.2936	2.91e-05	0.0742	AGGGCAGGAAAGAAGGACGG
FOXK1	hTFtarget	NW_005853660.1	652	661	-	9.82653	2.91e-05	0.116	CTGACACAAT
Scrt2	TRANSFAC	NW_005853660.1	973	990	-	-5.2623	2.91e-05	0.113	GCCGCAGTGGTCATGCTG
ZNF655	CISBP	NW_005853660.1	830	839	+	8.02326	2.92e-05	0.116	TATGCTACCA
WT1	hTFtarget	NW_005853660.1	1231	1250	-	10.8182	2.92e-05	0.0151	GCGGGGTGGAGGGCAGGAAA
ZNF792	CISBP	NW_005853660.1	986	1015	+	-15.3061	2.93e-05	0.0346	GCGGCCCACCCTGCGTGGTCTTCCCTTACC
Spi1	HOCOMOCO	NW_005853660.1	730	744	+	11.6818	2.93e-05	0.113	GGACGGGGGAAGAGA
Klf15	HOCOMOCO	NW_005853660.1	1119	1137	-	10.8788	2.93e-05	0.0107	GGGCAGGGGAGGGGTGGCA
KLF15	hTFtarget	NW_005853660.1	1119	1137	-	10.8788	2.93e-05	0.0107	GGGCAGGGGAGGGGTGGCA
ZNF780A	CISBP	NW_005853660.1	845	868	+	11.9796	2.94e-05	0.0548	GTGGCCTCCCTTCCTAATACTCCT
E2F6	hTFtarget	NW_005853660.1	1230	1242	-	12.1545	2.94e-05	0.0555	GAGGGCAGGAAAG
Zic2	JASPAR	NW_005853660.1	956	969	+	11.8943	2.94e-05	0.11	TGCACAGCTGGGCT
Zfp281	TRANSFAC	NW_005853660.1	1236	1250	+	11.8171	2.94e-05	0.0403	TGCCCTCCACCCCGC
CTCF	hTFtarget	NW_005853660.1	1471	1490	-	11.6818	2.95e-05	0.106	CTTAGGCCTCCAGCTGGCAC
ZFP42	hTFtarget	NW_005853660.1	294	308	-	8.18367	2.95e-05	0.117	TGATGGCCATTTTAG
Zic3	JASPAR	NW_005853660.1	1473	1485	+	12.2553	2.95e-05	0.109	GCCAGCTGGAGGC
En1	JASPAR	NW_005853660.1	1358	1368	-	9.93043	2.95e-05	0.117	TGGTGGTGGCC
ZNF730	CISBP	NW_005853660.1	1336	1344	-	12.5872	2.96e-05	0.066	GGGGAGCCA
KLF7	JASPAR	NW_005853660.1	1441	1449	-	13.1461	2.96e-05	0.0695	AGGGTGGGG
VEZF1	hTFtarget	NW_005853660.1	1064	1085	-	11.7292	2.96e-05	0.00763	CTGGGGGAAGGAGAAAAGGGGA
PAX5	hTFtarget	NW_005853660.1	967	981	+	12.1414	2.96e-05	0.11	GCTGCCCAGCATGAC
Etv6	HOCOMOCO	NW_005853660.1	1230	1238	-	12.2576	2.96e-05	0.114	GCAGGAAAG
ZFP1	CISBP	NW_005853660.1	867	881	+	11.949	2.97e-05	0.117	CTCCCACACCCTGCC
ZNF792	CISBP	NW_005853660.1	1127	1156	+	-15.3776	2.97e-05	0.0346	CTCCCCTGCCCTCCTGGGTCAGGCCAGGGA
ZNF467	CISBP	NW_005853660.1	1130	1141	+	11.2041	2.99e-05	0.0187	CCCTGCCCTCCT
ZNF383	CISBP	NW_005853660.1	857	883	+	8.02752	2.99e-05	0.036	CCTAATACTCCTCCCACACCCTGCCCC
CEBPG	hTFtarget	NW_005853660.1	271	282	+	12.2673	2.99e-05	0.0296	TCTTGCGCAAGA
CEBPG	hTFtarget	NW_005853660.1	271	282	-	12.2673	2.99e-05	0.0296	TCTTGCGCAAGA
CEBPG	hTFtarget	NW_005853660.1	429	440	+	12.2673	2.99e-05	0.0296	TCTTGCGCAAGA
CEBPG	hTFtarget	NW_005853660.1	429	440	-	12.2673	2.99e-05	0.0296	TCTTGCGCAAGA
ZSCAN22	HOCOMOCO	NW_005853660.1	863	878	-	11.4273	2.99e-05	0.0541	AGGGTGTGGGAGGAGT
Elf2	HOCOMOCO	NW_005853660.1	1226	1240	-	12.2936	2.99e-05	0.0961	GGGCAGGAAAGAAGG
ZNF770	HOCOMOCO	NW_005853660.1	999	1020	-	10.3636	2.99e-05	0.0277	AGGAGGGTAAGGGAAGACCACG
PAX6	hTFtarget	NW_005853660.1	728	740	-	10.2079	3e-05	0.109	TTCCCCCGTCCCT
NR1I2	hTFtarget	NW_005853660.1	776	792	-	11.8553	3e-05	0.118	CTGCACTTGCTGCCCCC
ZNF281	hTFtarget	NW_005853660.1	1073	1084	+	10.3469	3e-05	0.0365	CTCCTTCCCCCA
Sp1	TRANSFAC	NW_005853660.1	864	877	-	11.9759	3.01e-05	0.0188	GGGTGTGGGAGGAG
SPI1	hTFtarget	NW_005853660.1	1060	1073	-	5.87273	3.01e-05	0.0398	GAAAAGGGGAGGTC
CEBPE	hTFtarget	NW_005853660.1	271	282	+	12.1717	3.01e-05	0.0298	TCTTGCGCAAGA
CEBPE	hTFtarget	NW_005853660.1	271	282	-	12.1717	3.01e-05	0.0298	TCTTGCGCAAGA
CEBPE	hTFtarget	NW_005853660.1	429	440	+	12.1717	3.01e-05	0.0298	TCTTGCGCAAGA
CEBPE	hTFtarget	NW_005853660.1	429	440	-	12.1717	3.01e-05	0.0298	TCTTGCGCAAGA
EGR1	hTFtarget	NW_005853660.1	865	877	+	12.0714	3.01e-05	0.113	TCCTCCCACACCC
ZNF436	CISBP	NW_005853660.1	1868	1882	+	8.72449	3.02e-05	0.0577	TCCCTCAGGAGGCCA
Nkx2-1	CISBP	NW_005853660.1	1031	1040	+	11.4771	3.02e-05	0.099	GTGGAGTGCC
ZNF467	HOCOMOCO	NW_005853660.1	723	744	+	10.1429	3.02e-05	0.00657	TGGAAAGGGACGGGGGAAGAGA
KLF15	hTFtarget	NW_005853660.1	864	878	+	11.7857	3.03e-05	0.0288	CTCCTCCCACACCCT
Hand1	HOCOMOCO	NW_005853660.1	1294	1310	+	12.2727	3.03e-05	0.0654	AGCCCTGGACCCTCTCC
Zfp583	TRANSFAC	NW_005853660.1	1065	1084	-	-7.29508	3.04e-05	0.085	TGGGGGAAGGAGAAAAGGGG
ZNF317	HOCOMOCO	NW_005853660.1	1533	1552	-	11.2581	3.04e-05	0.115	GAATACCAGCAGACATACAT
NR1I2	hTFtarget	NW_005853660.1	776	792	+	11.8571	3.04e-05	0.12	GGGGGCAGCAAGTGCAG
KLF2	CISBP	NW_005853660.1	868	878	+	12.2551	3.04e-05	0.0565	TCCCACACCCT
Sp5	HOCOMOCO	NW_005853660.1	874	897	-	11.1667	3.04e-05	0.00952	AGGGGGATGACAGTGGGGCAGGGT
CEBPA	hTFtarget	NW_005853660.1	314	327	-	12.1545	3.04e-05	0.0372	CTCTTGCACAAGAA
Srebf1	HOCOMOCO	NW_005853660.1	195	205	-	11.8716	3.04e-05	0.116	CGTGGGGAGAG
KLF12	CISBP	NW_005853660.1	1439	1449	+	10.8878	3.05e-05	0.116	TACCCCACCCT
E2F6	hTFtarget	NW_005853660.1	1231	1241	-	12.7653	3.05e-05	0.118	AGGGCAGGAAA
ZNF765	CISBP	NW_005853660.1	1407	1424	-	11.5505	3.05e-05	0.0566	ACTTGTCAGGGACCTGGC
Stat2	JASPAR	NW_005853660.1	662	674	+	12.0567	3.05e-05	0.121	GAAAACAGAATGT
ZSCAN29	CISBP	NW_005853660.1	112	123	+	11.8532	3.05e-05	0.0196	CATCTACACTGC
ZSCAN29	CISBP	NW_005853660.1	370	381	-	11.8532	3.05e-05	0.0196	CATCTACACTGC
CTCF	hTFtarget	NW_005853660.1	1471	1485	+	11.2041	3.06e-05	0.115	GTGCCAGCTGGAGGC
ZSCAN31	HOCOMOCO	NW_005853660.1	1230	1247	-	11.6383	3.06e-05	0.116	GGGTGGAGGGCAGGAAAG
E2F8	hTFtarget	NW_005853660.1	590	601	+	7.17073	3.06e-05	0.119	ATGCCCACCAAA
Sp5	HOCOMOCO	NW_005853660.1	1167	1190	-	11.1515	3.06e-05	0.00952	GGGTGGAGTGGTGGAGGGAATGAG
ESR2	hTFtarget	NW_005853660.1	1381	1395	-	12.0769	3.07e-05	0.0599	GGGGGAGCCTGGCCC
CEBPA	hTFtarget	NW_005853660.1	131	144	+	12.1382	3.07e-05	0.0372	TTCTTGCACAAGTA
ZNF419	CISBP	NW_005853660.1	734	754	-	10.9455	3.07e-05	0.0595	ATCCCACCTCTCTCTTCCCCC
NR3C1	hTFtarget	NW_005853660.1	1461	1475	-	12.1212	3.08e-05	0.0607	GGCACACCCTGAGCT
Prdm1	HOCOMOCO	NW_005853660.1	737	750	+	12.0758	3.08e-05	0.118	GGAAGAGAGAGGTG
PRDM1	hTFtarget	NW_005853660.1	737	750	+	12.0758	3.08e-05	0.117	GGAAGAGAGAGGTG
Erg	HOCOMOCO	NW_005853660.1	1227	1240	-	12.5152	3.08e-05	0.119	GGGCAGGAAAGAAG
Wt1	JASPAR	NW_005853660.1	1435	1448	+	11.8374	3.09e-05	0.0194	ACCCTACCCCACCC
TFAP2A	hTFtarget	NW_005853660.1	1079	1087	-	11.2895	3.09e-05	0.0579	GCCTGGGGG
TFAP2A	hTFtarget	NW_005853660.1	1101	1109	+	11.2895	3.09e-05	0.0579	GCCTGGGGG
Bcl6b	TRANSFAC	NW_005853660.1	715	730	-	11.979	3.09e-05	0.123	CCTTTCCAGGAAAGGA
KLF16	JASPAR	NW_005853660.1	1123	1133	+	11.9828	3.09e-05	0.0688	ACCCCTCCCCT
CEBPD	hTFtarget	NW_005853660.1	271	282	+	12.55	3.09e-05	0.0305	TCTTGCGCAAGA
CEBPD	hTFtarget	NW_005853660.1	271	282	-	12.55	3.09e-05	0.0305	TCTTGCGCAAGA
CEBPD	hTFtarget	NW_005853660.1	429	440	+	12.55	3.09e-05	0.0305	TCTTGCGCAAGA
CEBPD	hTFtarget	NW_005853660.1	429	440	-	12.55	3.09e-05	0.0305	TCTTGCGCAAGA
VEZF1	hTFtarget	NW_005853660.1	862	883	-	11.6597	3.1e-05	0.00763	GGGGCAGGGTGTGGGAGGAGTA
KLF1	hTFtarget	NW_005853660.1	870	878	-	13.1348	3.1e-05	0.0393	AGGGTGTGG
GLIS1	CISBP	NW_005853660.1	1473	1486	+	12.3469	3.1e-05	0.117	GCCAGCTGGAGGCC
ZNF467	CISBP	NW_005853660.1	729	749	-	10.7677	3.1e-05	0.00644	ACCTCTCTCTTCCCCCGTCCC
ZNF419	CISBP	NW_005853660.1	739	759	-	10.9273	3.1e-05	0.0595	ATTGCATCCCACCTCTCTCTT
CDX2	hTFtarget	NW_005853660.1	42	52	-	12.8983	3.1e-05	0.124	TAGCCATAAAG
ZNF264	CISBP	NW_005853660.1	840	851	-	12.4286	3.1e-05	0.124	AGGCCACTCACT
CEBPA	hTFtarget	NW_005853660.1	271	282	+	12.0708	3.11e-05	0.0307	TCTTGCGCAAGA
CEBPA	hTFtarget	NW_005853660.1	271	282	-	12.0708	3.11e-05	0.0307	TCTTGCGCAAGA
CEBPA	hTFtarget	NW_005853660.1	429	440	+	12.0708	3.11e-05	0.0307	TCTTGCGCAAGA
CEBPA	hTFtarget	NW_005853660.1	429	440	-	12.0708	3.11e-05	0.0307	TCTTGCGCAAGA
ZNF524	CISBP	NW_005853660.1	1290	1304	+	10.2245	3.11e-05	0.114	CCCGAGCCCTGGACC
Klf15	HOCOMOCO	NW_005853660.1	728	746	+	10.7576	3.11e-05	0.0107	AGGGACGGGGGAAGAGAGA
KLF15	hTFtarget	NW_005853660.1	728	746	+	10.7576	3.11e-05	0.0107	AGGGACGGGGGAAGAGAGA
KLF16	CISBP	NW_005853660.1	1123	1133	+	11.9592	3.11e-05	0.0677	ACCCCTCCCCT
ZNF580	CISBP	NW_005853660.1	734	752	-	11.2818	3.12e-05	0.0311	CCCACCTCTCTCTTCCCCC
ZNF580	CISBP	NW_005853660.1	1142	1159	-	10.8586	3.12e-05	0.0248	ACTTCCCTGGCCTGACCC
CTCF	hTFtarget	NW_005853660.1	1470	1487	+	10.8163	3.12e-05	0.119	TGTGCCAGCTGGAGGCCT
Ascl1	HOCOMOCO	NW_005853660.1	779	792	-	12.3182	3.12e-05	0.0783	CTGCACTTGCTGCC
PAX5	hTFtarget	NW_005853660.1	967	981	+	12.04	3.12e-05	0.118	GCTGCCCAGCATGAC
ZSCAN29	JASPAR	NW_005853660.1	370	381	-	11.8033	3.13e-05	0.0204	CATCTACACTGC
ZSCAN29	JASPAR	NW_005853660.1	112	123	+	11.8033	3.13e-05	0.0204	CATCTACACTGC
ZNF260	CISBP	NW_005853660.1	1126	1140	+	12.156	3.13e-05	0.0329	CCTCCCCTGCCCTCC
Sp1	HOCOMOCO	NW_005853660.1	1114	1137	-	9.82258	3.13e-05	0.00936	GGGCAGGGGAGGGGTGGCACATAG
CTCF	hTFtarget	NW_005853660.1	797	831	+	8.9633	3.13e-05	0.0805	GAGCTATCCTGCAGAGTGATCACTGGAGGCAGCTA
PRDM1	hTFtarget	NW_005853660.1	739	753	-	12.2449	3.13e-05	0.0607	TCCCACCTCTCTCTT
ZNF143	hTFtarget	NW_005853660.1	916	930	+	12	3.14e-05	0.0423	ATCTCCCATAGGACT
ZNF180	CISBP	NW_005853660.1	1118	1138	+	10.4771	3.14e-05	0.0246	GTGCCACCCCTCCCCTGCCCT
Zfp105	TRANSFAC	NW_005853660.1	1755	1769	+	11.5306	3.15e-05	0.125	AGCAAATAACATATG
ZNF304	CISBP	NW_005853660.1	864	887	+	10.7431	3.15e-05	0.0191	CTCCTCCCACACCCTGCCCCACTG
Zscan10	CISBP	NW_005853660.1	1169	1178	+	11.202	3.16e-05	0.0371	CATTCCCTCC
RXRB	hTFtarget	NW_005853660.1	1730	1743	+	3.61818	3.16e-05	0.123	AGGTTCAAAAGTGA
Insm1	HOCOMOCO	NW_005853660.1	1077	1088	-	8.97959	3.16e-05	0.0693	GGCCTGGGGGAA
INSM1	hTFtarget	NW_005853660.1	1077	1088	-	8.97959	3.16e-05	0.0693	GGCCTGGGGGAA
Rxrb	CISBP	NW_005853660.1	1730	1743	+	4.82653	3.16e-05	0.124	AGGTTCAAAAGTGA
ZNF543	CISBP	NW_005853660.1	1518	1529	+	12.6147	3.17e-05	0.0473	GACCTGGGCTGC
Ar	JASPAR	NW_005853660.1	662	678	-	8.86207	3.17e-05	0.0807	GGGCACATTCTGTTTTC
ZNF224	CISBP	NW_005853660.1	212	232	-	11.6636	3.18e-05	0.125	AGCTTTTGTGCAAAAAGGCTT
ZNF513	CISBP	NW_005853660.1	1359	1373	+	5.03061	3.18e-05	0.122	GCCACCACCATCCCC
Cebpb	CISBP	NW_005853660.1	272	281	+	11.3762	3.18e-05	0.0315	CTTGCGCAAG
Cebpb	CISBP	NW_005853660.1	272	281	-	11.3762	3.18e-05	0.0315	CTTGCGCAAG
Cebpb	CISBP	NW_005853660.1	430	439	+	11.3762	3.18e-05	0.0315	CTTGCGCAAG
Cebpb	CISBP	NW_005853660.1	430	439	-	11.3762	3.18e-05	0.0315	CTTGCGCAAG
ZNF121	CISBP	NW_005853660.1	1083	1106	-	10.9541	3.18e-05	0.0235	CCAGGCCAGCACTCCCTAGGCCTG
ZFP41	CISBP	NW_005853660.1	791	805	-	7.83673	3.18e-05	0.123	GGATAGCTCTCCCCT
POU3F2	hTFtarget	NW_005853660.1	70	81	+	12.0202	3.19e-05	0.126	TTATGCGCAAGA
ZNF121	CISBP	NW_005853660.1	1145	1168	+	10.945	3.2e-05	0.0235	TCAGGCCAGGGAAGTGCTAGCCCT
PRDM9	CISBP	NW_005853660.1	1167	1190	+	10.8165	3.2e-05	0.0196	CTCATTCCCTCCACCACTCCACCC
Nkx2-1	HOCOMOCO	NW_005853660.1	1030	1039	+	12.3485	3.2e-05	0.0698	TGTGGAGTGC
Zbtb12	TRANSFAC	NW_005853660.1	1802	1818	-	11.2632	3.2e-05	0.127	TTGATGTTCCAGATACT
CTCF	hTFtarget	NW_005853660.1	304	322	+	6.16	3.21e-05	0.127	CATCAGAGCTTTCTTGTGC
ZNF341	HOCOMOCO	NW_005853660.1	1140	1161	+	11.6341	3.21e-05	0.0147	CTGGGTCAGGCCAGGGAAGTGC
Tal1	HOCOMOCO	NW_005853660.1	1066	1085	-	12.3636	3.22e-05	0.128	CTGGGGGAAGGAGAAAAGGG
Zfp281	CISBP	NW_005853660.1	1124	1138	+	10.0306	3.22e-05	0.0169	CCCCTCCCCTGCCCT
ZIC2	hTFtarget	NW_005853660.1	971	981	-	12.2143	3.22e-05	0.0514	GTCATGCTGGG
ERG	hTFtarget	NW_005853660.1	1228	1240	-	12.3939	3.23e-05	0.0754	GGGCAGGAAAGAA
HOXC4	hTFtarget	NW_005853660.1	1821	1828	+	11.8713	3.23e-05	0.129	TTAATTAT
HOXC4	hTFtarget	NW_005853660.1	1821	1828	+	11.9307	3.23e-05	0.129	TTAATTAT
CTCF	hTFtarget	NW_005853660.1	1470	1487	+	10.4082	3.23e-05	0.0785	TGTGCCAGCTGGAGGCCT
TBX3	hTFtarget	NW_005853660.1	1340	1350	-	11.6818	3.23e-05	0.0808	TGAGGTGGGGA
ZNF7	CISBP	NW_005853660.1	641	661	-	11.2477	3.23e-05	0.0639	CTGACACAATCAAATCCTGAC
E2F6	hTFtarget	NW_005853660.1	1229	1241	-	12.0571	3.23e-05	0.123	AGGGCAGGAAAGA
STAT2	hTFtarget	NW_005853660.1	706	724	-	11.2424	3.24e-05	0.064	CAGGAAAGGAAAACTAACA
RXRG	hTFtarget	NW_005853660.1	1730	1743	+	6.30612	3.24e-05	0.127	AGGTTCAAAAGTGA
ZNF341	CISBP	NW_005853660.1	728	748	-	11.8776	3.24e-05	0.0255	CCTCTCTCTTCCCCCGTCCCT
NFATC4	hTFtarget	NW_005853660.1	1251	1260	-	12.2959	3.24e-05	0.129	ATTTTCCATA
ZNF580	CISBP	NW_005853660.1	1362	1380	+	11.2091	3.24e-05	0.0311	ACCACCATCCCCAAACCTT
Myog	HOCOMOCO	NW_005853660.1	1471	1483	-	12.5	3.24e-05	0.11	CTCCAGCTGGCAC
MYOG	hTFtarget	NW_005853660.1	1471	1483	-	12.5	3.24e-05	0.11	CTCCAGCTGGCAC
Nkx2-2	HOCOMOCO	NW_005853660.1	1178	1188	-	11.7121	3.25e-05	0.127	GTGGAGTGGTG
ISL2	JASPAR	NW_005853660.1	1749	1756	+	11.3717	3.26e-05	0.13	GCACTTAG
TBX1	JASPAR	NW_005853660.1	762	769	-	11.9388	3.26e-05	0.127	AAGTGTGA
ISL2	CISBP	NW_005853660.1	1749	1756	-	11.1782	3.26e-05	0.13	CTAAGTGC
ISL1	hTFtarget	NW_005853660.1	1749	1756	-	11.4	3.26e-05	0.13	CTAAGTGC
ISL1	hTFtarget	NW_005853660.1	1749	1756	-	12.05	3.26e-05	0.13	CTAAGTGC
ISL1	hTFtarget	NW_005853660.1	1749	1756	-	12.0404	3.26e-05	0.13	CTAAGTGC
TBX1	CISBP	NW_005853660.1	762	769	-	11.9388	3.26e-05	0.128	AAGTGTGA
ISL2	CISBP	NW_005853660.1	1749	1756	-	11.3186	3.26e-05	0.13	CTAAGTGC
Zbtb12	CISBP	NW_005853660.1	1805	1814	-	11.1122	3.26e-05	0.13	TGTTCCAGAT
SOX8	CISBP	NW_005853660.1	1578	1594	-	1.67347	3.26e-05	0.129	TATCAGTCTTATTGATA
ZNF880	CISBP	NW_005853660.1	724	750	-	10.5636	3.26e-05	0.0131	CACCTCTCTCTTCCCCCGTCCCTTTCC
ZNF432	CISBP	NW_005853660.1	1070	1099	+	8.54455	3.26e-05	0.0165	TTTCTCCTTCCCCCAGGCCTAGGGAGTGCT
DMRT2	hTFtarget	NW_005853660.1	1674	1683	-	12.1584	3.27e-05	0.0651	TAATTTATTG
TAL1	hTFtarget	NW_005853660.1	1067	1085	-	12.1515	3.27e-05	0.128	CTGGGGGAAGGAGAAAAGG
BARHL2	CISBP	NW_005853660.1	1677	1692	+	12.126	3.27e-05	0.13	TAAATTAGGGTAATTG
WT1	hTFtarget	NW_005853660.1	730	749	+	10.5909	3.28e-05	0.0151	GGACGGGGGAAGAGAGAGGT
ZNF680	HOCOMOCO	NW_005853660.1	196	215	+	6.51429	3.28e-05	0.129	TCTCCCCACGAGGAATAAGC
CEBPB	hTFtarget	NW_005853660.1	272	282	+	12.2973	3.29e-05	0.0326	CTTGCGCAAGA
CEBPB	hTFtarget	NW_005853660.1	271	281	-	12.2973	3.29e-05	0.0326	CTTGCGCAAGA
CEBPB	hTFtarget	NW_005853660.1	430	440	+	12.2973	3.29e-05	0.0326	CTTGCGCAAGA
CEBPB	hTFtarget	NW_005853660.1	429	439	-	12.2973	3.29e-05	0.0326	CTTGCGCAAGA
YY1	hTFtarget	NW_005853660.1	294	307	-	10.9184	3.29e-05	0.131	GATGGCCATTTTAG
MAZ	hTFtarget	NW_005853660.1	1123	1131	+	12.1837	3.29e-05	0.108	ACCCCTCCC
Rorc	HOCOMOCO	NW_005853660.1	878	889	-	12.1273	3.29e-05	0.129	GACAGTGGGGCA
RORC	hTFtarget	NW_005853660.1	878	889	-	12.1273	3.29e-05	0.129	GACAGTGGGGCA
ZNF250	hTFtarget	NW_005853660.1	1082	1091	+	11.3131	3.29e-05	0.108	CCAGGCCTAG
CTCF	hTFtarget	NW_005853660.1	1469	1487	-	10.3279	3.29e-05	0.129	AGGCCTCCAGCTGGCACAC
KLF1	hTFtarget	NW_005853660.1	1177	1191	+	12.051	3.29e-05	0.0368	CCACCACTCCACCCT
ZNF492	CISBP	NW_005853660.1	896	913	-	9.8	3.29e-05	0.101	CCATTGTGGTGCTCCCAG
Zic2	TRANSFAC	NW_005853660.1	890	904	+	11.7278	3.29e-05	0.123	ATCCCCCTGGGAGCA
IRF4	hTFtarget	NW_005853660.1	1950	1967	+	11.3131	3.3e-05	0.0646	AATAGAAGAAGTAAAATT
ZNF680	CISBP	NW_005853660.1	708	728	+	11.2755	3.3e-05	0.13	TTAGTTTTCCTTTCCTGGAAA
KLF12	CISBP	NW_005853660.1	1439	1449	+	10.7347	3.3e-05	0.0628	TACCCCACCCT
SMAD4	hTFtarget	NW_005853660.1	525	537	+	12.1122	3.3e-05	0.129	CTGTCTGTCTCTG
ZBTB45	CISBP	NW_005853660.1	284	294	-	12.2626	3.32e-05	0.132	GCCATAGGGGT
Egr1	CISBP	NW_005853660.1	864	876	+	12.1468	3.32e-05	0.126	CTCCTCCCACACC
Tead4	HOCOMOCO	NW_005853660.1	1563	1577	+	12.1667	3.32e-05	0.128	GAATTCTAGGCACTG
SOX9	hTFtarget	NW_005853660.1	510	526	+	-0.306122	3.33e-05	0.131	GAACAGAGCCAGTGTCT
MAZ	hTFtarget	NW_005853660.1	728	738	-	11.7347	3.33e-05	0.0621	CCCCCGTCCCT
TFAP4	hTFtarget	NW_005853660.1	1762	1771	-	11.4388	3.33e-05	0.0658	GTCATATGTT
ZNF467	HOCOMOCO	NW_005853660.1	729	750	+	9.93878	3.33e-05	0.00683	GGGACGGGGGAAGAGAGAGGTG
Zbtb17	HOCOMOCO	NW_005853660.1	1496	1514	-	10.8265	3.33e-05	0.0162	CCTAGGGGGAGCAGGGAAG
ZNF132	CISBP	NW_005853660.1	1164	1178	+	11	3.33e-05	0.014	GCCCTCATTCCCTCC
WT1	hTFtarget	NW_005853660.1	1388	1398	+	12.5714	3.33e-05	0.0419	GCTCCCCCAGC
ZNF143	hTFtarget	NW_005853660.1	1305	1319	+	11.8716	3.33e-05	0.0423	CTCTCCCACAACCCC
Prdm5	TRANSFAC	NW_005853660.1	317	328	+	11.8361	3.33e-05	0.0435	TTGTGCAAGAGA
ESRRA	hTFtarget	NW_005853660.1	1381	1395	-	11.7374	3.34e-05	0.0639	GGGGGAGCCTGGCCC
SNAI1	hTFtarget	NW_005853660.1	940	954	+	11.9796	3.34e-05	0.0637	CCCACCACTTGCTGC
AR	hTFtarget	NW_005853660.1	664	678	-	12.4615	3.34e-05	0.129	GGGCACATTCTGTTT
ZNF76	hTFtarget	NW_005853660.1	1305	1325	-	10	3.34e-05	0.126	GGGCTTGGGGTTGTGGGAGAG
CEBPG	hTFtarget	NW_005853660.1	271	282	+	12.16	3.34e-05	0.033	TCTTGCGCAAGA
CEBPG	hTFtarget	NW_005853660.1	429	440	+	12.16	3.34e-05	0.033	TCTTGCGCAAGA
CEBPG	hTFtarget	NW_005853660.1	271	282	-	12.16	3.34e-05	0.033	TCTTGCGCAAGA
CEBPG	hTFtarget	NW_005853660.1	429	440	-	12.16	3.34e-05	0.033	TCTTGCGCAAGA
HMX2	CISBP	NW_005853660.1	1749	1757	-	10.899	3.34e-05	0.133	GCTAAGTGC
ZNF662	CISBP	NW_005853660.1	1123	1140	+	11.578	3.34e-05	0.0425	ACCCCTCCCCTGCCCTCC
TFEC	JASPAR	NW_005853660.1	1902	1911	-	12.378	3.35e-05	0.131	AGCACATGAT
TFEC	CISBP	NW_005853660.1	1902	1911	-	12.3367	3.35e-05	0.129	AGCACATGAT
TFAP2C	hTFtarget	NW_005853660.1	1078	1089	+	11.8687	3.35e-05	0.0627	TCCCCCAGGCCT
PAX6	hTFtarget	NW_005853660.1	729	741	+	10.25	3.35e-05	0.119	GGGACGGGGGAAG
AR	hTFtarget	NW_005853660.1	662	678	+	9.31633	3.35e-05	0.0809	GAAAACAGAATGTGCCC
DMRT3	hTFtarget	NW_005853660.1	1574	1586	+	12.2041	3.36e-05	0.134	ACTGTATCAATAA
TFAP4	hTFtarget	NW_005853660.1	959	968	-	12.4681	3.36e-05	0.0736	GCCCAGCTGT
ZNF485	CISBP	NW_005853660.1	1059	1073	+	11.3303	3.36e-05	0.128	GGACCTCCCCTTTTC
IKZF1	hTFtarget	NW_005853660.1	613	624	-	12.0569	3.37e-05	0.115	ATAAGAGGAAGC
DMRTA2	CISBP	NW_005853660.1	1574	1583	+	6.23179	3.37e-05	0.134	ACTGTATCAA
Msgn1	HOCOMOCO	NW_005853660.1	360	371	-	12.197	3.37e-05	0.0655	GCCATCTGCTTT
ZFP28	HOCOMOCO	NW_005853660.1	1946	1965	-	9.42424	3.38e-05	0.134	TTTTACTTCTTCTATTTTAT
ZNF281	hTFtarget	NW_005853660.1	1303	1314	+	10.0714	3.39e-05	0.0365	CCCTCTCCCACA
PPARD	hTFtarget	NW_005853660.1	1729	1744	+	8.73469	3.39e-05	0.131	TAGGTTCAAAAGTGAC
PRDM6	CISBP	NW_005853660.1	1947	1967	-	11.6408	3.4e-05	0.131	AATTTTACTTCTTCTATTTTA
NKX2-5	hTFtarget	NW_005853660.1	1180	1187	-	10.3182	3.4e-05	0.0449	TGGAGTGG
Hif1a	HOCOMOCO	NW_005853660.1	126	133	-	11.7273	3.4e-05	0.135	GAACGTGC
HIF1A	hTFtarget	NW_005853660.1	126	133	-	11.7273	3.4e-05	0.135	GAACGTGC
Zfp532	TRANSFAC	NW_005853660.1	1077	1084	-	11.5738	3.4e-05	0.132	TGGGGGAA
Sp1	HOCOMOCO	NW_005853660.1	1065	1088	-	9.65323	3.4e-05	0.00936	GGCCTGGGGGAAGGAGAAAAGGGG
ZBTB7C	CISBP	NW_005853660.1	1359	1370	+	12.0612	3.4e-05	0.131	GCCACCACCATC
ZNF730	CISBP	NW_005853660.1	846	854	-	12.4862	3.41e-05	0.066	GGGAGGCCA
CTCF	hTFtarget	NW_005853660.1	1470	1487	+	10.4082	3.42e-05	0.128	TGTGCCAGCTGGAGGCCT
GLI2	hTFtarget	NW_005853660.1	996	1007	-	11.7069	3.42e-05	0.133	AAGACCACGCAG
NFATC4	hTFtarget	NW_005853660.1	1251	1260	+	12.8077	3.42e-05	0.135	TATGGAAAAT
Hand1	HOCOMOCO	NW_005853660.1	1270	1286	+	12.0909	3.42e-05	0.0654	AGGCCTGGTGCATCTCC
CEBPD	hTFtarget	NW_005853660.1	218	230	+	12.1468	3.43e-05	0.0167	TTTTGCACAAAAG
ZNF180	CISBP	NW_005853660.1	870	890	+	10.2936	3.43e-05	0.0246	CCACACCCTGCCCCACTGTCA
ZNF586	CISBP	NW_005853660.1	1098	1109	-	8.45918	3.43e-05	0.0263	CCCCCAGGCCAG
ZNF281	hTFtarget	NW_005853660.1	1122	1133	-	9.13483	3.43e-05	0.0427	AGGGGAGGGGTG
PPARD	hTFtarget	NW_005853660.1	1729	1744	+	8.12245	3.44e-05	0.133	TAGGTTCAAAAGTGAC
NFATC1	hTFtarget	NW_005853660.1	1251	1260	-	12.7431	3.44e-05	0.137	ATTTTCCATA
ZNF468	CISBP	NW_005853660.1	1121	1132	+	9.62245	3.44e-05	0.13	CCACCCCTCCCC
NFATC3	hTFtarget	NW_005853660.1	205	225	+	10.4592	3.44e-05	0.0678	GAGGAATAAGCCTTTTTGCAC
XBP1	hTFtarget	NW_005853660.1	48	60	+	11.2041	3.45e-05	0.0685	GGCTACGTCTACA
XBP1	hTFtarget	NW_005853660.1	450	462	-	11.2041	3.45e-05	0.0685	GGCTACGTCTACA
ZBTB18	hTFtarget	NW_005853660.1	957	969	-	11.3571	3.45e-05	0.134	AGCCCAGCTGTGC
SP2	hTFtarget	NW_005853660.1	9	25	+	10.398	3.45e-05	0.0957	ACAACCCCTGCCAACTT
NFIL3	hTFtarget	NW_005853660.1	89	101	-	12.0629	3.45e-05	0.137	TTTTATGCAAGAA
KLF5	hTFtarget	NW_005853660.1	1466	1475	-	12.3945	3.45e-05	0.0505	GGCACACCCT
NFATC3	hTFtarget	NW_005853660.1	205	225	-	10.449	3.46e-05	0.0678	GTGCAAAAAGGCTTATTCCTC
IRF3	hTFtarget	NW_005853660.1	1883	1902	+	8.62626	3.47e-05	0.0686	GGCAAAAGGAAATTGATAAA
ZNF71	CISBP	NW_005853660.1	709	722	+	9.89908	3.47e-05	0.138	TAGTTTTCCTTTCC
ZBTB7C	JASPAR	NW_005853660.1	1359	1370	+	12.0806	3.47e-05	0.135	GCCACCACCATC
Ets1	JASPAR	NW_005853660.1	610	624	+	12.2241	3.47e-05	0.136	GCAGCTTCCTCTTAT
RXRB	hTFtarget	NW_005853660.1	1730	1744	+	9.42857	3.47e-05	0.135	AGGTTCAAAAGTGAC
KLF6	hTFtarget	NW_005853660.1	1233	1251	-	11.7576	3.47e-05	0.0174	AGCGGGGTGGAGGGCAGGA
ZNF502	CISBP	NW_005853660.1	373	399	+	10.1376	3.48e-05	0.134	GTGTAGATGTGCTTTTGCACAAGAACT
ZNF684	CISBP	NW_005853660.1	884	897	+	9.02041	3.48e-05	0.067	ACTGTCATCCCCCT
Klf5	HOCOMOCO	NW_005853660.1	988	1002	-	11.6667	3.48e-05	0.0277	CACGCAGGGTGGGCC
NFAT5	hTFtarget	NW_005853660.1	1252	1265	-	9.41837	3.48e-05	0.106	TGGGCATTTTCCAT
ZNF484	CISBP	NW_005853660.1	1231	1251	+	11.6972	3.49e-05	0.028	TTTCCTGCCCTCCACCCCGCT
MAZ	hTFtarget	NW_005853660.1	1058	1079	-	11.1901	3.49e-05	0.00802	GAAGGAGAAAAGGGGAGGTCCA
GATA1	hTFtarget	NW_005853660.1	767	784	-	12.0816	3.49e-05	0.139	GCTGCCCCCAGTGATAAG
HLF	hTFtarget	NW_005853660.1	89	102	-	12.1802	3.49e-05	0.125	TTTTTATGCAAGAA
RXRA	hTFtarget	NW_005853660.1	1730	1744	+	5.4898	3.49e-05	0.135	AGGTTCAAAAGTGAC
NFATC1	hTFtarget	NW_005853660.1	710	724	-	11.8091	3.5e-05	0.0959	CAGGAAAGGAAAACT
PPARG	hTFtarget	NW_005853660.1	1432	1448	-	11.7576	3.5e-05	0.0777	GGGTGGGGTAGGGTTCA
GLI2	hTFtarget	NW_005853660.1	996	1007	-	11.6735	3.5e-05	0.135	AAGACCACGCAG
Klf8	CISBP	NW_005853660.1	1440	1449	+	10.6263	3.5e-05	0.0974	ACCCCACCCT
ZNF684	CISBP	NW_005853660.1	1235	1252	+	8.26531	3.5e-05	0.0684	CTGCCCTCCACCCCGCTA
KLF6	hTFtarget	NW_005853660.1	1316	1334	-	11.7424	3.51e-05	0.0174	CTAGGGGTTGGGCTTGGGG
Zfp629	TRANSFAC	NW_005853660.1	1655	1666	+	9.83607	3.51e-05	0.0698	GGTTTAAAAACA
ZBTB18	hTFtarget	NW_005853660.1	957	969	+	11.3367	3.51e-05	0.137	GCACAGCTGGGCT
ZNF563	CISBP	NW_005853660.1	815	832	+	11.6881	3.52e-05	0.095	ATCACTGGAGGCAGCTAT
ZNF71	CISBP	NW_005853660.1	1062	1085	+	10.3818	3.52e-05	0.0445	CCTCCCCTTTTCTCCTTCCCCCAG
SPI1	hTFtarget	NW_005853660.1	1949	1965	+	11.2727	3.53e-05	0.0725	AAATAGAAGAAGTAAAA
KLF12	CISBP	NW_005853660.1	1436	1450	+	11.4082	3.53e-05	0.069	CCCTACCCCACCCTA
ZNF432	CISBP	NW_005853660.1	1062	1091	+	8.33663	3.53e-05	0.0165	CCTCCCCTTTTCTCCTTCCCCCAGGCCTAG
Zbtb17	HOCOMOCO	NW_005853660.1	1301	1319	-	10.7143	3.53e-05	0.0162	GGGGTTGTGGGAGAGGGTC
KLF4	hTFtarget	NW_005853660.1	987	998	+	11.7364	3.53e-05	0.0268	CGGCCCACCCTG
Atoh1	HOCOMOCO	NW_005853660.1	1473	1481	+	12.7121	3.53e-05	0.0679	GCCAGCTGG
ATOH1	HOCOMOCO	NW_005853660.1	1473	1481	+	12.7121	3.53e-05	0.0681	GCCAGCTGG
ZNF267	CISBP	NW_005853660.1	1123	1143	+	11.2018	3.53e-05	0.0387	ACCCCTCCCCTGCCCTCCTGG
ZBTB12	CISBP	NW_005853660.1	1802	1818	+	11.2202	3.53e-05	0.14	AGTATCTGGAACATCAA
ZNF263	hTFtarget	NW_005853660.1	1500	1509	+	11.9596	3.53e-05	0.0679	CCTGCTCCCC
GCM2	CISBP	NW_005853660.1	1198	1206	-	12.0714	3.54e-05	0.138	ATGCTGGTA
Srf	CISBP	NW_005853660.1	597	606	+	6.52071	3.54e-05	0.0705	CCAAATTTGA
Srf	CISBP	NW_005853660.1	597	606	-	6.52071	3.54e-05	0.0705	TCAAATTTGG
KLF1	hTFtarget	NW_005853660.1	1318	1331	-	11.5606	3.54e-05	0.0352	GGGGTTGGGCTTGG
RBPJ	hTFtarget	NW_005853660.1	866	876	-	12.0202	3.54e-05	0.0801	GGTGTGGGAGG
ZNF567	CISBP	NW_005853660.1	530	559	+	10.6048	3.55e-05	0.14	TGTCTCTGTGTCTGTTTGCGGATCCATTTG
Tcf7	HOCOMOCO	NW_005853660.1	1225	1240	-	11.6176	3.55e-05	0.138	GGGCAGGAAAGAAGGA
Klf8	TRANSFAC	NW_005853660.1	1046	1055	-	2.68852	3.55e-05	0.136	CAGGCATTCC
Cebpb	CISBP	NW_005853660.1	272	281	+	12.0804	3.55e-05	0.0351	CTTGCGCAAG
Cebpb	CISBP	NW_005853660.1	272	281	-	12.0804	3.55e-05	0.0351	CTTGCGCAAG
Cebpb	CISBP	NW_005853660.1	430	439	+	12.0804	3.55e-05	0.0351	CTTGCGCAAG
Cebpb	CISBP	NW_005853660.1	430	439	-	12.0804	3.55e-05	0.0351	CTTGCGCAAG
Sp110	CISBP	NW_005853660.1	1087	1095	+	8.68367	3.55e-05	0.0574	CCTAGGGAG
ZNF774	CISBP	NW_005853660.1	734	751	-	11.8649	3.55e-05	0.0297	CCACCTCTCTCTTCCCCC
Zic3	HOCOMOCO	NW_005853660.1	1472	1486	-	11.7368	3.55e-05	0.067	GGCCTCCAGCTGGCA
ZIC3	hTFtarget	NW_005853660.1	1472	1486	-	11.7368	3.55e-05	0.0666	GGCCTCCAGCTGGCA
PAX4	CISBP	NW_005853660.1	1677	1689	-	11.6634	3.55e-05	0.141	TTACCCTAATTTA
Zfp784	TRANSFAC	NW_005853660.1	1935	1945	-	10.2258	3.55e-05	0.141	AGTAATCAAGA
Egr3	CISBP	NW_005853660.1	866	875	+	11.2727	3.56e-05	0.137	CCTCCCACAC
ZNF580	CISBP	NW_005853660.1	735	752	-	6.34694	3.56e-05	0.0342	CCCACCTCTCTCTTCCCC
THAP1	hTFtarget	NW_005853660.1	1126	1137	-	12.1515	3.57e-05	0.0445	GGGCAGGGGAGG
Gli3	CISBP	NW_005853660.1	988	998	+	12.3776	3.57e-05	0.136	GGCCCACCCTG
E2f1	HOCOMOCO	NW_005853660.1	1231	1242	-	12	3.57e-05	0.134	GAGGGCAGGAAA
KLF16	CISBP	NW_005853660.1	1120	1130	+	11.7143	3.57e-05	0.0677	GCCACCCCTCC
SP1	hTFtarget	NW_005853660.1	863	873	+	12.2653	3.58e-05	0.0629	ACTCCTCCCAC
Zfx	CISBP	NW_005853660.1	985	993	-	9.65306	3.58e-05	0.135	TGGGCCGCA
VEZF1	hTFtarget	NW_005853660.1	1323	1344	-	11.4306	3.58e-05	0.0079	GGGGAGCCAGCTAGGGGTTGGG
Cebpa	HOCOMOCO	NW_005853660.1	133	143	-	12.4242	3.59e-05	0.0456	ACTTGTGCAAG
ZBTB17	hTFtarget	NW_005853660.1	1496	1514	-	11.6486	3.59e-05	0.0169	CCTAGGGGGAGCAGGGAAG
IRF2	hTFtarget	NW_005853660.1	710	721	-	10.4183	3.59e-05	0.141	GAAAGGAAAACT
Foxg1	TRANSFAC	NW_005853660.1	325	336	-	11.1714	3.59e-05	0.0714	ATGGACACTCTC
SPIB	hTFtarget	NW_005853660.1	730	746	+	10.4091	3.59e-05	0.099	GGACGGGGGAAGAGAGA
ZNF467	HOCOMOCO	NW_005853660.1	1165	1186	-	9.77551	3.59e-05	0.0069	GGAGTGGTGGAGGGAATGAGGG
KLF16	JASPAR	NW_005853660.1	1120	1130	+	11.7069	3.59e-05	0.0688	GCCACCCCTCC
Hic1	TRANSFAC	NW_005853660.1	590	598	+	12.1923	3.6e-05	0.0603	ATGCCCACC
Hic1	JASPAR	NW_005853660.1	590	598	+	12.1923	3.6e-05	0.0602	ATGCCCACC
Hic1	CISBP	NW_005853660.1	590	598	+	12.1633	3.6e-05	0.0602	ATGCCCACC
STAT1	hTFtarget	NW_005853660.1	709	722	-	9.21429	3.6e-05	0.143	GGAAAGGAAAACTA
Sp1	HOCOMOCO	NW_005853660.1	1494	1517	-	9.53226	3.61e-05	0.00936	CAGCCTAGGGGGAGCAGGGAAGGA
PAX5	hTFtarget	NW_005853660.1	967	981	+	11.79	3.61e-05	0.136	GCTGCCCAGCATGAC
LMX1B	CISBP	NW_005853660.1	1818	1828	+	12.703	3.61e-05	0.144	ACTTTAATTAT
Nkx2-1	HOCOMOCO	NW_005853660.1	1180	1189	-	12.197	3.61e-05	0.0698	GGTGGAGTGG
RREB1	hTFtarget	NW_005853660.1	1441	1460	+	5.73394	3.61e-05	0.0492	CCCCACCCTAACCTCAGACC
HKR1	CISBP	NW_005853660.1	1065	1085	+	11.7248	3.61e-05	0.045	CCCCTTTTCTCCTTCCCCCAG
Insm1	HOCOMOCO	NW_005853660.1	1100	1111	+	8.55102	3.62e-05	0.0693	GGCCTGGGGGAG
INSM1	hTFtarget	NW_005853660.1	1100	1111	+	8.55102	3.62e-05	0.0693	GGCCTGGGGGAG
PATZ1	hTFtarget	NW_005853660.1	1067	1088	-	11.3472	3.62e-05	0.0258	GGCCTGGGGGAAGGAGAAAAGG
TFAP2A	hTFtarget	NW_005853660.1	1099	1110	+	12.1531	3.62e-05	0.135	TGGCCTGGGGGA
CTCF	hTFtarget	NW_005853660.1	1468	1484	+	10.5612	3.62e-05	0.134	GGTGTGCCAGCTGGAGG
Tcf12	HOCOMOCO	NW_005853660.1	362	371	+	11.9187	3.63e-05	0.138	AGCAGATGGC
VEZF1	hTFtarget	NW_005853660.1	1495	1516	-	11.4097	3.63e-05	0.0079	AGCCTAGGGGGAGCAGGGAAGG
SOX4	hTFtarget	NW_005853660.1	510	525	+	-9.31818	3.64e-05	0.144	GAACAGAGCCAGTGTC
Plagl1	JASPAR	NW_005853660.1	772	784	+	11.8455	3.64e-05	0.137	CACTGGGGGCAGC
KLF1	hTFtarget	NW_005853660.1	1125	1138	-	11.5	3.64e-05	0.0352	AGGGCAGGGGAGGG
Sp1	HOCOMOCO	NW_005853660.1	1436	1459	-	9.50806	3.65e-05	0.00936	GTCTGAGGTTAGGGTGGGGTAGGG
KLF6	hTFtarget	NW_005853660.1	868	886	-	11.6818	3.65e-05	0.0174	AGTGGGGCAGGGTGTGGGA
DMRT1	hTFtarget	NW_005853660.1	45	56	-	10.7778	3.65e-05	0.145	GACGTAGCCATA
ZNF619	CISBP	NW_005853660.1	1018	1040	+	4.76531	3.65e-05	0.136	CCTGGCCAGACTTGTGGAGTGCC
ZNF580	CISBP	NW_005853660.1	1174	1191	+	10.5455	3.65e-05	0.0248	CCTCCACCACTCCACCCT
Zfp629	TRANSFAC	NW_005853660.1	1643	1654	-	11.2295	3.65e-05	0.145	CTGAGAAGCATA
ZNF124	CISBP	NW_005853660.1	1227	1238	+	9.24771	3.66e-05	0.141	CTTCTTTCCTGC
KLF4	hTFtarget	NW_005853660.1	1466	1475	+	11.9848	3.66e-05	0.0381	AGGGTGTGCC
ARNTL	hTFtarget	NW_005853660.1	1902	1911	-	11.8182	3.66e-05	0.144	AGCACATGAT
LMX1B	JASPAR	NW_005853660.1	1818	1828	+	12.7636	3.66e-05	0.146	ACTTTAATTAT
ZNF341	CISBP	NW_005853660.1	1002	1022	+	11.6939	3.66e-05	0.0255	GGTCTTCCCTTACCCTCCTGG
Elf3	HOCOMOCO	NW_005853660.1	611	624	-	12.1364	3.67e-05	0.071	ATAAGAGGAAGCTG
ELF3	hTFtarget	NW_005853660.1	611	624	-	12.1364	3.67e-05	0.0719	ATAAGAGGAAGCTG
KLF5	hTFtarget	NW_005853660.1	1125	1138	-	11.7424	3.67e-05	0.0333	AGGGCAGGGGAGGG
ZNF274	hTFtarget	NW_005853660.1	560	575	-	10.2128	3.67e-05	0.134	TGGGGGAGTTCTTGAA
ZNF740	CISBP	NW_005853660.1	1121	1133	+	10.8532	3.69e-05	0.139	CCACCCCTCCCCT
Foxg1	CISBP	NW_005853660.1	325	336	-	11.1531	3.7e-05	0.0736	ATGGACACTCTC
ZNF823	CISBP	NW_005853660.1	1225	1239	+	11.8991	3.7e-05	0.0356	TCCTTCTTTCCTGCC
Pparg	CISBP	NW_005853660.1	1432	1445	-	11.6	3.71e-05	0.14	TGGGGTAGGGTTCA
Rela	CISBP	NW_005853660.1	851	880	+	11.1456	3.71e-05	0.0149	TCCCTTCCTAATACTCCTCCCACACCCTGC
ZNF740	JASPAR	NW_005853660.1	1121	1133	+	10.7528	3.72e-05	0.137	CCACCCCTCCCCT
HNF4A	hTFtarget	NW_005853660.1	1605	1620	+	8.45918	3.72e-05	0.148	TATGAAGTTTGGACCT
SPI1	hTFtarget	NW_005853660.1	730	746	+	11.1667	3.72e-05	0.0725	GGACGGGGGAAGAGAGA
BCL6	hTFtarget	NW_005853660.1	1773	1788	+	11.5657	3.72e-05	0.148	AGGTCCTAGATAACTG
Tcf12	JASPAR	NW_005853660.1	958	968	+	12.9184	3.72e-05	0.142	CACAGCTGGGC
ZNF16	CISBP	NW_005853660.1	279	296	+	9.6422	3.72e-05	0.144	AAGAAACCCCTATGGCTA
ZNF484	CISBP	NW_005853660.1	1112	1132	+	11.5872	3.73e-05	0.028	TCCTATGTGCCACCCCTCCCC
EGR2	hTFtarget	NW_005853660.1	867	875	+	12.5918	3.73e-05	0.121	CTCCCACAC
POU3F4	CISBP	NW_005853660.1	70	81	-	9.42857	3.73e-05	0.0741	TCTTGCGCATAA
ZNF467	HOCOMOCO	NW_005853660.1	874	895	-	9.69388	3.73e-05	0.0069	GGGGATGACAGTGGGGCAGGGT
KLF5	hTFtarget	NW_005853660.1	1440	1449	+	11.9192	3.74e-05	0.0711	ACCCCACCCT
Arid3a	CISBP	NW_005853660.1	647	655	-	7.82081	3.74e-05	0.149	CAATCAAAT
CTCF	hTFtarget	NW_005853660.1	1470	1484	+	10.6122	3.74e-05	0.141	TGTGCCAGCTGGAGG
NFATC3	hTFtarget	NW_005853660.1	205	225	-	7.80612	3.74e-05	0.0739	GTGCAAAAAGGCTTATTCCTC
CTCF	hTFtarget	NW_005853660.1	1472	1485	+	11.1633	3.74e-05	0.141	TGCCAGCTGGAGGC
Rxrb	TRANSFAC	NW_005853660.1	1730	1743	+	0.0151515	3.74e-05	0.146	AGGTTCAAAAGTGA
TFAP2A	hTFtarget	NW_005853660.1	1078	1088	-	12.5204	3.75e-05	0.0364	GGCCTGGGGGA
TFAP2A	hTFtarget	NW_005853660.1	1100	1110	+	12.5204	3.75e-05	0.0364	GGCCTGGGGGA
ZNF75D	JASPAR	NW_005853660.1	866	875	-	12.5385	3.76e-05	0.0729	GTGTGGGAGG
KLF5	hTFtarget	NW_005853660.1	869	878	+	12.3265	3.76e-05	0.0477	CCCACACCCT
TFAP4	hTFtarget	NW_005853660.1	957	966	+	12.4184	3.76e-05	0.0736	GCACAGCTGG
ZNF585A	CISBP	NW_005853660.1	85	93	+	12.5816	3.76e-05	0.0749	TCTGTTCTT
THRA	hTFtarget	NW_005853660.1	1142	1158	+	11.4699	3.77e-05	0.145	GGGTCAGGCCAGGGAAG
ZNF783	CISBP	NW_005853660.1	984	991	+	12.602	3.77e-05	0.136	CTGCGGCC
SRY	hTFtarget	NW_005853660.1	1580	1592	+	5.42857	3.77e-05	0.15	TCAATAAGACTGA
KLF4	hTFtarget	NW_005853660.1	1122	1132	+	11.8469	3.78e-05	0.0482	CACCCCTCCCC
Spi1	CISBP	NW_005853660.1	1949	1963	+	11.8283	3.78e-05	0.111	AAATAGAAGAAGTAA
ZNF212	CISBP	NW_005853660.1	528	557	+	-10.3636	3.78e-05	0.018	TCTGTCTCTGTGTCTGTTTGCGGATCCATT
Tfap2e	CISBP	NW_005853660.1	1099	1108	+	11.697	3.79e-05	0.145	TGGCCTGGGG
ZNF93	CISBP	NW_005853660.1	821	859	+	10.5845	3.79e-05	0.0969	GGAGGCAGCTATGCTACCAAGTGAGTGGCCTCCCTTCCT
CTCFL	hTFtarget	NW_005853660.1	892	906	-	10.6224	3.79e-05	0.14	GGTGCTCCCAGGGGG
ZNF785	CISBP	NW_005853660.1	532	560	+	-6.17347	3.8e-05	0.0361	TCTCTGTGTCTGTTTGCGGATCCATTTGT
NHLH2	JASPAR	NW_005853660.1	954	971	-	9	3.8e-05	0.143	GCAGCCCAGCTGTGCAAG
SP1	hTFtarget	NW_005853660.1	1435	1449	+	11.5204	3.8e-05	0.0238	ACCCTACCCCACCCT
TFAP2A	hTFtarget	NW_005853660.1	1078	1088	+	12.5102	3.8e-05	0.0364	TCCCCCAGGCC
TFAP2A	hTFtarget	NW_005853660.1	1100	1110	-	12.5102	3.8e-05	0.0364	TCCCCCAGGCC
ZNF675	JASPAR	NW_005853660.1	654	674	+	10.4667	3.81e-05	0.149	TGTGTCAGGAAAACAGAATGT
Zscan10	CISBP	NW_005853660.1	1075	1084	+	11.1313	3.82e-05	0.0371	CCTTCCCCCA
Gli2	CISBP	NW_005853660.1	988	997	+	12.4592	3.82e-05	0.0963	GGCCCACCCT
Egr2	HOCOMOCO	NW_005853660.1	1303	1316	-	11.7273	3.82e-05	0.071	GTTGTGGGAGAGGG
CTCF	hTFtarget	NW_005853660.1	1469	1485	+	10.4796	3.82e-05	0.147	GTGTGCCAGCTGGAGGC
TFAP2A	hTFtarget	NW_005853660.1	1914	1926	+	12.4184	3.84e-05	0.0707	TGCCTCAAGGGCT
Pax5	JASPAR	NW_005853660.1	964	983	+	11.8899	3.85e-05	0.0742	TGGGCTGCCCAGCATGACCA
Znf281	HOCOMOCO	NW_005853660.1	1435	1449	-	4.9697	3.85e-05	0.0323	AGGGTGGGGTAGGGT
ZNF281	hTFtarget	NW_005853660.1	1123	1134	+	9.76531	3.85e-05	0.0365	ACCCCTCCCCTG
ZNF543	CISBP	NW_005853660.1	1143	1154	+	12.2936	3.85e-05	0.0473	GGTCAGGCCAGG
LMX1B	CISBP	NW_005853660.1	1818	1828	+	12.6931	3.86e-05	0.154	ACTTTAATTAT
ZNF10	CISBP	NW_005853660.1	1341	1349	+	10.7755	3.86e-05	0.0741	CCCCACCTC
KLF10	CISBP	NW_005853660.1	1123	1137	+	11.5	3.86e-05	0.0727	ACCCCTCCCCTGCCC
Zfp281	CISBP	NW_005853660.1	1304	1318	+	9.60204	3.86e-05	0.0169	CCTCTCCCACAACCC
MZF1	hTFtarget	NW_005853660.1	1365	1377	+	12.0569	3.87e-05	0.15	ACCATCCCCAAAC
NHLH1	hTFtarget	NW_005853660.1	954	971	-	9.29592	3.87e-05	0.149	GCAGCCCAGCTGTGCAAG
FOXO3	hTFtarget	NW_005853660.1	655	665	-	11.0204	3.87e-05	0.12	TTTCCTGACAC
NFATC3	hTFtarget	NW_005853660.1	690	698	-	10.9423	3.88e-05	0.0743	ATGGAAAAC
Rora	CISBP	NW_005853660.1	1140	1147	+	9.52679	3.88e-05	0.153	CTGGGTCA
ZNF527	CISBP	NW_005853660.1	1225	1245	+	11.4545	3.88e-05	0.0929	TCCTTCTTTCCTGCCCTCCAC
EGR1	hTFtarget	NW_005853660.1	728	744	+	11.6727	3.88e-05	0.0363	AGGGACGGGGGAAGAGA
E2f6	HOCOMOCO	NW_005853660.1	1230	1241	-	11.9286	3.89e-05	0.146	AGGGCAGGAAAG
CTCFL	hTFtarget	NW_005853660.1	1466	1485	+	10.2294	3.89e-05	0.0756	AGGGTGTGCCAGCTGGAGGC
PAX5	hTFtarget	NW_005853660.1	968	982	+	11.7327	3.89e-05	0.147	CTGCCCAGCATGACC
NR3C2	hTFtarget	NW_005853660.1	662	678	+	7.04255	3.9e-05	0.0912	GAAAACAGAATGTGCCC
Zfp697	TRANSFAC	NW_005853660.1	1128	1139	-	5.91803	3.9e-05	0.099	GAGGGCAGGGGA
ZSCAN30	CISBP	NW_005853660.1	982	996	+	11.3945	3.9e-05	0.144	CACTGCGGCCCACCC
ZNF770	HOCOMOCO	NW_005853660.1	1060	1081	-	9.81818	3.91e-05	0.0289	GGGAAGGAGAAAAGGGGAGGTC
ZNF549	JASPAR	NW_005853660.1	1094	1105	+	11.6748	3.91e-05	0.0494	AGTGCTGGCCTG
ZNF304	CISBP	NW_005853660.1	1091	1114	-	10.3028	3.91e-05	0.0202	GGACTCCCCCAGGCCAGCACTCCC
ZNF880	CISBP	NW_005853660.1	1062	1088	+	10.2	3.91e-05	0.0131	CCTCCCCTTTTCTCCTTCCCCCAGGCC
Zfp697	TRANSFAC	NW_005853660.1	299	310	+	8.14754	3.91e-05	0.153	ATGGCCATCAGA
NR1D1	hTFtarget	NW_005853660.1	869	888	-	7.44898	3.92e-05	0.153	ACAGTGGGGCAGGGTGTGGG
ZNF816	CISBP	NW_005853660.1	729	749	-	9.94495	3.92e-05	0.147	ACCTCTCTCTTCCCCCGTCCC
E2f7	HOCOMOCO	NW_005853660.1	1495	1507	-	11.8727	3.92e-05	0.0509	GGAGCAGGGAAGG
E2F7	hTFtarget	NW_005853660.1	1495	1507	-	11.8727	3.92e-05	0.0509	GGAGCAGGGAAGG
ERG	hTFtarget	NW_005853660.1	611	623	-	12.1061	3.92e-05	0.0754	TAAGAGGAAGCTG
RXRG	hTFtarget	NW_005853660.1	1730	1743	+	3.80851	3.93e-05	0.153	AGGTTCAAAAGTGA
Gli1	JASPAR	NW_005853660.1	986	999	+	11.5532	3.93e-05	0.0738	GCGGCCCACCCTGC
Sox2	CISBP	NW_005853660.1	692	706	+	11.65	3.93e-05	0.109	TTTCCATAACAATTT
EGR1	hTFtarget	NW_005853660.1	858	877	+	9.68367	3.95e-05	0.0924	CTAATACTCCTCCCACACCC
Gli3	CISBP	NW_005853660.1	995	1006	-	10.4037	3.95e-05	0.0745	AGACCACGCAGG
KLF5	hTFtarget	NW_005853660.1	988	997	+	12.3028	3.95e-05	0.0505	GGCCCACCCT
SPI1	hTFtarget	NW_005853660.1	732	750	+	9.7449	3.95e-05	0.0897	ACGGGGGAAGAGAGAGGTG
ZNF774	CISBP	NW_005853660.1	1315	1332	+	11.7027	3.95e-05	0.0297	ACCCCAAGCCCAACCCCT
Spi1	JASPAR	NW_005853660.1	730	744	+	11.7778	3.95e-05	0.113	GGACGGGGGAAGAGA
HSF5	CISBP	NW_005853660.1	1808	1834	+	6.81633	3.95e-05	0.0841	TGGAACATCAACTTTAATTATAATCCA
Hoxd3	JASPAR	NW_005853660.1	1683	1698	-	11.8961	3.96e-05	0.119	CTTTGACAATTACCCT
Rela	CISBP	NW_005853660.1	1062	1091	+	11.0291	3.96e-05	0.0149	CCTCCCCTTTTCTCCTTCCCCCAGGCCTAG
SP4	hTFtarget	NW_005853660.1	1228	1247	-	11.3871	3.96e-05	0.0251	GGGTGGAGGGCAGGAAAGAA
Hnf4a	CISBP	NW_005853660.1	1297	1306	-	8.53535	3.96e-05	0.141	AGGGTCCAGG
Zfp322a	TRANSFAC	NW_005853660.1	396	407	-	8.36066	3.97e-05	0.093	TGTGCAAAAGTT
Spi1	JASPAR	NW_005853660.1	609	625	-	11.2114	3.98e-05	0.0957	GATAAGAGGAAGCTGCA
EGR2	hTFtarget	NW_005853660.1	1121	1130	+	10.596	3.98e-05	0.0763	CCACCCCTCC
TFAP2B	hTFtarget	NW_005853660.1	1078	1088	-	12.602	3.98e-05	0.0437	GGCCTGGGGGA
TFAP2B	hTFtarget	NW_005853660.1	1100	1110	+	12.602	3.98e-05	0.0437	GGCCTGGGGGA
KLF4	hTFtarget	NW_005853660.1	988	997	-	11.9242	3.98e-05	0.0381	AGGGTGGGCC
ZNF274	hTFtarget	NW_005853660.1	560	575	+	10.2143	3.99e-05	0.137	TTCAAGAACTCCCCCA
CTCF	hTFtarget	NW_005853660.1	1868	1882	+	10.9694	4.01e-05	0.0856	TCCCTCAGGAGGCCA
ZNF419	CISBP	NW_005853660.1	1142	1162	-	7.2	4.01e-05	0.0512	AGCACTTCCCTGGCCTGACCC
SOX7	CISBP	NW_005853660.1	510	526	+	1.89796	4.01e-05	0.157	GAACAGAGCCAGTGTCT
SP4	hTFtarget	NW_005853660.1	1119	1138	-	11.3629	4.02e-05	0.0251	AGGGCAGGGGAGGGGTGGCA
ZNF135	JASPAR	NW_005853660.1	1009	1022	+	9.43878	4.02e-05	0.0555	CCTTACCCTCCTGG
Spi1	CISBP	NW_005853660.1	613	622	-	10.7172	4.03e-05	0.16	AAGAGGAAGC
ZNF467	CISBP	NW_005853660.1	1118	1138	+	10.2626	4.03e-05	0.00763	GTGCCACCCCTCCCCTGCCCT
Sox6	CISBP	NW_005853660.1	904	913	-	10.6048	4.03e-05	0.16	CCATTGTGGT
E2f7	HOCOMOCO	NW_005853660.1	1126	1138	-	11.8364	4.03e-05	0.0509	AGGGCAGGGGAGG
E2F7	hTFtarget	NW_005853660.1	1126	1138	-	11.8364	4.03e-05	0.0509	AGGGCAGGGGAGG
CTCF	hTFtarget	NW_005853660.1	1468	1485	+	10.7041	4.04e-05	0.152	GGTGTGCCAGCTGGAGGC
LMX1B	CISBP	NW_005853660.1	1818	1828	+	10.703	4.04e-05	0.161	ACTTTAATTAT
ZBTB18	hTFtarget	NW_005853660.1	957	969	+	10.1531	4.04e-05	0.159	GCACAGCTGGGCT
RXRA	hTFtarget	NW_005853660.1	1730	1743	+	6.20408	4.04e-05	0.159	AGGTTCAAAAGTGA
ZNF467	HOCOMOCO	NW_005853660.1	990	1011	-	9.52041	4.05e-05	0.00713	AGGGAAGACCACGCAGGGTGGG
IRF1	hTFtarget	NW_005853660.1	710	721	-	10.7636	4.06e-05	0.161	GAAAGGAAAACT
ZNF383	CISBP	NW_005853660.1	1112	1138	+	7.27523	4.06e-05	0.0367	TCCTATGTGCCACCCCTCCCCTGCCCT
Sp110	CISBP	NW_005853660.1	892	900	-	8.66327	4.06e-05	0.0574	CCCAGGGGG
TFAP4	hTFtarget	NW_005853660.1	1762	1771	+	11.5204	4.07e-05	0.159	AACATATGAC
SOX14	CISBP	NW_005853660.1	904	913	-	10.8889	4.07e-05	0.162	CCATTGTGGT
KLF17	CISBP	NW_005853660.1	868	879	+	12.0714	4.08e-05	0.078	TCCCACACCCTG
CEBPB	hTFtarget	NW_005853660.1	230	243	+	12.4082	4.08e-05	0.0847	GCTCTTGTGCAAGA
Klf15	HOCOMOCO	NW_005853660.1	1223	1241	-	10.197	4.08e-05	0.0129	AGGGCAGGAAAGAAGGACG
KLF15	hTFtarget	NW_005853660.1	1223	1241	-	10.197	4.08e-05	0.0129	AGGGCAGGAAAGAAGGACG
ZNF444	CISBP	NW_005853660.1	1125	1140	+	3.62245	4.08e-05	0.0395	CCCTCCCCTGCCCTCC
Sp3	HOCOMOCO	NW_005853660.1	1234	1253	-	11.367	4.09e-05	0.0279	ATAGCGGGGTGGAGGGCAGG
SP3	hTFtarget	NW_005853660.1	1234	1253	-	11.367	4.09e-05	0.0276	ATAGCGGGGTGGAGGGCAGG
FOXP1	hTFtarget	NW_005853660.1	657	671	+	11.9577	4.1e-05	0.163	GTCAGGAAAACAGAA
MAZ	hTFtarget	NW_005853660.1	777	798	+	10.9085	4.1e-05	0.00822	GGGGCAGCAAGTGCAGGGGAGA
Ar	JASPAR	NW_005853660.1	662	678	+	8.13793	4.1e-05	0.0807	GAAAACAGAATGTGCCC
THRB	hTFtarget	NW_005853660.1	1449	1465	-	11.5556	4.1e-05	0.13	GAGCTGGTCTGAGGTTA
Klf1	CISBP	NW_005853660.1	987	998	+	10.578	4.1e-05	0.0393	CGGCCCACCCTG
AR	hTFtarget	NW_005853660.1	662	678	-	8.79592	4.11e-05	0.0809	GGGCACATTCTGTTTTC
BARHL2	CISBP	NW_005853660.1	1677	1692	+	11.4248	4.11e-05	0.163	TAAATTAGGGTAATTG
Ar	CISBP	NW_005853660.1	1460	1476	-	10.6837	4.11e-05	0.133	TGGCACACCCTGAGCTG
Sp3	HOCOMOCO	NW_005853660.1	869	888	-	11.3578	4.11e-05	0.0279	ACAGTGGGGCAGGGTGTGGG
SP3	hTFtarget	NW_005853660.1	869	888	-	11.3578	4.11e-05	0.0276	ACAGTGGGGCAGGGTGTGGG
ZNF484	CISBP	NW_005853660.1	1120	1140	+	11.422	4.11e-05	0.028	GCCACCCCTCCCCTGCCCTCC
SP1	hTFtarget	NW_005853660.1	1501	1509	-	10.9796	4.12e-05	0.0708	GGGGAGCAG
Plag1	TRANSFAC	NW_005853660.1	1340	1351	-	0.491803	4.12e-05	0.0297	TTGAGGTGGGGA
ZNF764	CISBP	NW_005853660.1	1261	1281	+	5.46939	4.12e-05	0.068	GCCCAGGGGAGGCCTGGTGCA
WT1	hTFtarget	NW_005853660.1	1123	1142	-	10.1212	4.13e-05	0.0169	CAGGAGGGCAGGGGAGGGGT
ZNF792	CISBP	NW_005853660.1	1079	1108	+	-17	4.13e-05	0.0361	CCCCCAGGCCTAGGGAGTGCTGGCCTGGGG
ZNF449	CISBP	NW_005853660.1	987	996	+	11.7653	4.13e-05	0.0791	CGGCCCACCC
CTCF	hTFtarget	NW_005853660.1	1470	1484	+	10.602	4.13e-05	0.154	TGTGCCAGCTGGAGG
ELF3	hTFtarget	NW_005853660.1	704	726	-	8.94898	4.14e-05	0.0818	TCCAGGAAAGGAAAACTAACAAA
KLF10	JASPAR	NW_005853660.1	1441	1449	-	11.4719	4.14e-05	0.0587	AGGGTGGGG
VEZF1	hTFtarget	NW_005853660.1	849	870	-	11.2014	4.14e-05	0.00839	GGAGGAGTATTAGGAAGGGAGG
ZIC2	hTFtarget	NW_005853660.1	1473	1483	-	11.9082	4.14e-05	0.0514	CTCCAGCTGGC
Ascl1	HOCOMOCO	NW_005853660.1	1470	1483	-	11.7424	4.14e-05	0.0783	CTCCAGCTGGCACA
CTCF	hTFtarget	NW_005853660.1	1865	1882	+	9.85714	4.15e-05	0.0785	ACATCCCTCAGGAGGCCA
Klf4	CISBP	NW_005853660.1	1122	1132	+	11.9184	4.15e-05	0.0507	CACCCCTCCCC
Blimp-1	TRANSFAC	NW_005853660.1	708	723	-	9.36697	4.16e-05	0.1	AGGAAAGGAAAACTAA
TFAP2E	CISBP	NW_005853660.1	1914	1925	-	12.0612	4.16e-05	0.0674	GCCCTTGAGGCA
PGR	hTFtarget	NW_005853660.1	1460	1475	-	11.5385	4.17e-05	0.0821	GGCACACCCTGAGCTG
Gli1	CISBP	NW_005853660.1	988	997	+	12.3061	4.17e-05	0.157	GGCCCACCCT
NR3C2	hTFtarget	NW_005853660.1	662	678	+	8.28571	4.17e-05	0.12	GAAAACAGAATGTGCCC
FOXO4	hTFtarget	NW_005853660.1	196	207	+	11.3838	4.17e-05	0.104	TCTCCCCACGAG
ZNF37A	CISBP	NW_005853660.1	1072	1080	+	11.6972	4.17e-05	0.16	TCTCCTTCC
Pparg	HOCOMOCO	NW_005853660.1	871	887	-	11.5303	4.17e-05	0.157	CAGTGGGGCAGGGTGTG
ZNF467	CISBP	NW_005853660.1	734	745	-	10.4898	4.18e-05	0.0211	CTCTCTTCCCCC
TFAP2A	hTFtarget	NW_005853660.1	1866	1879	+	11.7154	4.18e-05	0.0516	CATCCCTCAGGAGG
RUNX2	hTFtarget	NW_005853660.1	1447	1460	-	11.8636	4.19e-05	0.162	GGTCTGAGGTTAGG
KLF12	CISBP	NW_005853660.1	1119	1133	+	11.0714	4.19e-05	0.069	TGCCACCCCTCCCCT
ZNF296	CISBP	NW_005853660.1	976	986	-	11.949	4.2e-05	0.139	CAGTGGTCATG
ESR1	hTFtarget	NW_005853660.1	1209	1226	-	9.73394	4.2e-05	0.151	GACGGTCACACAGCCCTT
SOX14	CISBP	NW_005853660.1	904	913	-	10.51	4.21e-05	0.166	CCATTGTGGT
POU3F1	hTFtarget	NW_005853660.1	70	81	+	11.303	4.21e-05	0.167	TTATGCGCAAGA
MAZ	hTFtarget	NW_005853660.1	1160	1181	-	10.8592	4.21e-05	0.00822	GGTGGAGGGAATGAGGGCTAGC
PBX2	hTFtarget	NW_005853660.1	1895	1907	+	11.7874	4.22e-05	0.168	TTGATAAATCATG
HES2	CISBP	NW_005853660.1	729	738	-	7.69903	4.22e-05	0.161	CCCCCGTCCC
E2F7	hTFtarget	NW_005853660.1	589	602	-	2.44898	4.23e-05	0.168	ATTTGGTGGGCATA
NKX3-1	hTFtarget	NW_005853660.1	1748	1757	-	11.8469	4.24e-05	0.168	GCTAAGTGCC
ZNF467	CISBP	NW_005853660.1	722	742	-	10.1616	4.24e-05	0.00763	TCTTCCCCCGTCCCTTTCCAG
Sp2	HOCOMOCO	NW_005853660.1	868	889	-	10.6179	4.24e-05	0.0389	GACAGTGGGGCAGGGTGTGGGA
SP2	hTFtarget	NW_005853660.1	868	889	-	10.6179	4.24e-05	0.0387	GACAGTGGGGCAGGGTGTGGGA
KLF15	hTFtarget	NW_005853660.1	1123	1134	+	10.4184	4.25e-05	0.164	ACCCCTCCCCTG
TBX3	hTFtarget	NW_005853660.1	744	754	+	11.4091	4.25e-05	0.0808	AGAGGTGGGAT
Nr1d1	HOCOMOCO	NW_005853660.1	1128	1146	-	11.4414	4.25e-05	0.0806	GACCCAGGAGGGCAGGGGA
NR1D1	hTFtarget	NW_005853660.1	1128	1146	-	11.4414	4.25e-05	0.0802	GACCCAGGAGGGCAGGGGA
ETV5	hTFtarget	NW_005853660.1	1225	1238	-	11.3469	4.26e-05	0.0825	GCAGGAAAGAAGGA
Bhlha15	HOCOMOCO	NW_005853660.1	1471	1481	+	11.7347	4.26e-05	0.114	GTGCCAGCTGG
BHLHA15	HOCOMOCO	NW_005853660.1	1471	1481	+	11.7347	4.26e-05	0.114	GTGCCAGCTGG
CTCF	hTFtarget	NW_005853660.1	1471	1484	+	10.2857	4.26e-05	0.157	GTGCCAGCTGGAGG
MAZ	hTFtarget	NW_005853660.1	737	758	+	10.838	4.26e-05	0.00822	GGAAGAGAGAGGTGGGATGCAA
ZNF429	CISBP	NW_005853660.1	1084	1104	-	11.1273	4.27e-05	0.162	AGGCCAGCACTCCCTAGGCCT
TFAP2A	hTFtarget	NW_005853660.1	1078	1089	+	11.9636	4.27e-05	0.0773	TCCCCCAGGCCT
Cdx2	HOCOMOCO	NW_005853660.1	42	53	+	11.8515	4.28e-05	0.17	CTTTATGGCTAC
ZNF675	CISBP	NW_005853660.1	654	674	-	10.2323	4.28e-05	0.168	ACATTCTGTTTTCCTGACACA
ZNF267	CISBP	NW_005853660.1	775	795	-	10.8257	4.28e-05	0.0387	CCCCTGCACTTGCTGCCCCCA
ETS1	hTFtarget	NW_005853660.1	791	808	+	2.45918	4.28e-05	0.166	AGGGGAGAGCTATCCTGC
HSF5	CISBP	NW_005853660.1	1808	1834	-	6.58163	4.28e-05	0.0841	TGGATTATAATTAAAGTTGATGTTCCA
Stat5a	JASPAR	NW_005853660.1	718	729	+	11.7431	4.29e-05	0.0832	TTTCCTGGAAAG
NHLH1	hTFtarget	NW_005853660.1	954	971	-	9.06122	4.29e-05	0.16	GCAGCCCAGCTGTGCAAG
ZNF467	CISBP	NW_005853660.1	991	1011	+	10.1414	4.29e-05	0.00763	CCACCCTGCGTGGTCTTCCCT
TFAP2E	CISBP	NW_005853660.1	1078	1088	-	12.7959	4.29e-05	0.0433	GGCCTGGGGGA
TFAP2E	CISBP	NW_005853660.1	1100	1110	+	12.7959	4.29e-05	0.0433	GGCCTGGGGGA
CEBPB	hTFtarget	NW_005853660.1	427	440	-	12.4388	4.29e-05	0.0476	TCTTGCGCAAGAAC
Rarg	CISBP	NW_005853660.1	1606	1621	-	3.11224	4.3e-05	0.17	CAGGTCCAAACTTCAT
Sox17	JASPAR	NW_005853660.1	902	915	+	11.669	4.3e-05	0.168	GCACCACAATGGCT
ZSCAN22	HOCOMOCO	NW_005853660.1	729	744	+	10.7455	4.3e-05	0.0541	GGGACGGGGGAAGAGA
p53	TRANSFAC	NW_005853660.1	78	97	+	10.2424	4.3e-05	0.168	AAGAATGTCTGTTCTTGCAT
TFAP2A	hTFtarget	NW_005853660.1	1078	1089	-	11.9286	4.31e-05	0.0788	AGGCCTGGGGGA
Sox10	CISBP	NW_005853660.1	1579	1593	+	-2.7449	4.31e-05	0.171	ATCAATAAGACTGAT
TFAP2A	hTFtarget	NW_005853660.1	1078	1088	+	12.0408	4.31e-05	0.0803	TCCCCCAGGCC
TFAP2A	hTFtarget	NW_005853660.1	1100	1110	-	12.0408	4.31e-05	0.0803	TCCCCCAGGCC
Znf281	HOCOMOCO	NW_005853660.1	1172	1186	-	4.5303	4.32e-05	0.0323	GGAGTGGTGGAGGGA
KLF15	hTFtarget	NW_005853660.1	1120	1131	+	11.5	4.32e-05	0.163	GCCACCCCTCCC
Terf2	CISBP	NW_005853660.1	1433	1441	+	13.2347	4.32e-05	0.158	GAACCCTAC
ZNF714	CISBP	NW_005853660.1	945	956	+	11.5046	4.32e-05	0.116	CACTTGCTGCTT
Yy1	JASPAR	NW_005853660.1	293	304	+	11.7317	4.32e-05	0.0922	GCTAAAATGGCC
PPARG	hTFtarget	NW_005853660.1	1236	1252	-	11.4394	4.32e-05	0.0777	TAGCGGGGTGGAGGGCA
ZNF282	CISBP	NW_005853660.1	1437	1447	+	11.7959	4.33e-05	0.0823	CCTACCCCACC
NHLH2	CISBP	NW_005853660.1	954	971	-	9.04082	4.33e-05	0.164	GCAGCCCAGCTGTGCAAG
XBP1	hTFtarget	NW_005853660.1	454	464	+	11.8265	4.33e-05	0.0982	GACGTAGCCTA
ZNF135	JASPAR	NW_005853660.1	1130	1143	+	9.2551	4.35e-05	0.0555	CCCTGCCCTCCTGG
Gli1	HOCOMOCO	NW_005853660.1	1052	1063	+	11.4242	4.35e-05	0.0551	CCTGTGTGGACC
Nfatc2	HOCOMOCO	NW_005853660.1	689	697	-	12.1951	4.35e-05	0.085	TGGAAAACT
NFATC2	hTFtarget	NW_005853660.1	689	697	-	12.1951	4.35e-05	0.085	TGGAAAACT
ZBTB12	CISBP	NW_005853660.1	964	977	-	6.63265	4.36e-05	0.068	TGCTGGGCAGCCCA
Dbp	HOCOMOCO	NW_005853660.1	132	142	-	11.32	4.36e-05	0.0577	CTTGTGCAAGA
Dbp	HOCOMOCO	NW_005853660.1	233	243	+	11.32	4.36e-05	0.0577	CTTGTGCAAGA
Dbp	HOCOMOCO	NW_005853660.1	316	326	+	11.32	4.36e-05	0.0577	CTTGTGCAAGA
DBP	hTFtarget	NW_005853660.1	132	142	-	11.32	4.36e-05	0.0577	CTTGTGCAAGA
DBP	hTFtarget	NW_005853660.1	233	243	+	11.32	4.36e-05	0.0577	CTTGTGCAAGA
DBP	hTFtarget	NW_005853660.1	316	326	+	11.32	4.36e-05	0.0577	CTTGTGCAAGA
REST	hTFtarget	NW_005853660.1	902	921	-	4.86239	4.37e-05	0.169	GGAGATAGCCATTGTGGTGC
SP1	hTFtarget	NW_005853660.1	1435	1444	-	11.6514	4.37e-05	0.0842	GGGGTAGGGT
KLF7	JASPAR	NW_005853660.1	1124	1132	-	12.1461	4.37e-05	0.0695	GGGGAGGGG
E2F8	hTFtarget	NW_005853660.1	590	601	-	7.32653	4.37e-05	0.17	TTTGGTGGGCAT
SPIB	hTFtarget	NW_005853660.1	1060	1073	-	9.80612	4.37e-05	0.0576	GAAAAGGGGAGGTC
Hoxa9	HOCOMOCO	NW_005853660.1	1896	1906	-	11.6484	4.38e-05	0.174	ATGATTTATCA
HOXA9	hTFtarget	NW_005853660.1	1896	1906	-	11.6484	4.38e-05	0.174	ATGATTTATCA
TFAP2A	hTFtarget	NW_005853660.1	1078	1088	+	12.0727	4.38e-05	0.0799	TCCCCCAGGCC
TFAP2A	hTFtarget	NW_005853660.1	1100	1110	-	12.0727	4.38e-05	0.0799	TCCCCCAGGCC
Zfp281	CISBP	NW_005853660.1	1172	1186	+	9.29592	4.38e-05	0.0169	TCCCTCCACCACTCC
SP1	hTFtarget	NW_005853660.1	728	737	-	11.6629	4.39e-05	0.0394	CCCCGTCCCT
TBX2	hTFtarget	NW_005853660.1	869	878	+	9.54082	4.39e-05	0.163	CCCACACCCT
Ptf1a	HOCOMOCO	NW_005853660.1	353	370	-	11.5364	4.39e-05	0.0828	CCATCTGCTTTTGTGCAA
PTF1A	hTFtarget	NW_005853660.1	353	370	-	11.5364	4.39e-05	0.0827	CCATCTGCTTTTGTGCAA
CEBPD	hTFtarget	NW_005853660.1	133	143	+	11.6091	4.39e-05	0.0397	CTTGCACAAGT
ZNF341	CISBP	NW_005853660.1	1141	1161	-	11.4184	4.4e-05	0.0255	GCACTTCCCTGGCCTGACCCA
FOXH1	hTFtarget	NW_005853660.1	1030	1038	+	11.5957	4.4e-05	0.175	TGTGGAGTG
Tp53	HOCOMOCO	NW_005853660.1	1095	1114	-	9.8374	4.4e-05	0.0833	GGACTCCCCCAGGCCAGCAC
Etv2	HOCOMOCO	NW_005853660.1	610	625	-	11.2857	4.4e-05	0.0859	GATAAGAGGAAGCTGC
ETV2	hTFtarget	NW_005853660.1	610	625	-	11.2857	4.4e-05	0.0856	GATAAGAGGAAGCTGC
Zfp82	TRANSFAC	NW_005853660.1	1160	1177	-	-9.78689	4.4e-05	0.0639	GAGGGAATGAGGGCTAGC
Zfp281	TRANSFAC	NW_005853660.1	1341	1351	-	9.89394	4.4e-05	0.0312	TTGAGGTGGGG
ZNF821	CISBP	NW_005853660.1	1585	1599	-	10.596	4.4e-05	0.0533	TTGTCTATCAGTCTT
Ctcf	CISBP	NW_005853660.1	1470	1484	+	10.2143	4.41e-05	0.158	TGTGCCAGCTGGAGG
Wt1	JASPAR	NW_005853660.1	1304	1317	+	11.1951	4.42e-05	0.0205	CCTCTCCCACAACC
Zbtb17	HOCOMOCO	NW_005853660.1	1126	1144	-	10.2755	4.43e-05	0.0181	CCCAGGAGGGCAGGGGAGG
ZNF263	hTFtarget	NW_005853660.1	880	894	+	11.3367	4.43e-05	0.0473	CCCCACTGTCATCCC
RBPJ	hTFtarget	NW_005853660.1	1148	1158	+	11.7273	4.44e-05	0.0801	GGCCAGGGAAG
Wt1	JASPAR	NW_005853660.1	1386	1399	+	11.187	4.44e-05	0.0205	AGGCTCCCCCAGCA
Klf5	HOCOMOCO	NW_005853660.1	863	877	-	11.2273	4.44e-05	0.0277	GGGTGTGGGAGGAGT
Klf5	HOCOMOCO	NW_005853660.1	1461	1475	+	11.2273	4.44e-05	0.0277	AGCTCAGGGTGTGCC
VEZF1	hTFtarget	NW_005853660.1	1119	1140	-	11.0903	4.44e-05	0.00839	GGAGGGCAGGGGAGGGGTGGCA
SOX18	hTFtarget	NW_005853660.1	699	713	+	3.29592	4.44e-05	0.176	AACAATTTGTTAGTT
ZNF263	hTFtarget	NW_005853660.1	1239	1250	-	11.4182	4.45e-05	0.0569	GCGGGGTGGAGG
RXRA	hTFtarget	NW_005853660.1	1730	1743	+	5.45918	4.45e-05	0.175	AGGTTCAAAAGTGA
Zfp281	TRANSFAC	NW_005853660.1	1433	1447	+	11.0976	4.45e-05	0.0403	GAACCCTACCCCACC
Gli3	CISBP	NW_005853660.1	1052	1063	-	10.1468	4.45e-05	0.0745	GGTCCACACAGG
TFAP2A	hTFtarget	NW_005853660.1	1077	1091	-	11.6182	4.46e-05	0.0562	CTAGGCCTGGGGGAA
EBF1	hTFtarget	NW_005853660.1	917	930	+	10.1803	4.46e-05	0.0495	TCTCCCATAGGACT
ZNF484	CISBP	NW_005853660.1	1089	1109	-	11.2844	4.46e-05	0.028	CCCCCAGGCCAGCACTCCCTA
YY1	hTFtarget	NW_005853660.1	295	307	-	11.7156	4.46e-05	0.176	GATGGCCATTTTA
ZNF611	CISBP	NW_005853660.1	1377	1394	-	10.4771	4.46e-05	0.157	GGGGAGCCTGGCCCAAGG
TBX20	CISBP	NW_005853660.1	751	769	-	5.91837	4.46e-05	0.177	AAGTGTGAGGATTGCATCC
Foxj3	TRANSFAC	NW_005853660.1	536	548	-	9.53448	4.47e-05	0.172	GCAAACAGACACA
Sp110	CISBP	NW_005853660.1	1262	1270	+	8.65306	4.47e-05	0.0574	CCCAGGGGA
MAZ	hTFtarget	NW_005853660.1	1122	1143	-	10.7535	4.47e-05	0.00822	CCAGGAGGGCAGGGGAGGGGTG
Foxd3	HOCOMOCO	NW_005853660.1	656	670	-	10.9545	4.47e-05	0.176	TCTGTTTTCCTGACA
NR1D2	CISBP	NW_005853660.1	869	888	-	10.7576	4.48e-05	0.174	ACAGTGGGGCAGGGTGTGGG
[truncated: 3,933 more rows]

## Sheet: DCT
TF	Source	Query	Start	Stop	Strand	Score	Pvalue	Qvalue	Mached Sequence
Crx	HOCOMOCO	NW_005852492.1	1920	1932	-	16.4394	1.72e-07	0.000651	TAGGAGGATTAGC
CRX	hTFtarget	NW_005852492.1	1920	1932	-	16.4394	1.72e-07	0.000659	TAGGAGGATTAGC
ZSCAN23	CISBP	NW_005852492.1	1889	1907	+	17.2653	2.18e-07	0.000845	GTCATGTGCTAAACACGAG
Klf4	CISBP	NW_005852492.1	578	588	-	17.102	2.27e-07	0.00088	GGCCCCACCCT
KLF6	hTFtarget	NW_005852492.1	575	593	+	17.9394	2.31e-07	0.000884	GCAAGGGTGGGGCCCTGGC
ZNF549	CISBP	NW_005852492.1	634	646	-	19.0204	2.85e-07	0.00111	CTGCCCAATTAAT
ZNF582	CISBP	NW_005852492.1	1823	1850	+	3.36735	4.52e-07	0.00175	GCGTGCTCCCTTCACAGAGTTCCAAAGC
ZNF75A	CISBP	NW_005852492.1	1938	1951	+	18.2653	5.31e-07	0.00205	GGCTTCTCCCACCC
KLF1	hTFtarget	NW_005852492.1	578	591	+	17.6667	5.51e-07	0.00215	AGGGTGGGGCCCTG
MAX	hTFtarget	NW_005852492.1	1891	1907	+	17.2449	5.66e-07	0.00221	CATGTGCTAAACACGAG
KLF5	hTFtarget	NW_005852492.1	578	591	+	16.6061	9.75e-07	0.00376	AGGGTGGGGCCCTG
ZNF879	CISBP	NW_005852492.1	1515	1553	+	13.7857	9.81e-07	0.0034	GCTCTAGCTGTTAGGAGCAGTTTTGTTATTTTTTGTTAA
ZNF75A	CISBP	NW_005852492.1	1938	1951	+	17.2653	1e-06	0.00388	GGCTTCTCCCACCC
SOX4	hTFtarget	NW_005852492.1	1059	1068	-	13.7677	1.11e-06	0.00211	GAACAAAGGA
SOX4	hTFtarget	NW_005852492.1	1259	1268	-	13.7677	1.11e-06	0.00211	GAACAAAGGA
ZNF263	hTFtarget	NW_005852492.1	1824	1833	+	16.1414	1.12e-06	0.00436	CGTGCTCCCT
ZNF263	hTFtarget	NW_005852492.1	1824	1833	+	16.1633	1.12e-06	0.00435	CGTGCTCCCT
Hic1	CISBP	NW_005852492.1	1627	1644	+	14.9082	1.19e-06	0.00464	GTGCCACCATGAGCCAGC
Klf3	HOCOMOCO	NW_005852492.1	573	591	+	16.6364	1.21e-06	0.00469	CAGCAAGGGTGGGGCCCTG
ZBTB7A	hTFtarget	NW_005852492.1	563	573	-	16.7551	1.23e-06	0.00482	GCGACCACCCC
ZNF263	hTFtarget	NW_005852492.1	1816	1836	+	16.7959	1.31e-06	0.00505	CCCAGGAGCGTGCTCCCTTCA
EMX1	CISBP	NW_005852492.1	671	684	-	16.2677	1.32e-06	0.00491	TAATTTGTTAATTG
ZBTB7B	hTFtarget	NW_005852492.1	564	573	-	14.7041	1.62e-06	0.00632	GCGACCACCC
ZBTB7B	hTFtarget	NW_005852492.1	564	573	-	16.2551	1.62e-06	0.00635	GCGACCACCC
ZNF17	CISBP	NW_005852492.1	460	489	+	15.8532	1.66e-06	0.00635	GCTCCTGCAGTGCGTGTTGATGCCAAGACC
EMX2	hTFtarget	NW_005852492.1	671	684	+	15.2245	1.68e-06	0.00619	CAATTAACAAATTA
ZNF692	CISBP	NW_005852492.1	580	592	-	16.4898	1.83e-06	0.00715	CCAGGGCCCCACC
ZNF2	CISBP	NW_005852492.1	346	354	+	16.156	1.83e-06	0.00721	AGCGCCCCC
KLF10	CISBP	NW_005852492.1	566	587	-	11.1837	1.88e-06	0.00721	GCCCCACCCTTGCTGCGACCAC
ZNF548	CISBP	NW_005852492.1	556	576	-	15.8991	1.96e-06	0.00758	GCTGCGACCACCCCTCCTCTG
ZBTB7A	hTFtarget	NW_005852492.1	563	574	-	15.8947	1.99e-06	0.00779	TGCGACCACCCC
ZBTB7A	hTFtarget	NW_005852492.1	563	574	-	15.8571	1.99e-06	0.00779	TGCGACCACCCC
BCL6	hTFtarget	NW_005852492.1	830	845	+	15.6837	2e-06	0.00762	ATGCTTTCAAGGTATC
FOXI1	hTFtarget	NW_005852492.1	1712	1728	+	12.398	2.01e-06	0.00763	ATATGGACAATCAACAA
ZNF549	CISBP	NW_005852492.1	634	648	-	15.2959	2.01e-06	0.00782	GACTGCCCAATTAAT
SOX4	hTFtarget	NW_005852492.1	1059	1068	-	14.2653	2.02e-06	0.0039	GAACAAAGGA
SOX4	hTFtarget	NW_005852492.1	1259	1268	-	14.2653	2.02e-06	0.0039	GAACAAAGGA
SOX4	hTFtarget	NW_005852492.1	1059	1068	-	14.2551	2.02e-06	0.00386	GAACAAAGGA
SOX4	hTFtarget	NW_005852492.1	1259	1268	-	14.2551	2.02e-06	0.00386	GAACAAAGGA
KLF4	hTFtarget	NW_005852492.1	578	587	+	16.4545	2.03e-06	0.00792	AGGGTGGGGC
ZNF382	CISBP	NW_005852492.1	1533	1547	-	12.4252	2.05e-06	0.00772	AAAAATAACAAAACT
KLF4	hTFtarget	NW_005852492.1	577	588	-	15.8636	2.06e-06	0.008	GGCCCCACCCTT
Klf1	CISBP	NW_005852492.1	577	588	-	16.5229	2.08e-06	0.00688	GGCCCCACCCTT
Klf1	JASPAR	NW_005852492.1	578	588	-	16.4091	2.11e-06	0.00648	GGCCCCACCCT
PRDM1	hTFtarget	NW_005852492.1	775	786	+	15.1939	2.13e-06	0.00831	GCACTTTCCCCT
ZNF677	CISBP	NW_005852492.1	1799	1819	-	15.6455	2.21e-06	0.0083	TGGGTTTTCTTCTCTGTGTCT
Crx	JASPAR	NW_005852492.1	1921	1931	-	15.6034	2.22e-06	0.00843	AGGAGGATTAG
Zic1	HOCOMOCO	NW_005852492.1	563	571	+	13.6111	2.23e-06	0.00877	GGGGTGGTC
ZIC1	hTFtarget	NW_005852492.1	563	571	+	13.6111	2.23e-06	0.00877	GGGGTGGTC
ZNF880	CISBP	NW_005852492.1	1855	1881	+	15.3636	2.23e-06	0.00826	CAGGACTTTCCCCCACTCTCTTTTCAC
ZNF75A	CISBP	NW_005852492.1	1938	1951	-	13.3878	2.24e-06	0.00874	GGGTGGGAGAAGCC
Klf4	JASPAR	NW_005852492.1	578	587	+	16.2959	2.34e-06	0.00909	AGGGTGGGGC
KLF10	CISBP	NW_005852492.1	578	587	-	16.2569	2.34e-06	0.00909	GCCCCACCCT
KLF4	hTFtarget	NW_005852492.1	578	587	-	16.2569	2.34e-06	0.00909	GCCCCACCCT
Sox2	CISBP	NW_005852492.1	1555	1569	+	15.61	2.36e-06	0.00873	TTTGCAACTGAATGG
FOXA1	hTFtarget	NW_005852492.1	186	201	+	15.9541	2.36e-06	0.009	TGCCAATTCCAACAGG
ZNF75A	CISBP	NW_005852492.1	1938	1951	+	13.7041	2.37e-06	0.00912	GGCTTCTCCCACCC
Crx	JASPAR	NW_005852492.1	1920	1929	-	13.0367	2.4e-06	0.00943	GAGGATTAGC
KLF5	hTFtarget	NW_005852492.1	578	587	-	15.9592	2.49e-06	0.00964	GCCCCACCCT
Nfe2l2	HOCOMOCO	NW_005852492.1	362	375	+	14.8056	2.59e-06	0.00998	GTGACTCTGCAAGT
ZNF692	CISBP	NW_005852492.1	580	592	-	16.0306	2.61e-06	0.0102	CCAGGGCCCCACC
MAX	hTFtarget	NW_005852492.1	1890	1908	-	12.7551	2.65e-06	0.0103	CCTCGTGTTTAGCACATGA
ZNF398	CISBP	NW_005852492.1	348	361	+	15.602	2.68e-06	0.0103	CGCCCCCTCTCCCT
ZNF596	CISBP	NW_005852492.1	883	897	-	15.9541	2.7e-06	0.0104	TCTCTGGCTCTTTCA
BHLHE40	hTFtarget	NW_005852492.1	1782	1791	+	15.3485	2.72e-06	0.0106	AGCACGTGAG
Klf4	CISBP	NW_005852492.1	387	397	-	15.8163	2.73e-06	0.00529	GACCCCACCCA
Blimp-1	TRANSFAC	NW_005852492.1	1104	1115	-	15.6557	2.81e-06	0.00538	TTGTTTTGGATC
Blimp-1	TRANSFAC	NW_005852492.1	1304	1315	-	15.6557	2.81e-06	0.00538	TTGTTTTGGATC
ZSCAN23	CISBP	NW_005852492.1	1889	1907	+	11.1531	2.87e-06	0.0111	GTCATGTGCTAAACACGAG
Nkx2-2	HOCOMOCO	NW_005852492.1	1743	1753	-	12.9848	2.92e-06	0.0114	CTGGAGTGGTT
TFAP4	hTFtarget	NW_005852492.1	866	875	+	13.1702	2.92e-06	0.0114	AAACAGCTGG
BHLHA15	JASPAR	NW_005852492.1	867	876	-	13.459	2.92e-06	0.0114	ACCAGCTGTT
BHLHA15	CISBP	NW_005852492.1	867	876	-	13.4286	2.92e-06	0.0114	ACCAGCTGTT
MSC	JASPAR	NW_005852492.1	867	876	-	15.7683	2.92e-06	0.0114	ACCAGCTGTT
BHLHA15	CISBP	NW_005852492.1	867	876	+	14.5816	2.92e-06	0.00923	AACAGCTGGT
OLIG3	CISBP	NW_005852492.1	867	876	+	14.6939	2.92e-06	0.0114	AACAGCTGGT
MSC	CISBP	NW_005852492.1	867	876	-	15.7374	2.92e-06	0.0114	ACCAGCTGTT
MAX	hTFtarget	NW_005852492.1	1891	1907	-	13.8367	3.02e-06	0.0059	CTCGTGTTTAGCACATG
ZNF182	CISBP	NW_005852492.1	1659	1670	-	15.4107	3.1e-06	0.0116	CCTTCTGTTTTT
ZBTB7A	hTFtarget	NW_005852492.1	563	573	-	16.1429	3.15e-06	0.0124	GCGACCACCCC
Nfe2	HOCOMOCO	NW_005852492.1	362	375	+	15.3182	3.25e-06	0.0125	GTGACTCTGCAAGT
Rela	CISBP	NW_005852492.1	1856	1866	+	15.4286	3.3e-06	0.0128	AGGACTTTCCC
Tcf21	TRANSFAC	NW_005852492.1	865	878	+	15.3026	3.3e-06	0.0126	AAAACAGCTGGTCT
Tcf21	JASPAR	NW_005852492.1	865	878	+	15.3026	3.3e-06	0.0126	AAAACAGCTGGTCT
Tcf21	CISBP	NW_005852492.1	865	878	+	15.2755	3.32e-06	0.0128	AAAACAGCTGGTCT
EGR3	hTFtarget	NW_005852492.1	348	356	+	15.1122	3.34e-06	0.0131	CGCCCCCTC
Klf1	JASPAR	NW_005852492.1	387	397	-	15.6667	3.35e-06	0.00648	GACCCCACCCA
Zfp90	TRANSFAC	NW_005852492.1	811	822	-	15.8361	3.35e-06	0.0128	GGGGTTTGAAGC
OLIG3	CISBP	NW_005852492.1	867	876	+	14.2653	3.36e-06	0.0132	AACAGCTGGT
NFE2L2	hTFtarget	NW_005852492.1	362	375	-	15.0758	3.46e-06	0.0134	ACTTGCAGAGTCAC
KLF17	CISBP	NW_005852492.1	577	588	-	14.6837	3.47e-06	0.0135	GGCCCCACCCTT
Klf1	CISBP	NW_005852492.1	386	397	-	15.6514	3.55e-06	0.00688	GACCCCACCCAT
KLF5	hTFtarget	NW_005852492.1	578	587	-	15.8073	3.56e-06	0.0139	GCCCCACCCT
KLF11	hTFtarget	NW_005852492.1	566	587	-	10.5918	3.64e-06	0.0139	GCCCCACCCTTGCTGCGACCAC
LMX1B	CISBP	NW_005852492.1	13	23	-	14.9505	3.65e-06	0.0135	CTTTTAATTAA
Bach1	HOCOMOCO	NW_005852492.1	1632	1645	-	13.5596	3.68e-06	0.0143	CGCTGGCTCATGGT
ZNF680	CISBP	NW_005852492.1	1788	1808	-	15.1327	3.84e-06	0.0146	CTCTGTGTCTTCTCTGTCTCA
RFX5	hTFtarget	NW_005852492.1	44	62	+	14.9697	3.88e-06	0.015	TCTGTGGTTGCTGTGCAGT
Klf4	HOCOMOCO	NW_005852492.1	573	587	+	14.6364	3.91e-06	0.015	CAGCAAGGGTGGGGC
Pax7	CISBP	NW_005852492.1	666	685	+	15.3839	3.95e-06	0.0118	CGATACAATTAACAAATTAC
Gli1	CISBP	NW_005852492.1	563	572	-	15.1531	3.98e-06	0.0156	CGACCACCCC
HOXA2	CISBP	NW_005852492.1	1929	1937	+	5.40392	4.03e-06	0.0158	CCTAATGAG
Nfe2l2	JASPAR	NW_005852492.1	358	372	+	15.0455	4.06e-06	0.0157	CCCTGTGACTCTGCA
ZBTB18	hTFtarget	NW_005852492.1	983	995	+	15.4694	4.11e-06	0.00793	TAACATCTGGCAG
ZBTB18	hTFtarget	NW_005852492.1	1183	1195	+	15.4694	4.11e-06	0.00793	TAACATCTGGCAG
Sox11	JASPAR	NW_005852492.1	1059	1070	-	15.1452	4.15e-06	0.0079	ATGAACAAAGGA
Sox11	JASPAR	NW_005852492.1	1259	1270	-	15.1452	4.15e-06	0.0079	ATGAACAAAGGA
ZNF329	CISBP	NW_005852492.1	493	513	-	14.1651	4.15e-06	0.0161	CTGGCTCAGGCCCTACATGCT
KLF7	CISBP	NW_005852492.1	578	588	-	15.2449	4.16e-06	0.0162	GGCCCCACCCT
ZBTB18	hTFtarget	NW_005852492.1	983	995	+	15.5408	4.17e-06	0.00808	TAACATCTGGCAG
ZBTB18	hTFtarget	NW_005852492.1	1183	1195	+	15.5408	4.17e-06	0.00808	TAACATCTGGCAG
ZBTB18	hTFtarget	NW_005852492.1	983	995	-	15.5857	4.22e-06	0.00818	CTGCCAGATGTTA
ZBTB18	hTFtarget	NW_005852492.1	1183	1195	-	15.5857	4.22e-06	0.00818	CTGCCAGATGTTA
Zfp654	TRANSFAC	NW_005852492.1	728	743	-	11.8033	4.25e-06	0.0159	TGTTGATAAGGTAGGG
Zbtb24	TRANSFAC	NW_005852492.1	164	175	-	15.623	4.37e-06	0.0171	CTGGGCTCAATA
TBX19	JASPAR	NW_005852492.1	226	245	-	14.5732	4.49e-06	0.0174	GATAGCATTTAGTTGTGAAT
ZNF530	JASPAR	NW_005852492.1	346	363	-	14.2347	4.5e-06	0.0173	ACAGGGAGAGGGGGCGCT
TBX19	CISBP	NW_005852492.1	226	245	-	14.5204	4.64e-06	0.018	GATAGCATTTAGTTGTGAAT
NKX2-1	hTFtarget	NW_005852492.1	1744	1753	-	13.3939	4.67e-06	0.0182	CTGGAGTGGT
BHLHA15	CISBP	NW_005852492.1	867	876	-	14.4592	4.74e-06	0.00923	ACCAGCTGTT
ZNF3	CISBP	NW_005852492.1	957	971	-	14.7857	4.77e-06	0.00882	TTAAATAGTCATTCA
ZNF3	CISBP	NW_005852492.1	1157	1171	-	14.7857	4.77e-06	0.00882	TTAAATAGTCATTCA
Bhlhe40	JASPAR	NW_005852492.1	1781	1791	-	15.0612	4.78e-06	0.0187	CTCACGTGCTT
Nkx6-1	HOCOMOCO	NW_005852492.1	956	974	+	14.0068	4.79e-06	0.00864	CTGAATGACTATTTAATTA
Nkx6-1	HOCOMOCO	NW_005852492.1	1156	1174	+	14.0068	4.79e-06	0.00864	CTGAATGACTATTTAATTA
ZNF614	CISBP	NW_005852492.1	1759	1779	+	12.6224	4.8e-06	0.0186	ATGTGAGGTCATCAGTCTGGC
NFE2L2	hTFtarget	NW_005852492.1	362	372	+	15.1122	4.82e-06	0.0188	GTGACTCTGCA
EMX2	hTFtarget	NW_005852492.1	671	684	-	14.1701	4.83e-06	0.00892	TAATTTGTTAATTG
KLF4	hTFtarget	NW_005852492.1	386	397	-	15	4.85e-06	0.00941	GACCCCACCCAT
Sp7	HOCOMOCO	NW_005852492.1	679	692	-	14.292	4.86e-06	0.0187	GAAGCATGTAATTT
ZNF148	hTFtarget	NW_005852492.1	349	360	+	14.7857	4.9e-06	0.0191	GCCCCCTCTCCC
Sp2	HOCOMOCO	NW_005852492.1	572	593	+	14.2927	4.96e-06	0.0191	GCAGCAAGGGTGGGGCCCTGGC
SP2	hTFtarget	NW_005852492.1	572	593	+	14.2927	4.96e-06	0.0191	GCAGCAAGGGTGGGGCCCTGGC
PRDM1	hTFtarget	NW_005852492.1	775	786	+	14.5408	4.97e-06	0.0194	GCACTTTCCCCT
Runx2	HOCOMOCO	NW_005852492.1	43	54	+	14.4697	5e-06	0.0194	CTCTGTGGTTGC
FOXJ2	hTFtarget	NW_005852492.1	141	154	-	14.3163	5.01e-06	0.0192	TTATTTTCAACAAT
Bach2	HOCOMOCO	NW_005852492.1	362	372	-	14.7576	5.05e-06	0.0197	TGCAGAGTCAC
ZNF157	CISBP	NW_005852492.1	382	405	-	14.1909	5.16e-06	0.0199	GATGCTGGGACCCCACCCATGAAA
LMX1B	JASPAR	NW_005852492.1	13	23	-	14.6909	5.18e-06	0.0194	CTTTTAATTAA
LMX1B	CISBP	NW_005852492.1	13	23	-	14.604	5.18e-06	0.0193	CTTTTAATTAA
LMX1B	CISBP	NW_005852492.1	13	23	-	12.7426	5.33e-06	0.0192	CTTTTAATTAA
DMRTC2	CISBP	NW_005852492.1	663	672	-	15.1122	5.38e-06	0.0205	TGTATCGTTG
BACH2	hTFtarget	NW_005852492.1	362	372	-	14.6091	5.43e-06	0.0176	TGCAGAGTCAC
Bhlhe40	HOCOMOCO	NW_005852492.1	1783	1791	+	14.4394	5.43e-06	0.0213	GCACGTGAG
Klf5	HOCOMOCO	NW_005852492.1	573	587	+	14.6212	5.5e-06	0.0211	CAGCAAGGGTGGGGC
ZNF549	CISBP	NW_005852492.1	1906	1918	-	14.3163	5.6e-06	0.0109	CTGCCTAAATCCT
HOXD10	hTFtarget	NW_005852492.1	927	937	+	14.505	5.61e-06	0.0214	GATAATAAAAT
ZNF524	CISBP	NW_005852492.1	74	85	-	13.8807	5.64e-06	0.0221	ACCCCTGGACCC
NFE2	hTFtarget	NW_005852492.1	361	377	+	13.9898	5.65e-06	0.022	TGTGACTCTGCAAGTAC
ZNF468	CISBP	NW_005852492.1	348	359	+	13.7449	5.73e-06	0.0223	CGCCCCCTCTCC
PRDM9	CISBP	NW_005852492.1	556	579	-	14.1009	5.8e-06	0.0222	CTTGCTGCGACCACCCCTCCTCTG
Arnt	CISBP	NW_005852492.1	1781	1792	+	13.66	5.83e-06	0.0228	AAGCACGTGAGA
KLF12	CISBP	NW_005852492.1	577	591	-	14.5	5.87e-06	0.0228	CAGGGCCCCACCCTT
T	hTFtarget	NW_005852492.1	227	244	-	13.7857	5.9e-06	0.0127	ATAGCATTTAGTTGTGAA
Klf7	TRANSFAC	NW_005852492.1	384	399	-	14.8289	5.9e-06	0.0166	GGGACCCCACCCATGA
Zfp105	CISBP	NW_005852492.1	1719	1728	-	9.20112	5.98e-06	0.0229	TTGTTGATTG
CTCFL	hTFtarget	NW_005852492.1	347	358	-	14.5408	5.99e-06	0.0235	GAGAGGGGGCGC
DMRTC2	CISBP	NW_005852492.1	663	672	-	14.7245	6.01e-06	0.0232	TGTATCGTTG
Olig2	CISBP	NW_005852492.1	867	876	+	12.6789	6.07e-06	0.0225	AACAGCTGGT
Zbtb3	TRANSFAC	NW_005852492.1	407	423	+	14.75	6.1e-06	0.0237	ACCCCCACTGCAGCTCT
FOXG1	hTFtarget	NW_005852492.1	1569	1579	-	12.7172	6.19e-06	0.0241	GACACACACAC
ZNF418	CISBP	NW_005852492.1	1530	1559	-	13.0594	6.22e-06	0.0211	GCAAAATTAACAAAAAATAACAAAACTGCT
FOXA1	hTFtarget	NW_005852492.1	1645	1656	+	14.3776	6.24e-06	0.0237	GAGTAAACATTT
TFAP4	hTFtarget	NW_005852492.1	867	876	-	14.9636	6.24e-06	0.0158	ACCAGCTGTT
TFAP4	hTFtarget	NW_005852492.1	867	876	-	14.9082	6.24e-06	0.0156	ACCAGCTGTT
ZBTB18	hTFtarget	NW_005852492.1	983	995	+	14.4082	6.27e-06	0.0121	TAACATCTGGCAG
ZBTB18	hTFtarget	NW_005852492.1	1183	1195	+	14.4082	6.27e-06	0.0121	TAACATCTGGCAG
NFE2	hTFtarget	NW_005852492.1	360	372	+	14.3535	6.34e-06	0.0248	CTGTGACTCTGCA
OLIG2	CISBP	NW_005852492.1	867	876	+	14.1939	6.35e-06	0.0248	AACAGCTGGT
Pax7	CISBP	NW_005852492.1	670	689	-	14.7143	6.36e-06	0.0118	GCATGTAATTTGTTAATTGT
EMX1	CISBP	NW_005852492.1	671	684	+	14.2835	6.4e-06	0.0119	CAATTAACAAATTA
Tcf21	JASPAR	NW_005852492.1	865	878	-	13.6711	6.46e-06	0.0126	AGACCAGCTGTTTT
Tcf21	TRANSFAC	NW_005852492.1	865	878	-	13.6711	6.46e-06	0.0126	AGACCAGCTGTTTT
OTX2	hTFtarget	NW_005852492.1	1920	1930	-	13.6061	6.48e-06	0.0249	GGAGGATTAGC
T	hTFtarget	NW_005852492.1	227	244	+	13.602	6.51e-06	0.0127	TTCACAACTAAATGCTAT
Zfp641	TRANSFAC	NW_005852492.1	578	587	+	15.4426	6.54e-06	0.0253	AGGGTGGGGC
Zbtb17	HOCOMOCO	NW_005852492.1	348	366	-	13.7551	6.57e-06	0.0251	GTCACAGGGAGAGGGGGCG
Tcf21	CISBP	NW_005852492.1	865	878	-	13.6531	6.58e-06	0.0128	AGACCAGCTGTTTT
ZBTB18	hTFtarget	NW_005852492.1	983	995	+	14.7959	6.6e-06	0.0128	TAACATCTGGCAG
ZBTB18	hTFtarget	NW_005852492.1	1183	1195	+	14.7959	6.6e-06	0.0128	TAACATCTGGCAG
Pou5f1	HOCOMOCO	NW_005852492.1	1554	1569	-	14.2727	6.63e-06	0.0242	CCATTCAGTTGCAAAA
Foxk1	TRANSFAC	NW_005852492.1	428	438	+	12.3061	6.65e-06	0.0261	TGGACACAATT
Ptf1a	CISBP	NW_005852492.1	868	877	-	13.1651	6.65e-06	0.026	GACCAGCTGT
ZNF530	CISBP	NW_005852492.1	575	592	-	13.5714	6.8e-06	0.0261	CCAGGGCCCCACCCTTGC
Klf4	JASPAR	NW_005852492.1	387	396	+	14.6633	6.85e-06	0.0133	TGGGTGGGGT
KLF10	CISBP	NW_005852492.1	387	396	-	14.6239	6.85e-06	0.0133	ACCCCACCCA
KLF4	hTFtarget	NW_005852492.1	387	396	-	14.6239	6.85e-06	0.0133	ACCCCACCCA
RFX5	hTFtarget	NW_005852492.1	47	61	-	14.5273	6.89e-06	0.0268	CTGCACAGCAACCAC
Foxg1	CISBP	NW_005852492.1	1499	1510	+	14.2653	7e-06	0.0275	CAGGATACAATC
EGR2	hTFtarget	NW_005852492.1	348	356	+	15.0918	7e-06	0.0274	CGCCCCCTC
Foxg1	TRANSFAC	NW_005852492.1	1499	1510	+	14.2857	7.06e-06	0.0277	CAGGATACAATC
MAX	hTFtarget	NW_005852492.1	1890	1908	+	12.4592	7.13e-06	0.0152	TCATGTGCTAAACACGAGG
KLF11	hTFtarget	NW_005852492.1	566	587	-	10.051	7.14e-06	0.0274	GCCCCACCCTTGCTGCGACCAC
TFAP4	hTFtarget	NW_005852492.1	867	876	-	13.8061	7.15e-06	0.0157	ACCAGCTGTT
Tcf12	JASPAR	NW_005852492.1	867	877	+	14.6327	7.22e-06	0.028	AACAGCTGGTC
ZNF33A	CISBP	NW_005852492.1	1748	1769	+	0.857143	7.28e-06	0.0282	CTCCAGGCACTATGTGAGGTCA
Gli2	CISBP	NW_005852492.1	563	572	-	14.7347	7.31e-06	0.0286	CGACCACCCC
Blimp-1	TRANSFAC	NW_005852492.1	776	784	+	14.0788	7.34e-06	0.0287	CACTTTCCC
CTCF	hTFtarget	NW_005852492.1	340	356	+	13.1972	7.38e-06	0.0288	CATGCAAGCGCCCCCTC
TCF21	hTFtarget	NW_005852492.1	866	877	+	14.2347	7.46e-06	0.0242	AAACAGCTGGTC
ZNF329	HOCOMOCO	NW_005852492.1	494	513	-	8.42857	7.47e-06	0.029	CTGGCTCAGGCCCTACATGC
ZNF419	CISBP	NW_005852492.1	1724	1744	+	13.5182	7.48e-06	0.0279	AACAAAGCCCTGTATTCCCAA
ZNF563	HOCOMOCO	NW_005852492.1	1089	1109	-	13.736	7.48e-06	0.0144	TGGATCACCACTGACAACTGA
ZNF563	HOCOMOCO	NW_005852492.1	1289	1309	-	13.736	7.48e-06	0.0144	TGGATCACCACTGACAACTGA
FOXK1	hTFtarget	NW_005852492.1	428	437	+	13.2755	7.5e-06	0.0295	TGGACACAAT
Lyl1	HOCOMOCO	NW_005852492.1	862	875	-	12.4478	7.53e-06	0.029	CCAGCTGTTTTGTT
LYL1	hTFtarget	NW_005852492.1	862	875	-	12.4478	7.53e-06	0.029	CCAGCTGTTTTGTT
TWIST1	hTFtarget	NW_005852492.1	983	995	-	14.5366	7.56e-06	0.0147	CTGCCAGATGTTA
TWIST1	hTFtarget	NW_005852492.1	1183	1195	-	14.5366	7.56e-06	0.0147	CTGCCAGATGTTA
ZSCAN23	CISBP	NW_005852492.1	1388	1406	+	8.43878	7.63e-06	0.0147	ACTTTGTGCTACTTACACT
RFX5	hTFtarget	NW_005852492.1	43	62	+	13.8862	7.63e-06	0.0297	CTCTGTGGTTGCTGTGCAGT
Sall4	HOCOMOCO	NW_005852492.1	1945	1954	-	13.551	7.71e-06	0.0297	AGAGGGTGGG
SALL4	hTFtarget	NW_005852492.1	1945	1954	-	13.551	7.71e-06	0.0297	AGAGGGTGGG
POU6F1	hTFtarget	NW_005852492.1	733	746	-	14.0808	7.74e-06	0.0294	TTATGTTGATAAGG
EN1	CISBP	NW_005852492.1	636	649	-	12.5606	7.81e-06	0.0302	TGACTGCCCAATTA
MAX	hTFtarget	NW_005852492.1	1890	1908	-	12.2347	7.83e-06	0.0152	CCTCGTGTTTAGCACATGA
T	hTFtarget	NW_005852492.1	227	244	-	13.5102	7.93e-06	0.0168	ATAGCATTTAGTTGTGAA
ZNF189	JASPAR	NW_005852492.1	762	774	-	14.3429	7.95e-06	0.0309	TATTCTGTTCCTC
TFAP4	hTFtarget	NW_005852492.1	867	876	+	14.6727	8.06e-06	0.0158	AACAGCTGGT
TFAP4	hTFtarget	NW_005852492.1	867	876	+	13.7551	8.06e-06	0.0157	AACAGCTGGT
TFAP4	hTFtarget	NW_005852492.1	867	876	+	14.6224	8.06e-06	0.0156	AACAGCTGGT
Foxk1	CISBP	NW_005852492.1	428	438	+	12.3571	8.07e-06	0.0316	TGGACACAATT
ZNF93	CISBP	NW_005852492.1	451	489	+	13.2676	8.12e-06	0.0309	CACAGACAGGCTCCTGCAGTGCGTGTTGATGCCAAGACC
Zfp281	CISBP	NW_005852492.1	405	414	+	13.367	8.14e-06	0.0316	CAACCCCCAC
Pou5f1	CISBP	NW_005852492.1	1554	1568	-	14.01	8.15e-06	0.0302	CATTCAGTTGCAAAA
Cbfb	HOCOMOCO	NW_005852492.1	44	54	+	13.5253	8.15e-06	0.0318	TCTGTGGTTGC
CBFB	hTFtarget	NW_005852492.1	44	54	+	13.5253	8.15e-06	0.0318	TCTGTGGTTGC
Zbtb3	CISBP	NW_005852492.1	463	471	-	10.83	8.15e-06	0.0275	CACTGCAGG
ZBTB7C	JASPAR	NW_005852492.1	562	573	-	13.7419	8.21e-06	0.0321	GCGACCACCCCT
ZNF287	CISBP	NW_005852492.1	1563	1595	+	11.7522	8.27e-06	0.0168	TGAATGGTGTGTGTGTCTTTTATTTTCTTTGCT
KLF9	hTFtarget	NW_005852492.1	1568	1580	-	14.1835	8.29e-06	0.0322	AGACACACACACC
ZNF627	CISBP	NW_005852492.1	1467	1484	-	7.07143	8.32e-06	0.0306	TTTCAGAACACTCTTGGG
FOXG1	hTFtarget	NW_005852492.1	427	438	+	13	8.33e-06	0.0326	TTGGACACAATT
FOXJ2	hTFtarget	NW_005852492.1	141	154	-	13.8367	8.35e-06	0.032	TTATTTTCAACAAT
ZNF823	CISBP	NW_005852492.1	1788	1802	-	14.1193	8.4e-06	0.0191	GTCTTCTCTGTCTCA
TWIST1	hTFtarget	NW_005852492.1	983	995	-	14.4634	8.4e-06	0.0163	CTGCCAGATGTTA
TWIST1	hTFtarget	NW_005852492.1	1183	1195	-	14.4634	8.4e-06	0.0163	CTGCCAGATGTTA
ZBTB7C	CISBP	NW_005852492.1	562	573	-	13.6735	8.46e-06	0.033	GCGACCACCCCT
ATF2	hTFtarget	NW_005852492.1	1759	1771	+	14.252	8.57e-06	0.0335	ATGTGAGGTCATC
ARNTL	hTFtarget	NW_005852492.1	1889	1898	-	12.9697	8.59e-06	0.0338	AGCACATGAC
Klf7	TRANSFAC	NW_005852492.1	575	590	-	14.1974	8.6e-06	0.0166	AGGGCCCCACCCTTGC
Sox4	CISBP	NW_005852492.1	1060	1069	+	14.3028	8.61e-06	0.0165	CCTTTGTTCA
Sox4	CISBP	NW_005852492.1	1260	1269	+	14.3028	8.61e-06	0.0165	CCTTTGTTCA
Bcl6	CISBP	NW_005852492.1	1796	1825	-	13.7745	8.61e-06	0.0318	CGCTCCTGGGTTTTCTTCTCTGTGTCTTCT
T	hTFtarget	NW_005852492.1	227	244	+	13.3571	8.63e-06	0.0168	TTCACAACTAAATGCTAT
PAX4	CISBP	NW_005852492.1	670	685	+	13.4844	8.7e-06	0.0327	ACAATTAACAAATTAC
MYNN	CISBP	NW_005852492.1	1577	1588	+	13.9898	8.74e-06	0.0335	GTCTTTTATTTT
MSC	JASPAR	NW_005852492.1	867	876	+	14.1951	8.77e-06	0.0171	AACAGCTGGT
MSC	CISBP	NW_005852492.1	867	876	+	14.1717	8.77e-06	0.0172	AACAGCTGGT
KLF2	CISBP	NW_005852492.1	387	397	-	14.4286	8.77e-06	0.0236	GACCCCACCCA
Arid3a	CISBP	NW_005852492.1	14	22	+	9.0354	8.86e-06	0.0328	TAATTAAAA
Lhx3	CISBP	NW_005852492.1	966	974	+	9.4898	8.86e-06	0.0163	ATTTAATTA
Lhx3	CISBP	NW_005852492.1	1166	1174	+	9.4898	8.86e-06	0.0163	ATTTAATTA
TBX3	hTFtarget	NW_005852492.1	1943	1953	-	12.6061	8.92e-06	0.034	GAGGGTGGGAG
NKX6-1	hTFtarget	NW_005852492.1	955	973	+	13.4627	8.93e-06	0.0165	CCTGAATGACTATTTAATT
NKX6-1	hTFtarget	NW_005852492.1	1155	1173	+	13.4627	8.93e-06	0.0165	CCTGAATGACTATTTAATT
PDX1	hTFtarget	NW_005852492.1	968	985	+	13.774	8.93e-06	0.0161	TTAATTACGTCTAAGTAA
PDX1	hTFtarget	NW_005852492.1	1168	1185	+	13.774	8.93e-06	0.0161	TTAATTACGTCTAAGTAA
Lhx3	JASPAR	NW_005852492.1	962	974	-	14.3663	8.93e-06	0.0165	TAATTAAATAGTC
Lhx3	JASPAR	NW_005852492.1	1162	1174	-	14.3663	8.93e-06	0.0165	TAATTAAATAGTC
Runx1	JASPAR	NW_005852492.1	43	53	+	13.5517	8.94e-06	0.0342	CTCTGTGGTTG
TFAP4	hTFtarget	NW_005852492.1	867	876	+	14.2755	8.97e-06	0.0192	AACAGCTGGT
KLF2	JASPAR	NW_005852492.1	387	397	-	13.9091	9.03e-06	0.0277	GACCCCACCCA
KLF2	CISBP	NW_005852492.1	387	397	-	13.8878	9.03e-06	0.0274	GACCCCACCCA
BCL6	hTFtarget	NW_005852492.1	830	845	+	13.5051	9.05e-06	0.0352	ATGCTTTCAAGGTATC
RUNX1	hTFtarget	NW_005852492.1	44	54	+	14.0606	9.06e-06	0.0351	TCTGTGGTTGC
BACH2	hTFtarget	NW_005852492.1	548	558	+	14.0091	9.06e-06	0.0176	TGCAGAGTCAG
Egr1	CISBP	NW_005852492.1	348	357	+	11.6465	9.07e-06	0.0355	CGCCCCCTCT
MSC	CISBP	NW_005852492.1	866	877	+	13.7576	9.1e-06	0.0293	AAACAGCTGGTC
ZIC2	hTFtarget	NW_005852492.1	461	471	+	13.551	9.12e-06	0.0356	CTCCTGCAGTG
ZNF660	CISBP	NW_005852492.1	1709	1726	-	13.0612	9.23e-06	0.0359	GTTGATTGTCCATATTTT
Tfap4	CISBP	NW_005852492.1	867	875	+	10.7653	9.34e-06	0.0367	AACAGCTGG
BCL6	hTFtarget	NW_005852492.1	830	845	+	13.4211	9.35e-06	0.0364	ATGCTTTCAAGGTATC
THRB	hTFtarget	NW_005852492.1	1753	1769	+	13.8667	9.36e-06	0.0365	GGCACTATGTGAGGTCA
FOXG1	hTFtarget	NW_005852492.1	1647	1663	+	3.19388	9.41e-06	0.0354	GTAAACATTTGAAAAAA
Sox1	CISBP	NW_005852492.1	957	970	+	11.5408	9.48e-06	0.0176	TGAATGACTATTTA
Sox1	CISBP	NW_005852492.1	1157	1170	+	11.5408	9.48e-06	0.0176	TGAATGACTATTTA
ZNF287	CISBP	NW_005852492.1	1790	1822	-	11.469	9.49e-06	0.0168	TCCTGGGTTTTCTTCTCTGTGTCTTCTCTGTCT
Gli3	CISBP	NW_005852492.1	562	572	-	14.0408	9.49e-06	0.037	CGACCACCCCT
KLF1	hTFtarget	NW_005852492.1	387	401	-	14.0102	9.77e-06	0.019	CTGGGACCCCACCCA
Nobox	CISBP	NW_005852492.1	635	643	+	7.84466	9.82e-06	0.0376	TTAATTGGG
Rela	HOCOMOCO	NW_005852492.1	1856	1866	+	14	9.85e-06	0.0383	AGGACTTTCCC
TFAP4	hTFtarget	NW_005852492.1	867	876	-	14.2041	9.88e-06	0.0192	ACCAGCTGTT
ZNF596	CISBP	NW_005852492.1	1784	1798	-	13.7431	9.88e-06	0.0191	TCTCTGTCTCACGTG
TBXT	JASPAR	NW_005852492.1	228	243	-	12.5192	9.89e-06	0.0291	TAGCATTTAGTTGTGA
Zfx	CISBP	NW_005852492.1	172	179	+	13.8899	9.9e-06	0.0386	CCAGGCCT
Zfp263	CISBP	NW_005852492.1	1825	1832	+	13.375	9.9e-06	0.0387	GTGCTCCC
TBX19	JASPAR	NW_005852492.1	226	245	+	13.1707	9.9e-06	0.0192	ATTCACAACTAAATGCTATC
ZNF529	CISBP	NW_005852492.1	482	508	-	9.57576	1.01e-05	0.0385	TCAGGCCCTACATGCTCCTGGTCTTGG
Pdx1	CISBP	NW_005852492.1	632	641	+	14.0182	1.01e-05	0.038	TGATTAATTG
ZNF823	CISBP	NW_005852492.1	1799	1813	-	13.8624	1.01e-05	0.0191	TTCTTCTCTGTGTCT
Klf8	CISBP	NW_005852492.1	578	587	-	11.3333	1.01e-05	0.0395	GCCCCACCCT
TBX19	CISBP	NW_005852492.1	226	245	+	13.1531	1.01e-05	0.0196	ATTCACAACTAAATGCTATC
LBX2	CISBP	NW_005852492.1	631	642	+	13.7	1.02e-05	0.0399	GTGATTAATTGG
FOXH1	hTFtarget	NW_005852492.1	1077	1088	-	13.4404	1.02e-05	0.02	GGAATACACAAC
FOXH1	hTFtarget	NW_005852492.1	1277	1288	-	13.4404	1.02e-05	0.02	GGAATACACAAC
GLI2	hTFtarget	NW_005852492.1	562	573	-	13.7755	1.03e-05	0.0402	GCGACCACCCCT
TBX1	CISBP	NW_005852492.1	982	1001	+	5.58163	1.03e-05	0.0128	GTAACATCTGGCAGTGTGAA
TBX1	CISBP	NW_005852492.1	1182	1201	+	5.58163	1.03e-05	0.0128	GTAACATCTGGCAGTGTGAA
MAZ	hTFtarget	NW_005852492.1	579	587	-	13.8469	1.03e-05	0.0403	GCCCCACCC
TFAP4	hTFtarget	NW_005852492.1	868	877	-	12.9291	1.04e-05	0.0202	GACCAGCTGT
GLI2	hTFtarget	NW_005852492.1	562	573	-	13.7759	1.04e-05	0.0406	GCGACCACCCCT
MAFK	hTFtarget	NW_005852492.1	546	560	-	13.497	1.04e-05	0.0405	CTCTGACTCTGCACT
BHLHA15	JASPAR	NW_005852492.1	867	876	+	12.9672	1.05e-05	0.0203	AACAGCTGGT
MAZ	hTFtarget	NW_005852492.1	558	568	-	14.4898	1.06e-05	0.0416	CACCCCTCCTC
OTX1	hTFtarget	NW_005852492.1	1921	1930	+	13.0101	1.06e-05	0.041	CTAATCCTCC
ZNF554	HOCOMOCO	NW_005852492.1	352	371	-	13.3788	1.06e-05	0.0282	GCAGAGTCACAGGGAGAGGG
NFKB1	hTFtarget	NW_005852492.1	1856	1866	+	14.4364	1.07e-05	0.041	AGGACTTTCCC
KLF4	hTFtarget	NW_005852492.1	387	396	+	14.6061	1.07e-05	0.0208	TGGGTGGGGT
ZNF225	CISBP	NW_005852492.1	1565	1592	+	7.47	1.08e-05	0.0392	AATGGTGTGTGTGTCTTTTATTTTCTTT
Irx3	CISBP	NW_005852492.1	681	690	+	7.29	1.08e-05	0.0417	ATTACATGCT
ZNF530	JASPAR	NW_005852492.1	575	592	+	12.4082	1.09e-05	0.0209	GCAAGGGTGGGGCCCTGG
HOXB7	hTFtarget	NW_005852492.1	212	221	+	12	1.09e-05	0.02	TTTATATATA
HOXB7	hTFtarget	NW_005852492.1	214	223	-	12	1.09e-05	0.02	TTTATATATA
ZNF45	CISBP	NW_005852492.1	1081	1089	+	13.5413	1.09e-05	0.0206	TGTATTCCT
ZNF45	CISBP	NW_005852492.1	1281	1289	+	13.5413	1.09e-05	0.0206	TGTATTCCT
NFE2L2	hTFtarget	NW_005852492.1	545	558	+	12.9394	1.09e-05	0.0211	TAGTGCAGAGTCAG
ZNF334	CISBP	NW_005852492.1	206	233	-	6.46535	1.1e-05	0.0398	TTGTGAATATTTTATATATAAACACTTC
NFYC	hTFtarget	NW_005852492.1	298	311	+	13.2936	1.1e-05	0.043	CTAACCAATAAGGG
KLF1	hTFtarget	NW_005852492.1	387	395	+	14.809	1.11e-05	0.0259	TGGGTGGGG
Blimp-1	TRANSFAC	NW_005852492.1	1670	1685	-	13.0642	1.11e-05	0.0429	TTAGAAGTGAAACGAC
BHLHA15	CISBP	NW_005852492.1	867	876	+	12.9388	1.12e-05	0.0218	AACAGCTGGT
Zic3	TRANSFAC	NW_005852492.1	563	571	+	11.5165	1.12e-05	0.044	GGGGTGGTC
PRDM6	CISBP	NW_005852492.1	1791	1811	-	13.4951	1.12e-05	0.0233	CTTCTCTGTGTCTTCTCTGTC
ZBTB7A	hTFtarget	NW_005852492.1	387	401	-	13.7347	1.13e-05	0.0438	CTGGGACCCCACCCA
CTCF	hTFtarget	NW_005852492.1	934	944	-	14.1089	1.14e-05	0.0423	TTTTTATATTT
BACH1	hTFtarget	NW_005852492.1	1633	1645	-	13.5306	1.14e-05	0.0221	CGCTGGCTCATGG
NFYA	hTFtarget	NW_005852492.1	297	312	+	13.8947	1.14e-05	0.0446	ACTAACCAATAAGGGG
Foxj3	TRANSFAC	NW_005852492.1	427	437	+	11.4918	1.14e-05	0.044	TTGGACACAAT
PAX4	CISBP	NW_005852492.1	671	684	-	12.8047	1.15e-05	0.0438	TAATTTGTTAATTG
Nfyc	HOCOMOCO	NW_005852492.1	298	311	+	13.8788	1.15e-05	0.0448	CTAACCAATAAGGG
OLIG2	CISBP	NW_005852492.1	867	876	-	14.0918	1.15e-05	0.0451	ACCAGCTGTT
SP1	hTFtarget	NW_005852492.1	386	396	-	13.6939	1.15e-05	0.0448	ACCCCACCCAT
Plagl1	JASPAR	NW_005852492.1	112	124	+	13.6504	1.16e-05	0.0452	GGCTGGGGCCCGA
FOXC1	hTFtarget	NW_005852492.1	676	688	+	11.0198	1.16e-05	0.0429	AACAAATTACATG
MSC	CISBP	NW_005852492.1	866	877	+	13.5612	1.16e-05	0.0266	AAACAGCTGGTC
ZNF133	CISBP	NW_005852492.1	288	317	-	12.9636	1.16e-05	0.0438	AGCATCCCCTTATTGGTTAGTTGTTTAATC
Zfp641	TRANSFAC	NW_005852492.1	1861	1872	-	11.1639	1.17e-05	0.0452	GAGTGGGGGAAA
BHLHE40	hTFtarget	NW_005852492.1	1782	1791	-	13.9184	1.17e-05	0.046	CTCACGTGCT
BHLHE40	hTFtarget	NW_005852492.1	1782	1791	-	13.9423	1.17e-05	0.046	CTCACGTGCT
BCL6B	CISBP	NW_005852492.1	830	845	+	11.0306	1.18e-05	0.0439	ATGCTTTCAAGGTATC
RUNX3	hTFtarget	NW_005852492.1	44	53	+	13.6061	1.19e-05	0.0458	TCTGTGGTTG
KLF2	CISBP	NW_005852492.1	578	588	-	14.1122	1.2e-05	0.0236	GGCCCCACCCT
Bhlhe40	CISBP	NW_005852492.1	1783	1790	+	9.58	1.21e-05	0.0474	GCACGTGA
JUND	hTFtarget	NW_005852492.1	1761	1772	+	13.8073	1.21e-05	0.0475	GTGAGGTCATCA
Nfya	HOCOMOCO	NW_005852492.1	298	311	+	13.803	1.22e-05	0.0478	CTAACCAATAAGGG
NFYA	hTFtarget	NW_005852492.1	298	311	+	13.803	1.22e-05	0.0478	CTAACCAATAAGGG
Myog	JASPAR	NW_005852492.1	867	877	+	14.2041	1.23e-05	0.048	AACAGCTGGTC
Otx2	CISBP	NW_005852492.1	1920	1929	+	12.7545	1.24e-05	0.0469	GCTAATCCTC
Nkx2-5	HOCOMOCO	NW_005852492.1	1745	1754	-	12.197	1.24e-05	0.0485	CCTGGAGTGG
POU4F2	hTFtarget	NW_005852492.1	960	975	-	11.6263	1.24e-05	0.0226	GTAATTAAATAGTCAT
POU4F2	hTFtarget	NW_005852492.1	1160	1175	-	11.6263	1.24e-05	0.0226	GTAATTAAATAGTCAT
IRF1	hTFtarget	NW_005852492.1	1576	1595	-	12.8485	1.24e-05	0.0465	AGCAAAGAAAATAAAAGACA
E2F6	hTFtarget	NW_005852492.1	1940	1952	-	13.3571	1.24e-05	0.0324	AGGGTGGGAGAAG
Foxj3	CISBP	NW_005852492.1	427	437	+	11.5408	1.24e-05	0.0481	TTGGACACAAT
TCF21	hTFtarget	NW_005852492.1	866	877	-	13.2143	1.25e-05	0.0242	GACCAGCTGTTT
PRDM1	hTFtarget	NW_005852492.1	1381	1392	+	11.1939	1.25e-05	0.0484	AACTTTAACTTT
PRDM6	CISBP	NW_005852492.1	1575	1595	+	13.3107	1.26e-05	0.0233	GTGTCTTTTATTTTCTTTGCT
MSC	CISBP	NW_005852492.1	866	877	+	13.7653	1.27e-05	0.0272	AAACAGCTGGTC
ZNF341	CISBP	NW_005852492.1	556	576	-	13.2041	1.27e-05	0.0487	GCTGCGACCACCCCTCCTCTG
KLF12	CISBP	NW_005852492.1	387	397	-	12.7449	1.27e-05	0.0293	GACCCCACCCA
KLF12	HOCOMOCO	NW_005852492.1	577	587	+	13.1667	1.28e-05	0.0494	AAGGGTGGGGC
CREM	hTFtarget	NW_005852492.1	1883	1894	-	13.0991	1.28e-05	0.0445	CATGACATCAAG
Ptf1a	JASPAR	NW_005852492.1	982	994	-	13.4228	1.28e-05	0.0249	TGCCAGATGTTAC
Ptf1a	JASPAR	NW_005852492.1	1182	1194	-	13.4228	1.28e-05	0.0249	TGCCAGATGTTAC
BACH1	hTFtarget	NW_005852492.1	360	372	-	13.3673	1.29e-05	0.0221	TGCAGAGTCACAG
ATF2	hTFtarget	NW_005852492.1	1760	1770	+	13.2828	1.29e-05	0.0505	TGTGAGGTCAT
NR2E3	hTFtarget	NW_005852492.1	1409	1421	+	10.8713	1.29e-05	0.0491	GCTTAATATATCT
Zfx	JASPAR	NW_005852492.1	167	180	+	13.8333	1.29e-05	0.0503	TGAGCCCAGGCCTT
RUNX2	hTFtarget	NW_005852492.1	43	54	-	13.055	1.3e-05	0.0503	GCAACCACAGAG
TLX2	CISBP	NW_005852492.1	635	644	+	5.70833	1.3e-05	0.0512	TTAATTGGGC
Sox2	CISBP	NW_005852492.1	1555	1569	+	13.2673	1.31e-05	0.0487	TTTGCAACTGAATGG
Glis2	TRANSFAC	NW_005852492.1	386	401	-	13.5	1.32e-05	0.0509	CTGGGACCCCACCCAT
Zfx	JASPAR	NW_005852492.1	167	180	+	13.8182	1.32e-05	0.0515	TGAGCCCAGGCCTT
TBX1	CISBP	NW_005852492.1	982	1001	-	4.80612	1.32e-05	0.0128	TTCACACTGCCAGATGTTAC
TBX1	CISBP	NW_005852492.1	1182	1201	-	4.80612	1.32e-05	0.0128	TTCACACTGCCAGATGTTAC
KLF9	hTFtarget	NW_005852492.1	1566	1581	-	13.1463	1.32e-05	0.0512	AAGACACACACACCAT
ZNF444	CISBP	NW_005852492.1	346	361	+	6.59184	1.33e-05	0.0509	AGCGCCCCCTCTCCCT
ZNF75D	JASPAR	NW_005852492.1	1942	1951	-	14.0962	1.33e-05	0.0521	GGGTGGGAGA
ZNF41	CISBP	NW_005852492.1	1616	1648	-	11.7475	1.33e-05	0.05	ACTCGCTGGCTCATGGTGGCACCTTCAATGAAG
KLF1	hTFtarget	NW_005852492.1	578	586	+	14.4831	1.33e-05	0.0259	AGGGTGGGG
ZBTB7B	hTFtarget	NW_005852492.1	562	573	-	13.6633	1.33e-05	0.0521	GCGACCACCCCT
SP1	hTFtarget	NW_005852492.1	351	360	+	13.427	1.34e-05	0.0516	CCCCTCTCCC
Bach2	HOCOMOCO	NW_005852492.1	548	558	+	13.5152	1.35e-05	0.0263	TGCAGAGTCAG
ZBTB7B	hTFtarget	NW_005852492.1	562	573	-	13.6379	1.35e-05	0.0528	GCGACCACCCCT
POU4F1	JASPAR	NW_005852492.1	218	231	-	13.2205	1.35e-05	0.0491	GTGAATATTTTATA
MSC	CISBP	NW_005852492.1	866	877	-	13.4082	1.36e-05	0.0266	GACCAGCTGTTT
POU4F1	CISBP	NW_005852492.1	218	231	-	13.1732	1.37e-05	0.0494	GTGAATATTTTATA
Nfe2l2	HOCOMOCO	NW_005852492.1	545	558	-	12.9306	1.37e-05	0.0265	CTGACTCTGCACTA
POU5F1	hTFtarget	NW_005852492.1	1554	1569	-	13.1273	1.37e-05	0.0513	CCATTCAGTTGCAAAA
ZNF184	CISBP	NW_005852492.1	1422	1448	+	13.3	1.38e-05	0.0516	GGAGGGATGTATTTTCCCCTTTCTATG
ZNF530	CISBP	NW_005852492.1	346	363	+	12.1224	1.39e-05	0.0268	AGCGCCCCCTCTCCCTGT
Foxc2	CISBP	NW_005852492.1	210	219	-	9.59009	1.4e-05	0.0533	TATATAAACA
KLF2	CISBP	NW_005852492.1	578	588	-	13.3673	1.4e-05	0.0274	GGCCCCACCCT
MSC	CISBP	NW_005852492.1	866	877	-	13.5408	1.4e-05	0.0272	GACCAGCTGTTT
Zic3	HOCOMOCO	NW_005852492.1	458	472	+	13.3026	1.4e-05	0.054	AGGCTCCTGCAGTGC
ZIC3	hTFtarget	NW_005852492.1	458	472	+	13.3026	1.4e-05	0.054	AGGCTCCTGCAGTGC
FOXC1	hTFtarget	NW_005852492.1	1599	1611	+	13.2475	1.4e-05	0.0531	AAATATACAAACA
ZNF114	CISBP	NW_005852492.1	1938	1965	-	12.3267	1.4e-05	0.0541	AGGATTTATATAGAGGGTGGGAGAAGCC
HOXD11	hTFtarget	NW_005852492.1	927	936	-	11.6216	1.41e-05	0.054	TTTTATTATC
Neurod1	CISBP	NW_005852492.1	867	876	+	13.9083	1.41e-05	0.0548	AACAGCTGGT
TFEC	JASPAR	NW_005852492.1	1782	1791	+	13.1585	1.41e-05	0.0492	AGCACGTGAG
TFEC	CISBP	NW_005852492.1	1782	1791	+	13.1224	1.41e-05	0.0492	AGCACGTGAG
KLF2	JASPAR	NW_005852492.1	578	588	-	13.4	1.41e-05	0.0277	GGCCCCACCCT
KLF15	hTFtarget	NW_005852492.1	578	592	-	13.1224	1.41e-05	0.0545	CCAGGGCCCCACCCT
Atf2	CISBP	NW_005852492.1	1761	1772	-	12.1235	1.41e-05	0.0552	TGATGACCTCAC
LMX1B	CISBP	NW_005852492.1	10	20	+	12.2772	1.41e-05	0.0255	CCTTTAATTAA
Bbx	TRANSFAC	NW_005852492.1	1614	1628	-	12.7644	1.41e-05	0.0515	ACCTTCAATGAAGCA
Zbtb3	CISBP	NW_005852492.1	412	420	+	10.77	1.42e-05	0.0275	CACTGCAGC
NFE2	hTFtarget	NW_005852492.1	361	372	+	12.6422	1.42e-05	0.0554	TGTGACTCTGCA
ZFP28	HOCOMOCO	NW_005852492.1	1649	1668	-	11.303	1.42e-05	0.053	TTCTGTTTTTTCAAATGTTT
THAP1	hTFtarget	NW_005852492.1	568	589	-	12.8451	1.43e-05	0.0552	GGGCCCCACCCTTGCTGCGACC
GSC	CISBP	NW_005852492.1	1920	1929	+	12.5446	1.43e-05	0.0561	GCTAATCCTC
GSC	JASPAR	NW_005852492.1	1920	1929	+	12.5455	1.43e-05	0.0542	GCTAATCCTC
ZBTB42	CISBP	NW_005852492.1	867	875	+	13.898	1.43e-05	0.0274	AACAGCTGG
ZBTB18	hTFtarget	NW_005852492.1	867	875	+	14.1735	1.43e-05	0.0239	AACAGCTGG
KLF4	hTFtarget	NW_005852492.1	387	397	-	13.2143	1.43e-05	0.0444	GACCCCACCCA
Neurod1	HOCOMOCO	NW_005852492.1	867	876	+	13.9697	1.44e-05	0.0504	AACAGCTGGT
NEUROD1	hTFtarget	NW_005852492.1	867	876	+	13.9697	1.44e-05	0.0504	AACAGCTGGT
Fev	HOCOMOCO	NW_005852492.1	1	10	-	11.7073	1.44e-05	0.0565	GAGGGAAGTG
FEV	hTFtarget	NW_005852492.1	1	10	-	11.7073	1.44e-05	0.0565	GAGGGAAGTG
MSC	CISBP	NW_005852492.1	866	877	+	13.5918	1.45e-05	0.0368	AAACAGCTGGTC
ZNF605	CISBP	NW_005852492.1	1932	1952	+	13.2072	1.45e-05	0.0552	AATGAGGGCTTCTCCCACCCT
DPRX	CISBP	NW_005852492.1	1920	1929	+	11.4653	1.45e-05	0.057	GCTAATCCTC
ZNF554	HOCOMOCO	NW_005852492.1	549	568	+	12.9697	1.45e-05	0.0282	GCAGAGTCAGAGGAGGGGTG
PRDM1	hTFtarget	NW_005852492.1	1368	1382	-	13.1531	1.46e-05	0.0271	TTCTCCTTTTCTCTC
ZNF680	HOCOMOCO	NW_005852492.1	483	502	+	8.67143	1.46e-05	0.0552	CAAGACCAGGAGCATGTAGG
ZNF382	CISBP	NW_005852492.1	848	871	-	12.3548	1.46e-05	0.0563	CTGTTTTGTTTGGACTAATGGAAC
ZNF549	HOCOMOCO	NW_005852492.1	630	649	+	12.3455	1.47e-05	0.0567	AGTGATTAATTGGGCAGTCA
NFIC	hTFtarget	NW_005852492.1	1972	1979	+	12.3853	1.47e-05	0.0575	CTTGGCAA
Crx	CISBP	NW_005852492.1	1920	1927	+	12.9358	1.47e-05	0.0578	GCTAATCC
CRX	hTFtarget	NW_005852492.1	1920	1927	+	6.60596	1.47e-05	0.0578	GCTAATCC
Myog	CISBP	NW_005852492.1	867	874	+	14.6422	1.47e-05	0.057	AACAGCTG
ZNF707	CISBP	NW_005852492.1	746	760	-	12.2202	1.48e-05	0.032	ACCCCACTCTCAGCT
Pou5f1	CISBP	NW_005852492.1	1555	1569	-	13.0909	1.48e-05	0.0553	CCATTCAGTTGCAAA
NKX2-2	hTFtarget	NW_005852492.1	1742	1755	+	12.9512	1.48e-05	0.0569	CAACCACTCCAGGC
POU4F2	hTFtarget	NW_005852492.1	960	975	+	11.0364	1.48e-05	0.0279	ATGACTATTTAATTAC
POU4F2	hTFtarget	NW_005852492.1	1160	1175	+	11.0364	1.48e-05	0.0279	ATGACTATTTAATTAC
OLIG2	CISBP	NW_005852492.1	867	876	-	13.1633	1.48e-05	0.029	ACCAGCTGTT
Hoxc9	CISBP	NW_005852492.1	967	976	-	12.8812	1.49e-05	0.0279	CGTAATTAAA
Hoxc9	CISBP	NW_005852492.1	1167	1176	-	12.8812	1.49e-05	0.0279	CGTAATTAAA
TBXT	JASPAR	NW_005852492.1	228	243	+	11.6154	1.49e-05	0.0291	TCACAACTAAATGCTA
KLF12	CISBP	NW_005852492.1	578	588	-	12.2959	1.51e-05	0.0293	GGCCCCACCCT
MSC	CISBP	NW_005852492.1	866	877	-	13.2828	1.51e-05	0.0293	GACCAGCTGTTT
KLF12	CISBP	NW_005852492.1	578	588	-	12.6939	1.52e-05	0.0388	GGCCCCACCCT
ZNF281	hTFtarget	NW_005852492.1	350	364	-	12.0909	1.52e-05	0.0585	CACAGGGAGAGGGGG
PRDM9	JASPAR	NW_005852492.1	599	622	+	12.2202	1.53e-05	0.0307	TGGGGACAGAGTGGTTGCAGTGCT
ZSCAN5C	CISBP	NW_005852492.1	1717	1731	-	12.97	1.53e-05	0.0441	GCTTTGTTGATTGTC
GCM1	hTFtarget	NW_005852492.1	1621	1636	-	12.5102	1.53e-05	0.0596	ATGGTGGCACCTTCAA
NFYB	hTFtarget	NW_005852492.1	295	309	+	13.5769	1.53e-05	0.0598	CAACTAACCAATAAG
TFAP4	hTFtarget	NW_005852492.1	867	876	+	13.6531	1.53e-05	0.0316	AACAGCTGGT
ZNF879	CISBP	NW_005852492.1	928	966	-	7.54464	1.54e-05	0.0266	TAGTCATTCAGGTGTTACATACTTTTTATATTTTATTAT
Egr1	TRANSFAC	NW_005852492.1	346	359	+	13	1.54e-05	0.0596	AGCGCCCCCTCTCC
ZSCAN23	CISBP	NW_005852492.1	1388	1406	+	5.77551	1.54e-05	0.0299	ACTTTGTGCTACTTACACT
DMRTC2	CISBP	NW_005852492.1	663	672	-	13.5612	1.55e-05	0.059	TGTATCGTTG
HSF1	hTFtarget	NW_005852492.1	395	412	+	8.94898	1.55e-05	0.0605	GTCCCAGCATCAACCCCC
Irf1	HOCOMOCO	NW_005852492.1	1576	1595	-	11.9394	1.55e-05	0.0586	AGCAAAGAAAATAAAAGACA
Klf4	JASPAR	NW_005852492.1	6	15	-	11.5222	1.56e-05	0.0591	TAAAGGAGGG
ATOH1	JASPAR	NW_005852492.1	867	876	-	13.8966	1.56e-05	0.0609	ACCAGCTGTT
ATOH1	CISBP	NW_005852492.1	867	876	-	13.8673	1.56e-05	0.0608	ACCAGCTGTT
Nanog	TRANSFAC	NW_005852492.1	1055	1074	-	12.7761	1.56e-05	0.029	TGAGATGAACAAAGGATGGT
Nanog	TRANSFAC	NW_005852492.1	1255	1274	-	12.7761	1.56e-05	0.029	TGAGATGAACAAAGGATGGT
BHLHE40	hTFtarget	NW_005852492.1	1782	1791	+	12.8776	1.56e-05	0.0455	AGCACGTGAG
ZNF567	CISBP	NW_005852492.1	1782	1811	-	12.1129	1.57e-05	0.0582	CTTCTCTGTGTCTTCTCTGTCTCACGTGCT
Hic1	TRANSFAC	NW_005852492.1	1627	1644	+	7.68966	1.57e-05	0.0612	GTGCCACCATGAGCCAGC
FOXP1	hTFtarget	NW_005852492.1	1645	1655	+	12.9448	1.57e-05	0.06	GAGTAAACATT
Nkx2-1	CISBP	NW_005852492.1	1744	1753	-	11.945	1.58e-05	0.0613	CTGGAGTGGT
REL	hTFtarget	NW_005852492.1	1429	1443	-	13	1.58e-05	0.0601	AAAGGGGAAAATACA
KLF4	hTFtarget	NW_005852492.1	387	397	-	13.6531	1.58e-05	0.0348	GACCCCACCCA
FOXA1	hTFtarget	NW_005852492.1	857	872	+	12.3853	1.59e-05	0.0304	GTCCAAACAAAACAGC
LMX1B	CISBP	NW_005852492.1	13	23	-	11.1089	1.61e-05	0.0546	CTTTTAATTAA
BACH2	hTFtarget	NW_005852492.1	546	559	-	12.8618	1.62e-05	0.0627	TCTGACTCTGCACT
Zfx	HOCOMOCO	NW_005852492.1	170	188	+	13	1.62e-05	0.063	GCCCAGGCCTTGTTGCTGC
PRDM9	JASPAR	NW_005852492.1	556	579	+	12.1009	1.62e-05	0.0307	CAGAGGAGGGGTGGTCGCAGCAAG
Runx1	CISBP	NW_005852492.1	45	54	-	13.7523	1.62e-05	0.0633	GCAACCACAG
TFAP4	hTFtarget	NW_005852492.1	867	876	-	13.5408	1.62e-05	0.0316	ACCAGCTGTT
SOX10	hTFtarget	NW_005852492.1	1059	1069	-	13.0714	1.63e-05	0.0314	TGAACAAAGGA
SOX10	hTFtarget	NW_005852492.1	1259	1269	-	13.0714	1.63e-05	0.0314	TGAACAAAGGA
Atoh1	CISBP	NW_005852492.1	867	878	-	13.6147	1.63e-05	0.0283	AGACCAGCTGTT
ZNF75A	CISBP	NW_005852492.1	1939	1950	-	12.0918	1.65e-05	0.0642	GGTGGGAGAAGC
DMBX1	CISBP	NW_005852492.1	1920	1929	+	11.3235	1.65e-05	0.0629	GCTAATCCTC
ZNF707	CISBP	NW_005852492.1	350	364	+	12	1.65e-05	0.032	CCCCCTCTCCCTGTG
ETV5	hTFtarget	NW_005852492.1	1	14	-	12.898	1.65e-05	0.0643	AAAGGAGGGAAGTG
SPDEF	hTFtarget	NW_005852492.1	1496	1507	+	13.3061	1.66e-05	0.065	CAACAGGATACA
Nfkb1	HOCOMOCO	NW_005852492.1	1856	1866	-	13.0303	1.66e-05	0.0643	GGGAAAGTCCT
Foxc1	CISBP	NW_005852492.1	210	219	-	9.10965	1.66e-05	0.0638	TATATAAACA
REST	hTFtarget	NW_005852492.1	512	527	+	8.28571	1.67e-05	0.05	AGCTTTCCTACGTGCT
E2F6	hTFtarget	NW_005852492.1	1	13	-	12.9714	1.67e-05	0.0324	AAGGAGGGAAGTG
Rfx7	CISBP	NW_005852492.1	50	59	+	11.202	1.67e-05	0.0655	GTTGCTGTGC
Zic2	JASPAR	NW_005852492.1	460	473	-	12.8211	1.67e-05	0.0645	CGCACTGCAGGAGC
Tbx3	HOCOMOCO	NW_005852492.1	1624	1632	+	12.1711	1.67e-05	0.0646	AAGGTGCCA
Klf12	TRANSFAC	NW_005852492.1	574	588	-	11.7705	1.68e-05	0.0443	GGCCCCACCCTTGCT
Klf12	JASPAR	NW_005852492.1	574	588	-	11.7705	1.68e-05	0.0443	GGCCCCACCCTTGCT
ZNF281	hTFtarget	NW_005852492.1	349	360	+	11.3265	1.69e-05	0.0652	GCCCCCTCTCCC
BACH1	hTFtarget	NW_005852492.1	548	560	+	12.9796	1.69e-05	0.0221	TGCAGAGTCAGAG
Zbtb3	TRANSFAC	NW_005852492.1	460	476	-	13.4211	1.69e-05	0.0329	ACACGCACTGCAGGAGC
Arx	TRANSFAC	NW_005852492.1	8	24	+	12.7977	1.69e-05	0.0634	CTCCTTTAATTAAAAGT
Arx	JASPAR	NW_005852492.1	8	24	+	13.2738	1.7e-05	0.0634	CTCCTTTAATTAAAAGT
Ascl2	TRANSFAC	NW_005852492.1	867	876	-	13.4286	1.7e-05	0.0623	ACCAGCTGTT
Ascl2	JASPAR	NW_005852492.1	867	876	-	13.4286	1.7e-05	0.0623	ACCAGCTGTT
Ascl2	CISBP	NW_005852492.1	867	876	-	13.3878	1.7e-05	0.0624	ACCAGCTGTT
ZNF274	hTFtarget	NW_005852492.1	1794	1808	-	11.449	1.71e-05	0.0665	CTCTGTGTCTTCTCT
RUNX1	hTFtarget	NW_005852492.1	44	53	-	13.6514	1.71e-05	0.0667	CAACCACAGA
FOXA2	hTFtarget	NW_005852492.1	1645	1655	+	13.1268	1.71e-05	0.0658	GAGTAAACATT
Olig2	CISBP	NW_005852492.1	984	993	+	12.0917	1.72e-05	0.0225	AACATCTGGC
Olig2	CISBP	NW_005852492.1	1184	1193	+	12.0917	1.72e-05	0.0225	AACATCTGGC
GBX2	CISBP	NW_005852492.1	636	649	+	12.7734	1.72e-05	0.0443	TAATTGGGCAGTCA
Tbx3	TRANSFAC	NW_005852492.1	947	957	-	3.39344	1.72e-05	0.033	AGGTGTTACAT
Tbx3	TRANSFAC	NW_005852492.1	1147	1157	-	3.39344	1.72e-05	0.033	AGGTGTTACAT
Hoxd9	TRANSFAC	NW_005852492.1	966	975	-	12.2083	1.73e-05	0.0324	GTAATTAAAT
Hoxd9	TRANSFAC	NW_005852492.1	1166	1175	-	12.2083	1.73e-05	0.0324	GTAATTAAAT
Hoxd9	JASPAR	NW_005852492.1	966	975	-	12.2083	1.73e-05	0.0326	GTAATTAAAT
Hoxd9	JASPAR	NW_005852492.1	1166	1175	-	12.2083	1.73e-05	0.0326	GTAATTAAAT
Hoxd9	CISBP	NW_005852492.1	966	975	+	12.1471	1.73e-05	0.0331	ATTTAATTAC
Hoxd9	CISBP	NW_005852492.1	1166	1175	+	12.1471	1.73e-05	0.0331	ATTTAATTAC
Bhlhe40	CISBP	NW_005852492.1	1782	1791	+	13.9082	1.73e-05	0.0585	AGCACGTGAG
Myog	HOCOMOCO	NW_005852492.1	865	877	-	13.6061	1.73e-05	0.0674	GACCAGCTGTTTT
MYOG	hTFtarget	NW_005852492.1	865	877	-	13.6061	1.73e-05	0.0674	GACCAGCTGTTTT
Neurod2	HOCOMOCO	NW_005852492.1	867	876	+	13.4242	1.75e-05	0.0676	AACAGCTGGT
Klf12	CISBP	NW_005852492.1	574	588	-	11.8163	1.75e-05	0.0468	GGCCCCACCCTTGCT
Zfp775	TRANSFAC	NW_005852492.1	285	296	-	11.1148	1.75e-05	0.0687	TGTTTAATCAAC
Bhlhe40	CISBP	NW_005852492.1	1782	1791	-	13.7551	1.75e-05	0.0517	CTCACGTGCT
Zfp770	TRANSFAC	NW_005852492.1	345	355	-	11.9508	1.76e-05	0.0689	AGGGGGCGCTT
FOXD2	CISBP	NW_005852492.1	1535	1548	-	13.0495	1.77e-05	0.0665	AAAAAATAACAAAA
CTCF	hTFtarget	NW_005852492.1	465	484	+	11.2844	1.77e-05	0.0681	TGCAGTGCGTGTTGATGCCA
Bcl6b	CISBP	NW_005852492.1	26	37	+	10.5545	1.77e-05	0.0665	TTCTTTCTACAC
Lhx5	CISBP	NW_005852492.1	966	974	-	8.93243	1.77e-05	0.0322	TAATTAAAT
Lhx5	CISBP	NW_005852492.1	1166	1174	-	8.93243	1.77e-05	0.0322	TAATTAAAT
ZNF582	JASPAR	NW_005852492.1	1583	1603	+	9.3578	1.77e-05	0.068	TATTTTCTTTGCTTCCAAATA
CREB1	hTFtarget	NW_005852492.1	1882	1894	+	13.2482	1.77e-05	0.0381	CCTTGATGTCATG
RFX5	hTFtarget	NW_005852492.1	44	58	+	12.8878	1.77e-05	0.0689	TCTGTGGTTGCTGTG
KLF4	hTFtarget	NW_005852492.1	578	588	-	13.4388	1.78e-05	0.0348	GGCCCCACCCT
EN2	JASPAR	NW_005852492.1	636	643	-	11.7455	1.79e-05	0.0656	CCCAATTA
Sox2	JASPAR	NW_005852492.1	1060	1067	+	13.9508	1.79e-05	0.0343	CCTTTGTT
Sox2	JASPAR	NW_005852492.1	1260	1267	+	13.9508	1.79e-05	0.0343	CCTTTGTT
FOXH1	hTFtarget	NW_005852492.1	1079	1087	+	12.9007	1.79e-05	0.0348	TGTGTATTC
FOXH1	hTFtarget	NW_005852492.1	1279	1287	+	12.9007	1.79e-05	0.0348	TGTGTATTC
Sox3	CISBP	NW_005852492.1	1060	1067	-	11.9464	1.79e-05	0.0341	AACAAAGG
Sox3	CISBP	NW_005852492.1	1260	1267	-	11.9464	1.79e-05	0.0341	AACAAAGG
EVX2	CISBP	NW_005852492.1	1930	1937	+	11.1919	1.79e-05	0.0675	CTAATGAG
SOX4	hTFtarget	NW_005852492.1	1060	1067	-	14.0102	1.79e-05	0.0341	AACAAAGG
SOX4	hTFtarget	NW_005852492.1	1260	1267	-	14.0102	1.79e-05	0.0341	AACAAAGG
Hmbox1	CISBP	NW_005852492.1	320	327	+	5.91815	1.79e-05	0.0702	CTGGTTAA
Hnf1b	CISBP	NW_005852492.1	320	327	-	5.9213	1.79e-05	0.0704	TTAACCAG
Plagl1	CISBP	NW_005852492.1	581	590	-	10.9596	1.79e-05	0.0534	AGGGCCCCAC
BHLHE41	hTFtarget	NW_005852492.1	1782	1791	-	13.8878	1.8e-05	0.0641	CTCACGTGCT
ZNF214	JASPAR	NW_005852492.1	1720	1734	+	12.8673	1.81e-05	0.0697	AATCAACAAAGCCCT
PRDM1	hTFtarget	NW_005852492.1	775	784	+	13.6182	1.81e-05	0.071	GCACTTTCCC
Meis1	HOCOMOCO	NW_005852492.1	631	642	+	12.7928	1.82e-05	0.0674	GTGATTAATTGG
Sall3	TRANSFAC	NW_005852492.1	18	26	+	12.7258	1.82e-05	0.0686	TAAAAGTTT
BHLHE41	hTFtarget	NW_005852492.1	1782	1791	+	12.8469	1.82e-05	0.0387	AGCACGTGAG
FOXA3	hTFtarget	NW_005852492.1	1645	1655	+	13.0276	1.83e-05	0.07	GAGTAAACATT
Bhlha15	HOCOMOCO	NW_005852492.1	865	875	+	13.1633	1.83e-05	0.071	AAAACAGCTGG
BHLHA15	HOCOMOCO	NW_005852492.1	865	875	+	13.1633	1.83e-05	0.071	AAAACAGCTGG
CTCF	hTFtarget	NW_005852492.1	346	360	+	12.1327	1.83e-05	0.0712	AGCGCCCCCTCTCCC
ZBTB18	hTFtarget	NW_005852492.1	984	992	+	14.1122	1.83e-05	0.0239	AACATCTGG
ZBTB18	hTFtarget	NW_005852492.1	1184	1192	+	14.1122	1.83e-05	0.0239	AACATCTGG
NR1H4	hTFtarget	NW_005852492.1	1762	1771	+	11.3364	1.83e-05	0.072	TGAGGTCATC
MYF6	hTFtarget	NW_005852492.1	867	876	-	13.2424	1.85e-05	0.0716	ACCAGCTGTT
MYF6	hTFtarget	NW_005852492.1	867	876	-	13.2143	1.85e-05	0.0714	ACCAGCTGTT
Nfkb2	HOCOMOCO	NW_005852492.1	1856	1866	-	13.0909	1.86e-05	0.0718	GGGAAAGTCCT
NFKB2	hTFtarget	NW_005852492.1	1856	1866	-	13.0909	1.86e-05	0.0718	GGGAAAGTCCT
GSC2	CISBP	NW_005852492.1	1920	1929	+	11.5588	1.86e-05	0.0728	GCTAATCCTC
GSC2	JASPAR	NW_005852492.1	1920	1929	+	11.5932	1.86e-05	0.0715	GCTAATCCTC
BHLHE41	hTFtarget	NW_005852492.1	1782	1791	+	13.1538	1.87e-05	0.0445	AGCACGTGAG
BHLHE41	hTFtarget	NW_005852492.1	1782	1791	+	13.1224	1.87e-05	0.0445	AGCACGTGAG
ATOH1	CISBP	NW_005852492.1	867	876	+	13.3265	1.87e-05	0.0349	AACAGCTGGT
Atoh1	CISBP	NW_005852492.1	865	876	+	13.4954	1.87e-05	0.0283	AAAACAGCTGGT
RFX5	hTFtarget	NW_005852492.1	48	62	+	12.9286	1.88e-05	0.073	TGGTTGCTGTGCAGT
MSC	CISBP	NW_005852492.1	866	877	-	13.2041	1.88e-05	0.0368	GACCAGCTGTTT
NFAT5	hTFtarget	NW_005852492.1	89	102	+	10.9796	1.89e-05	0.0728	GTGTAATTGTCCAC
ZNF37A	CISBP	NW_005852492.1	351	359	+	12.4312	1.89e-05	0.042	CCCCTCTCC
Hoxb4	CISBP	NW_005852492.1	632	643	+	12.4018	1.89e-05	0.0463	TGATTAATTGGG
Tcf21	CISBP	NW_005852492.1	984	992	+	13.8991	1.89e-05	0.037	AACATCTGG
Tcf21	CISBP	NW_005852492.1	1184	1192	+	13.8991	1.89e-05	0.037	AACATCTGG
ZNF93	CISBP	NW_005852492.1	389	427	+	11.8239	1.9e-05	0.0361	GGTGGGGTCCCAGCATCAACCCCCACTGCAGCTCTGCAT
Mitf	HOCOMOCO	NW_005852492.1	358	367	+	12.803	1.9e-05	0.0745	CCCTGTGACT
PRDM1	hTFtarget	NW_005852492.1	1864	1878	+	12.8469	1.91e-05	0.0271	CCCCCACTCTCTTTT
BHLHE40	hTFtarget	NW_005852492.1	1782	1791	-	12.3878	1.91e-05	0.0402	CTCACGTGCT
JUN	hTFtarget	NW_005852492.1	1760	1771	-	12.449	1.92e-05	0.0755	GATGACCTCACA
ZNF235	CISBP	NW_005852492.1	1564	1593	+	11.8515	1.93e-05	0.0674	GAATGGTGTGTGTGTCTTTTATTTTCTTTG
Hmx2	JASPAR	NW_005852492.1	666	682	+	12.8421	1.94e-05	0.0739	CGATACAATTAACAAAT
BACH1	hTFtarget	NW_005852492.1	362	376	+	11.0917	1.94e-05	0.0478	GTGACTCTGCAAGTA
BHLHE40	hTFtarget	NW_005852492.1	1783	1792	+	13.1429	1.95e-05	0.0767	GCACGTGAGA
CREB1	hTFtarget	NW_005852492.1	1759	1771	+	13.0496	1.96e-05	0.0381	ATGTGAGGTCATC
KLF7	CISBP	NW_005852492.1	387	397	-	13.3673	1.96e-05	0.0383	GACCCCACCCA
ZNF274	hTFtarget	NW_005852492.1	49	63	+	9.54545	1.97e-05	0.0693	GGTTGCTGTGCAGTA
Nanog	HOCOMOCO	NW_005852492.1	1554	1570	-	12.5918	1.97e-05	0.0732	ACCATTCAGTTGCAAAA
BHLHE41	hTFtarget	NW_005852492.1	1782	1791	+	12.3367	1.97e-05	0.0387	AGCACGTGAG
BHLHE41	hTFtarget	NW_005852492.1	1782	1791	-	12.3367	1.97e-05	0.0387	CTCACGTGCT
BHLHE41	hTFtarget	NW_005852492.1	1782	1791	-	12.8367	1.97e-05	0.0387	CTCACGTGCT
Sox1	CISBP	NW_005852492.1	957	970	-	10.3367	1.97e-05	0.0182	TAAATAGTCATTCA
Sox1	CISBP	NW_005852492.1	1157	1170	-	10.3367	1.97e-05	0.0182	TAAATAGTCATTCA
Bhlha15	JASPAR	NW_005852492.1	866	877	+	13.374	1.98e-05	0.0382	AAACAGCTGGTC
Bhlha15	JASPAR	NW_005852492.1	866	877	-	13.374	1.98e-05	0.0382	GACCAGCTGTTT
KLF12	CISBP	NW_005852492.1	387	397	-	11.9898	1.98e-05	0.0388	GACCCCACCCA
HOXC12	hTFtarget	NW_005852492.1	927	937	+	13.0792	1.98e-05	0.0499	GATAATAAAAT
Foxl2	JASPAR	NW_005852492.1	208	221	-	12.848	1.98e-05	0.0748	TATATATAAACACT
CUX1	hTFtarget	NW_005852492.1	300	308	-	8.75248	1.98e-05	0.0742	TTATTGGTT
NR2E1	CISBP	NW_005852492.1	1010	1018	-	11.2347	1.98e-05	0.039	AAAAGTCAC
NR2E1	CISBP	NW_005852492.1	1210	1218	-	11.2347	1.98e-05	0.039	AAAAGTCAC
TFAP4	hTFtarget	NW_005852492.1	867	876	+	13.3163	1.99e-05	0.0404	AACAGCTGGT
Stat2	JASPAR	NW_005852492.1	1659	1671	+	12.7234	1.99e-05	0.0751	AAAAACAGAAGGT
TCF12	hTFtarget	NW_005852492.1	868	878	-	13.3878	1.99e-05	0.0778	AGACCAGCTGT
Foxg1	CISBP	NW_005852492.1	427	438	+	12.3571	1.99e-05	0.0391	TTGGACACAATT
NR6A1	hTFtarget	NW_005852492.1	1379	1391	-	11.7439	2e-05	0.0761	AAGTTAAAGTTCT
ZNF197	CISBP	NW_005852492.1	551	565	-	13.1193	2e-05	0.0753	CCCTCCTCTGACTCT
WT1	hTFtarget	NW_005852492.1	1409	1419	-	11.2178	2.01e-05	0.073	ATATATTAAGC
SPI1	hTFtarget	NW_005852492.1	1372	1385	+	7.29091	2.01e-05	0.0775	GAAAAGGAGAACTT
FOXL1	hTFtarget	NW_005852492.1	209	221	-	12.703	2.01e-05	0.0727	TATATATAAACAC
Foxg1	TRANSFAC	NW_005852492.1	427	438	+	12.3429	2.01e-05	0.0395	TTGGACACAATT
Zfp775	TRANSFAC	NW_005852492.1	321	332	+	9.95082	2.03e-05	0.0794	TGGTTAATGCTA
JUND	hTFtarget	NW_005852492.1	1760	1773	+	11.8469	2.03e-05	0.0795	TGTGAGGTCATCAG
ZNF529	CISBP	NW_005852492.1	580	606	-	7.60606	2.03e-05	0.0389	TGTCCCCATGCATGCCAGGGCCCCACC
HOXD10	hTFtarget	NW_005852492.1	927	937	+	13.3861	2.03e-05	0.0778	GATAATAAAAT
ZNF768	HOCOMOCO	NW_005852492.1	349	368	-	9.80303	2.03e-05	0.0519	GAGTCACAGGGAGAGGGGGC
SP1	hTFtarget	NW_005852492.1	577	587	-	13.1923	2.04e-05	0.0724	GCCCCACCCTT
BHLHE40	hTFtarget	NW_005852492.1	1782	1791	+	12.1837	2.05e-05	0.0402	AGCACGTGAG
ZNF101	CISBP	NW_005852492.1	392	406	-	11.949	2.05e-05	0.0801	TGATGCTGGGACCCC
Nkx2-1	HOCOMOCO	NW_005852492.1	1745	1754	-	12.7424	2.05e-05	0.0789	CCTGGAGTGG
MSX2	hTFtarget	NW_005852492.1	958	975	+	11.2772	2.06e-05	0.0388	GAATGACTATTTAATTAC
MSX2	hTFtarget	NW_005852492.1	1158	1175	+	11.2772	2.06e-05	0.0388	GAATGACTATTTAATTAC
GSX1	CISBP	NW_005852492.1	634	643	+	10.0882	2.06e-05	0.0741	ATTAATTGGG
TFAP4	hTFtarget	NW_005852492.1	867	876	-	13.6224	2.06e-05	0.0422	ACCAGCTGTT
ZNF768	JASPAR	NW_005852492.1	1802	1819	-	12.5	2.07e-05	0.0797	TGGGTTTTCTTCTCTGTG
ATOH7	JASPAR	NW_005852492.1	984	993	+	12.8689	2.07e-05	0.0406	AACATCTGGC
ATOH7	JASPAR	NW_005852492.1	1184	1193	+	12.8689	2.07e-05	0.0406	AACATCTGGC
ATOH7	CISBP	NW_005852492.1	984	993	+	12.8163	2.07e-05	0.0406	AACATCTGGC
ATOH7	CISBP	NW_005852492.1	1184	1193	+	12.8163	2.07e-05	0.0406	AACATCTGGC
ZSCAN29	CISBP	NW_005852492.1	65	76	+	12.6697	2.08e-05	0.0814	TGTCTACAGGGG
TFAP4	hTFtarget	NW_005852492.1	867	876	-	13.2143	2.08e-05	0.0404	ACCAGCTGTT
ZNF41	HOCOMOCO	NW_005852492.1	1071	1094	-	11.3273	2.08e-05	0.0396	AACTGAGGAATACACAACAGTGAG
ZNF41	HOCOMOCO	NW_005852492.1	1271	1294	-	11.3273	2.08e-05	0.0396	AACTGAGGAATACACAACAGTGAG
ZNF263	hTFtarget	NW_005852492.1	1863	1883	-	11.8571	2.09e-05	0.0775	GGGTGAAAAGAGAGTGGGGGA
Foxg1	CISBP	NW_005852492.1	1647	1663	+	1.52041	2.09e-05	0.0717	GTAAACATTTGAAAAAA
FOXC2	hTFtarget	NW_005852492.1	1601	1612	+	12.63	2.1e-05	0.0812	ATATACAAACAC
ZBTB42	CISBP	NW_005852492.1	984	992	+	13.4592	2.1e-05	0.0274	AACATCTGG
ZBTB42	CISBP	NW_005852492.1	1184	1192	+	13.4592	2.1e-05	0.0274	AACATCTGG
ZNF280A	CISBP	NW_005852492.1	1791	1814	-	0.704082	2.11e-05	0.0495	TTTCTTCTCTGTGTCTTCTCTGTC
ZSCAN29	JASPAR	NW_005852492.1	65	76	+	12.6393	2.11e-05	0.0827	TGTCTACAGGGG
Klf12	CISBP	NW_005852492.1	578	587	-	12.0306	2.11e-05	0.0637	GCCCCACCCT
ZNF660	CISBP	NW_005852492.1	1709	1726	-	10.6735	2.11e-05	0.0817	GTTGATTGTCCATATTTT
JUN	hTFtarget	NW_005852492.1	1758	1770	+	13.102	2.11e-05	0.0824	TATGTGAGGTCAT
ZNF701	CISBP	NW_005852492.1	492	503	-	13.0092	2.12e-05	0.0827	CCCTACATGCTC
TCF12	hTFtarget	NW_005852492.1	868	877	-	13.2569	2.13e-05	0.0676	GACCAGCTGT
LBX2	CISBP	NW_005852492.1	634	643	+	13.5714	2.13e-05	0.0811	ATTAATTGGG
Irx3	CISBP	NW_005852492.1	269	278	-	7.23	2.13e-05	0.0417	ATTACATGCC
MYOD1	hTFtarget	NW_005852492.1	866	877	-	12.6633	2.13e-05	0.0457	GACCAGCTGTTT
ATF3	hTFtarget	NW_005852492.1	1761	1770	+	12.8175	2.13e-05	0.0838	GTGAGGTCAT
PRDM1	hTFtarget	NW_005852492.1	772	786	+	12.7143	2.13e-05	0.0271	ATAGCACTTTCCCCT
Nr1d1	HOCOMOCO	NW_005852492.1	350	368	-	12.2973	2.14e-05	0.0812	GAGTCACAGGGAGAGGGGG
NR1D1	hTFtarget	NW_005852492.1	350	368	-	12.2973	2.14e-05	0.081	GAGTCACAGGGAGAGGGGG
Sp1	HOCOMOCO	NW_005852492.1	568	591	+	10.5887	2.15e-05	0.0715	GGTCGCAGCAAGGGTGGGGCCCTG
Foxj3	HOCOMOCO	NW_005852492.1	1540	1552	+	12.3182	2.15e-05	0.0512	TTATTTTTTGTTA
FOXJ3	hTFtarget	NW_005852492.1	1540	1552	+	12.3182	2.15e-05	0.0514	TTATTTTTTGTTA
TFAP4	hTFtarget	NW_005852492.1	867	876	+	13.4592	2.15e-05	0.0422	AACAGCTGGT
KLF5	hTFtarget	NW_005852492.1	387	396	-	13.156	2.16e-05	0.042	ACCCCACCCA
RBAK	CISBP	NW_005852492.1	1366	1380	-	12.7658	2.16e-05	0.0821	CTCCTTTTCTCTCTC
Isl1	JASPAR	NW_005852492.1	849	859	+	12.808	2.16e-05	0.0815	TTCCATTAGTC
Atf7	CISBP	NW_005852492.1	1761	1772	-	12.2301	2.16e-05	0.0627	TGATGACCTCAC
Atoh1	HOCOMOCO	NW_005852492.1	867	875	+	13.7121	2.16e-05	0.0839	AACAGCTGG
ATOH1	HOCOMOCO	NW_005852492.1	867	875	+	13.7121	2.16e-05	0.084	AACAGCTGG
Trp53	CISBP	NW_005852492.1	482	499	-	11.0102	2.16e-05	0.0835	ACATGCTCCTGGTCTTGG
ZNF37A	CISBP	NW_005852492.1	3	11	+	12.3486	2.16e-05	0.042	CTTCCCTCC
JUN	hTFtarget	NW_005852492.1	1760	1774	+	12.3469	2.16e-05	0.0846	TGTGAGGTCATCAGT
GSX1	JASPAR	NW_005852492.1	634	643	-	10.0952	2.17e-05	0.0752	CCCAATTAAT
Zfp281	TRANSFAC	NW_005852492.1	351	361	-	11.5606	2.17e-05	0.0834	AGGGAGAGGGG
Zfp316	TRANSFAC	NW_005852492.1	1490	1499	-	12.6557	2.18e-05	0.0649	GTTGAAAATG
UNCX	JASPAR	NW_005852492.1	635	642	-	10.2124	2.18e-05	0.0802	CCAATTAA
PRRX1	hTFtarget	NW_005852492.1	635	642	-	10.84	2.18e-05	0.0823	CCAATTAA
MSX2	hTFtarget	NW_005852492.1	635	642	-	11.9636	2.18e-05	0.0825	CCAATTAA
MSX2	hTFtarget	NW_005852492.1	635	642	-	12.2545	2.18e-05	0.0809	CCAATTAA
MSX1	JASPAR	NW_005852492.1	635	642	-	12.0727	2.18e-05	0.084	CCAATTAA
FOXD1	hTFtarget	NW_005852492.1	1647	1654	+	13.52	2.18e-05	0.083	GTAAACAT
Vsx1	CISBP	NW_005852492.1	635	642	+	10.4173	2.18e-05	0.0811	TTAATTGG
ISX	CISBP	NW_005852492.1	635	642	+	11.8911	2.18e-05	0.0793	TTAATTGG
UNCX	CISBP	NW_005852492.1	635	642	+	10.1641	2.18e-05	0.0802	TTAATTGG
MSX1	CISBP	NW_005852492.1	635	642	+	11.6733	2.18e-05	0.0808	TTAATTGG
MSX2	hTFtarget	NW_005852492.1	635	642	+	12.198	2.18e-05	0.0815	TTAATTGG
PRRX1	hTFtarget	NW_005852492.1	635	642	+	10.7822	2.18e-05	0.08	TTAATTGG
FOXP1	hTFtarget	NW_005852492.1	138	145	-	12.6224	2.18e-05	0.0766	ACAATACA
Alx1	CISBP	NW_005852492.1	635	642	+	10.1386	2.18e-05	0.08	TTAATTGG
Bbx	CISBP	NW_005852492.1	1617	1624	+	15.0857	2.18e-05	0.0847	TTCATTGA
PAX3	hTFtarget	NW_005852492.1	671	678	-	11.7723	2.18e-05	0.0833	GTTAATTG
ZNF528	CISBP	NW_005852492.1	1666	1677	-	11.0102	2.18e-05	0.0852	GAAACGACCTTC
FIGLA	JASPAR	NW_005852492.1	867	876	-	12.7759	2.19e-05	0.071	ACCAGCTGTT
FIGLA	CISBP	NW_005852492.1	867	876	-	12.7449	2.19e-05	0.0681	ACCAGCTGTT
FOXI1	hTFtarget	NW_005852492.1	1000	1011	-	13.1848	2.19e-05	0.0422	ACGTATTTGTTT
FOXI1	hTFtarget	NW_005852492.1	1200	1211	-	13.1848	2.19e-05	0.0422	ACGTATTTGTTT
NKX2-5	hTFtarget	NW_005852492.1	353	360	-	10.7121	2.2e-05	0.066	GGGAGAGG
MLX	CISBP	NW_005852492.1	1783	1790	+	12.949	2.2e-05	0.0668	GCACGTGA
Bhlhe40	CISBP	NW_005852492.1	1783	1791	+	12.051	2.2e-05	0.0852	GCACGTGAG
Zfp532	TRANSFAC	NW_005852492.1	97	104	-	13.2459	2.2e-05	0.0667	TGGTGGAC
Arnt	HOCOMOCO	NW_005852492.1	1783	1790	-	12.3714	2.2e-05	0.0864	TCACGTGC
ZNF711	hTFtarget	NW_005852492.1	172	179	+	12.7339	2.2e-05	0.0861	CCAGGCCT
Zfp691	CISBP	NW_005852492.1	1825	1832	+	12.5918	2.2e-05	0.0863	GTGCTCCC
OLIG3	CISBP	NW_005852492.1	984	993	+	12.7857	2.2e-05	0.0289	AACATCTGGC
OLIG3	CISBP	NW_005852492.1	1184	1193	+	12.7857	2.2e-05	0.0289	AACATCTGGC
ZNF148	hTFtarget	NW_005852492.1	557	568	-	12.2959	2.21e-05	0.043	CACCCCTCCTCT
LMX1B	JASPAR	NW_005852492.1	10	20	+	13.3636	2.21e-05	0.0275	CCTTTAATTAA
LMX1B	CISBP	NW_005852492.1	10	20	+	13.297	2.21e-05	0.0279	CCTTTAATTAA
Klf8	CISBP	NW_005852492.1	387	396	-	10.8687	2.21e-05	0.0431	ACCCCACCCA
HOXC12	hTFtarget	NW_005852492.1	928	936	-	12.1089	2.21e-05	0.0714	TTTTATTAT
MYOD1	hTFtarget	NW_005852492.1	866	877	+	12.6735	2.21e-05	0.0494	AAACAGCTGGTC
TCF21	hTFtarget	NW_005852492.1	866	877	-	12.898	2.21e-05	0.0723	GACCAGCTGTTT
SMAD2	hTFtarget	NW_005852492.1	1771	1780	-	12.8545	2.22e-05	0.0871	TGCCAGACTG
ZNF212	CISBP	NW_005852492.1	1769	1798	-	-8.33333	2.22e-05	0.0641	TCTCTGTCTCACGTGCTTTGCCAGACTGAT
Zfp526	TRANSFAC	NW_005852492.1	578	589	+	11.7213	2.24e-05	0.0457	AGGGTGGGGCCC
Lyl1	HOCOMOCO	NW_005852492.1	1657	1670	-	11.5224	2.24e-05	0.0431	CCTTCTGTTTTTTC
LYL1	hTFtarget	NW_005852492.1	1657	1670	-	11.5224	2.24e-05	0.0431	CCTTCTGTTTTTTC
LMX1B	CISBP	NW_005852492.1	10	20	+	13.1881	2.25e-05	0.0307	CCTTTAATTAA
CREB1	hTFtarget	NW_005852492.1	1760	1771	+	12.3972	2.26e-05	0.0442	TGTGAGGTCATC
CREB1	hTFtarget	NW_005852492.1	1760	1771	-	12.3972	2.26e-05	0.0442	GATGACCTCACA
ZSCAN5C	CISBP	NW_005852492.1	642	656	-	12.47	2.26e-05	0.0441	ATTTTGTTGACTGCC
ZNF530	CISBP	NW_005852492.1	1432	1449	+	11.0918	2.26e-05	0.029	ATTTTCCCCTTTCTATGC
BHLHE41	hTFtarget	NW_005852492.1	1782	1791	-	12.0612	2.27e-05	0.0445	CTCACGTGCT
BHLHE41	hTFtarget	NW_005852492.1	1782	1791	-	12.1154	2.27e-05	0.0445	CTCACGTGCT
ATF6	hTFtarget	NW_005852492.1	1006	1016	-	11.4286	2.27e-05	0.0445	AAGTCACGTAT
ATF6	hTFtarget	NW_005852492.1	1206	1216	-	11.4286	2.27e-05	0.0445	AAGTCACGTAT
CREM	hTFtarget	NW_005852492.1	1760	1771	-	12.4685	2.27e-05	0.0445	GATGACCTCACA
FOXJ3	hTFtarget	NW_005852492.1	1601	1613	+	11.3636	2.27e-05	0.085	ATATACAAACACA
Ptf1a	CISBP	NW_005852492.1	866	875	+	12.6514	2.27e-05	0.0444	AAACAGCTGG
Nfe2	HOCOMOCO	NW_005852492.1	545	558	-	11.6818	2.27e-05	0.0438	CTGACTCTGCACTA
SOHLH2	CISBP	NW_005852492.1	1782	1791	-	12.7551	2.28e-05	0.0623	CTCACGTGCT
SOHLH2	JASPAR	NW_005852492.1	1782	1791	-	12.7742	2.28e-05	0.0623	CTCACGTGCT
KLF4	hTFtarget	NW_005852492.1	578	588	-	12.6633	2.28e-05	0.0444	GGCCCCACCCT
Klf12	JASPAR	NW_005852492.1	383	397	-	11.082	2.28e-05	0.0443	GACCCCACCCATGAA
Klf12	TRANSFAC	NW_005852492.1	383	397	-	11.082	2.28e-05	0.0443	GACCCCACCCATGAA
Sp5	HOCOMOCO	NW_005852492.1	563	586	+	11.6818	2.29e-05	0.0506	GGGGTGGTCGCAGCAAGGGTGGGG
PATZ1	hTFtarget	NW_005852492.1	388	395	-	14.051	2.29e-05	0.0446	CCCCACCC
PATZ1	hTFtarget	NW_005852492.1	579	586	-	14.051	2.29e-05	0.0446	CCCCACCC
ZNF740	CISBP	NW_005852492.1	386	395	-	12.4771	2.31e-05	0.0893	CCCCACCCAT
FOXD3	hTFtarget	NW_005852492.1	1577	1592	-	12.4615	2.31e-05	0.0862	AAAGAAAATAAAAGAC
BHLHE40	hTFtarget	NW_005852492.1	1782	1791	-	12.7653	2.31e-05	0.0455	CTCACGTGCT
POU6F1	hTFtarget	NW_005852492.1	969	984	-	12.4118	2.32e-05	0.0442	TACTTAGACGTAATTA
POU6F1	hTFtarget	NW_005852492.1	1169	1184	-	12.4118	2.32e-05	0.0442	TACTTAGACGTAATTA
ZNF180	CISBP	NW_005852492.1	573	593	-	11.0826	2.34e-05	0.065	GCCAGGGCCCCACCCTTGCTG
MYOD1	hTFtarget	NW_005852492.1	866	877	+	12.5612	2.34e-05	0.0457	AAACAGCTGGTC
SP1	hTFtarget	NW_005852492.1	576	597	+	7.89394	2.34e-05	0.0902	CAAGGGTGGGGCCCTGGCATGC
FOXC1	hTFtarget	NW_005852492.1	210	219	-	8.2549	2.35e-05	0.0909	TATATAAACA
Nkx6-3	TRANSFAC	NW_005852492.1	963	979	+	12.1379	2.35e-05	0.0434	ACTATTTAATTACGTCT
Nkx6-3	TRANSFAC	NW_005852492.1	1163	1179	+	12.1379	2.35e-05	0.0434	ACTATTTAATTACGTCT
MAX	hTFtarget	NW_005852492.1	1781	1790	+	12.5758	2.35e-05	0.0924	AAGCACGTGA
ATF3	hTFtarget	NW_005852492.1	1760	1771	-	12.2828	2.36e-05	0.0872	GATGACCTCACA
Sp3	HOCOMOCO	NW_005852492.1	573	592	+	12.2569	2.36e-05	0.0902	CAGCAAGGGTGGGGCCCTGG
SP3	hTFtarget	NW_005852492.1	573	592	+	12.2569	2.36e-05	0.0902	CAGCAAGGGTGGGGCCCTGG
Hoxb4	CISBP	NW_005852492.1	1765	1776	-	12.1696	2.37e-05	0.0463	AGACTGATGACC
Zfp579	TRANSFAC	NW_005852492.1	1418	1428	-	12.5738	2.38e-05	0.0931	TCCCTCCAGAT
CREB1	hTFtarget	NW_005852492.1	1883	1894	-	12.4747	2.38e-05	0.0583	CATGACATCAAG
ZNF35	CISBP	NW_005852492.1	934	954	-	5.53535	2.38e-05	0.067	TGTTACATACTTTTTATATTT
Zfp526	TRANSFAC	NW_005852492.1	387	398	+	11.5574	2.38e-05	0.0457	TGGGTGGGGTCC
Alx1	TRANSFAC	NW_005852492.1	12	21	+	11.8804	2.38e-05	0.044	TTTAATTAAA
Alx1	TRANSFAC	NW_005852492.1	12	21	-	11.8804	2.38e-05	0.044	TTTAATTAAA
GBX2	CISBP	NW_005852492.1	636	649	-	12.3047	2.38e-05	0.0443	TGACTGCCCAATTA
ATF6B	CISBP	NW_005852492.1	1761	1771	+	11.5204	2.39e-05	0.0939	GTGAGGTCATC
NRF1	hTFtarget	NW_005852492.1	439	455	-	10.9091	2.4e-05	0.0934	CTGTGCGCCAGCTCCTA
ZNF140	JASPAR	NW_005852492.1	762	782	+	8.08989	2.4e-05	0.093	GAGGAACAGAATAGCACTTTC
PRDM1	hTFtarget	NW_005852492.1	775	789	+	12.3535	2.4e-05	0.0905	GCACTTTCCCCTCAT
Klf12	CISBP	NW_005852492.1	383	397	-	11.1429	2.4e-05	0.0468	GACCCCACCCATGAA
Sox4	HOCOMOCO	NW_005852492.1	1059	1070	+	12.63	2.41e-05	0.0456	TCCTTTGTTCAT
Sox4	HOCOMOCO	NW_005852492.1	1259	1270	+	12.63	2.41e-05	0.0456	TCCTTTGTTCAT
SOX4	hTFtarget	NW_005852492.1	1059	1070	+	12.63	2.41e-05	0.0456	TCCTTTGTTCAT
SOX4	hTFtarget	NW_005852492.1	1259	1270	+	12.63	2.41e-05	0.0456	TCCTTTGTTCAT
Bcl6	CISBP	NW_005852492.1	1851	1880	+	12.1863	2.41e-05	0.0445	CCTTCAGGACTTTCCCCCACTCTCTTTTCA
Tal1	CISBP	NW_005852492.1	869	876	-	10.4797	2.41e-05	0.076	ACCAGCTG
Pitx1	HOCOMOCO	NW_005852492.1	1920	1929	-	12.3553	2.41e-05	0.0928	GAGGATTAGC
EN1	CISBP	NW_005852492.1	636	649	-	12.0315	2.41e-05	0.0524	TGACTGCCCAATTA
ZFP90	CISBP	NW_005852492.1	1383	1394	+	11.9358	2.42e-05	0.0937	CTTTAACTTTGT
NEUROD2	HOCOMOCO	NW_005852492.1	867	875	+	13.5758	2.43e-05	0.0946	AACAGCTGG
Pou5f1	CISBP	NW_005852492.1	1697	1711	+	12.6238	2.43e-05	0.0501	GTTTTGATTTTTAAA
ZNF880	CISBP	NW_005852492.1	1428	1454	+	11.1364	2.44e-05	0.0389	ATGTATTTTCCCCTTTCTATGCAGATA
Nfe2l2	JASPAR	NW_005852492.1	1631	1645	+	11.8939	2.44e-05	0.0472	CACCATGAGCCAGCG
Hmx3	JASPAR	NW_005852492.1	666	682	+	12.4756	2.44e-05	0.0907	CGATACAATTAACAAAT
SP2	hTFtarget	NW_005852492.1	573	587	-	12.431	2.45e-05	0.094	GCCCCACCCTTGCTG
KLF5	hTFtarget	NW_005852492.1	387	396	-	13.1837	2.47e-05	0.0477	ACCCCACCCA
RFX5	hTFtarget	NW_005852492.1	44	58	+	12.3273	2.47e-05	0.0949	TCTGTGGTTGCTGTG
ZNF467	HOCOMOCO	NW_005852492.1	1863	1884	-	10.5612	2.47e-05	0.0513	AGGGTGAAAAGAGAGTGGGGGA
NR2E1	CISBP	NW_005852492.1	1010	1018	-	11.4796	2.47e-05	0.0486	AAAAGTCAC
NR2E1	CISBP	NW_005852492.1	1210	1218	-	11.4796	2.47e-05	0.0486	AAAAGTCAC
Esr2	CISBP	NW_005852492.1	1762	1770	+	10.5152	2.47e-05	0.0973	TGAGGTCAT
ZNF10	CISBP	NW_005852492.1	700	708	+	12.0612	2.48e-05	0.0878	CCCTATCTC
HNF1B	hTFtarget	NW_005852492.1	628	639	+	12.1351	2.48e-05	0.075	TTAGTGATTAAT
JUND	hTFtarget	NW_005852492.1	1761	1771	-	11.5291	2.48e-05	0.0974	GATGACCTCAC
BACH1	hTFtarget	NW_005852492.1	544	558	-	10.5229	2.48e-05	0.0478	CTGACTCTGCACTAG
ZNF23	CISBP	NW_005852492.1	567	585	-	8.81633	2.49e-05	0.0967	CCCACCCTTGCTGCGACCA
Zic3	JASPAR	NW_005852492.1	459	471	-	12.5674	2.49e-05	0.0966	CACTGCAGGAGCC
FERD3L	CISBP	NW_005852492.1	982	995	+	9.46939	2.5e-05	0.0487	GTAACATCTGGCAG
FERD3L	CISBP	NW_005852492.1	1182	1195	+	9.46939	2.5e-05	0.0487	GTAACATCTGGCAG
TFEC	JASPAR	NW_005852492.1	1889	1898	-	12.7073	2.51e-05	0.0492	AGCACATGAC
TFEC	CISBP	NW_005852492.1	1889	1898	-	12.6633	2.51e-05	0.0492	AGCACATGAC
GATA1	hTFtarget	NW_005852492.1	1502	1511	-	13.1531	2.51e-05	0.0962	AGATTGTATC
FOXC1	hTFtarget	NW_005852492.1	1409	1420	-	10.8932	2.51e-05	0.0948	GATATATTAAGC
Relb	HOCOMOCO	NW_005852492.1	1855	1866	+	12.3846	2.52e-05	0.0988	CAGGACTTTCCC
RELB	hTFtarget	NW_005852492.1	1855	1866	+	12.3846	2.52e-05	0.0988	CAGGACTTTCCC
MYOD1	hTFtarget	NW_005852492.1	866	877	-	12.5306	2.53e-05	0.0494	GACCAGCTGTTT
PPARA	hTFtarget	NW_005852492.1	1856	1872	-	12.2537	2.53e-05	0.0961	GAGTGGGGGAAAGTCCT
ZIC4	CISBP	NW_005852492.1	1754	1768	-	12.4082	2.55e-05	0.0989	GACCTCACATAGTGC
Alx1	CISBP	NW_005852492.1	12	21	+	11.823	2.55e-05	0.0471	TTTAATTAAA
Alx1	CISBP	NW_005852492.1	12	21	-	11.823	2.55e-05	0.0471	TTTAATTAAA
JUN	hTFtarget	NW_005852492.1	1761	1770	+	12.5758	2.55e-05	0.1	GTGAGGTCAT
REST	hTFtarget	NW_005852492.1	1782	1797	-	7.04082	2.57e-05	0.05	CTCTGTCTCACGTGCT
REST	hTFtarget	NW_005852492.1	169	189	+	4.40816	2.59e-05	0.1	AGCCCAGGCCTTGTTGCTGCC
ATOH1	CISBP	NW_005852492.1	867	876	-	12.8469	2.6e-05	0.0349	ACCAGCTGTT
ZNF530	JASPAR	NW_005852492.1	549	566	+	10.4286	2.6e-05	0.0334	GCAGAGTCAGAGGAGGGG
REST	hTFtarget	NW_005852492.1	513	527	+	7	2.6e-05	0.075	GCTTTCCTACGTGCT
CTCFL	hTFtarget	NW_005852492.1	346	359	-	11.7236	2.61e-05	0.102	GGAGAGGGGGCGCT
Klf7	CISBP	NW_005852492.1	578	587	-	12.1429	2.62e-05	0.102	GCCCCACCCT
BACH1	hTFtarget	NW_005852492.1	361	373	+	12.2033	2.62e-05	0.0527	TGTGACTCTGCAA
PRDM6	CISBP	NW_005852492.1	1796	1816	-	12.0971	2.62e-05	0.0322	GTTTTCTTCTCTGTGTCTTCT
STAT1	hTFtarget	NW_005852492.1	1010	1028	-	12.0404	2.63e-05	0.0497	CCAGGTTCCCAAAAGTCAC
STAT1	hTFtarget	NW_005852492.1	1210	1228	-	12.0404	2.63e-05	0.0497	CCAGGTTCCCAAAAGTCAC
CREB1	hTFtarget	NW_005852492.1	1760	1771	+	10.551	2.63e-05	0.103	TGTGAGGTCATC
ZNF23	CISBP	NW_005852492.1	407	425	+	8.62245	2.63e-05	0.102	ACCCCCACTGCAGCTCTGC
Bhlhe40	CISBP	NW_005852492.1	1782	1791	+	13.5	2.64e-05	0.0517	AGCACGTGAG
Rfx7	CISBP	NW_005852492.1	49	58	+	9.64356	2.64e-05	0.104	GGTTGCTGTG
ZNF281	hTFtarget	NW_005852492.1	349	360	-	9.82022	2.65e-05	0.103	GGGAGAGGGGGC
LHX5	JASPAR	NW_005852492.1	968	975	-	12	2.65e-05	0.0506	GTAATTAA
LHX5	JASPAR	NW_005852492.1	1168	1175	-	12	2.65e-05	0.0506	GTAATTAA
LMX1A	JASPAR	NW_005852492.1	968	975	+	12.9434	2.65e-05	0.0502	TTAATTAC
LMX1A	JASPAR	NW_005852492.1	1168	1175	+	12.9434	2.65e-05	0.0502	TTAATTAC
NKX6-1	hTFtarget	NW_005852492.1	968	975	-	11.4746	2.65e-05	0.0496	GTAATTAA
NKX6-1	hTFtarget	NW_005852492.1	1168	1175	-	11.4746	2.65e-05	0.0496	GTAATTAA
LMX1A	CISBP	NW_005852492.1	968	975	+	12.9208	2.65e-05	0.0504	TTAATTAC
LMX1A	CISBP	NW_005852492.1	1168	1175	+	12.9208	2.65e-05	0.0504	TTAATTAC
NKX6-2	CISBP	NW_005852492.1	968	975	+	9.49505	2.65e-05	0.0496	TTAATTAC
NKX6-2	CISBP	NW_005852492.1	1168	1175	+	9.49505	2.65e-05	0.0496	TTAATTAC
NKX6-2	CISBP	NW_005852492.1	968	975	+	11.099	2.65e-05	0.0508	TTAATTAC
NKX6-2	CISBP	NW_005852492.1	1168	1175	+	11.099	2.65e-05	0.0508	TTAATTAC
LHX5	CISBP	NW_005852492.1	968	975	+	11.5446	2.65e-05	0.05	TTAATTAC
LHX5	CISBP	NW_005852492.1	1168	1175	+	11.5446	2.65e-05	0.05	TTAATTAC
LHX5	CISBP	NW_005852492.1	968	975	+	11.9505	2.65e-05	0.0505	TTAATTAC
LHX5	CISBP	NW_005852492.1	1168	1175	+	11.9505	2.65e-05	0.0505	TTAATTAC
HOXD12	hTFtarget	NW_005852492.1	967	975	+	11.7941	2.65e-05	0.0512	TTTAATTAC
HOXD12	hTFtarget	NW_005852492.1	1167	1175	+	11.7941	2.65e-05	0.0512	TTTAATTAC
DLX3	hTFtarget	NW_005852492.1	968	975	+	9.70297	2.65e-05	0.0503	TTAATTAC
DLX3	hTFtarget	NW_005852492.1	1168	1175	+	9.70297	2.65e-05	0.0503	TTAATTAC
Hoxc6	CISBP	NW_005852492.1	968	975	+	13.297	2.65e-05	0.0499	TTAATTAC
Hoxc6	CISBP	NW_005852492.1	1168	1175	+	13.297	2.65e-05	0.0499	TTAATTAC
Arntl	JASPAR	NW_005852492.1	1783	1792	-	12.8689	2.65e-05	0.104	TCTCACGTGC
Arntl	CISBP	NW_005852492.1	1783	1792	+	12.8061	2.65e-05	0.104	GCACGTGAGA
KLF13	hTFtarget	NW_005852492.1	385	397	-	12.3673	2.66e-05	0.103	GACCCCACCCATG
ZBTB18	hTFtarget	NW_005852492.1	983	993	-	12.551	2.66e-05	0.052	GCCAGATGTTA
ZBTB18	hTFtarget	NW_005852492.1	1183	1193	-	12.551	2.66e-05	0.052	GCCAGATGTTA
Tbx5	CISBP	NW_005852492.1	1625	1632	+	11.5596	2.67e-05	0.0775	AGGTGCCA
MLX	CISBP	NW_005852492.1	1783	1790	-	12.398	2.67e-05	0.105	TCACGTGC
Blimp-1	TRANSFAC	NW_005852492.1	775	788	-	11.9848	2.68e-05	0.0998	TGAGGGGAAAGTGC
STAT2	hTFtarget	NW_005852492.1	1573	1591	-	11.6212	2.68e-05	0.101	AAGAAAATAAAAGACACAC
EN1	CISBP	NW_005852492.1	636	649	+	11.3864	2.69e-05	0.0519	TAATTGGGCAGTCA
Foxl1	CISBP	NW_005852492.1	210	219	-	10.4216	2.69e-05	0.102	TATATAAACA
PATZ1	hTFtarget	NW_005852492.1	576	587	+	11.7528	2.7e-05	0.0837	CAAGGGTGGGGC
BACH1	hTFtarget	NW_005852492.1	547	559	-	12.1545	2.7e-05	0.0527	TCTGACTCTGCAC
Smad2	HOCOMOCO	NW_005852492.1	197	205	-	12.1212	2.71e-05	0.104	TCTGCCTGT
ZNF692	CISBP	NW_005852492.1	113	125	-	11.8878	2.72e-05	0.0532	CTCGGGCCCCAGC
ZNF768	HOCOMOCO	NW_005852492.1	1798	1817	+	9.12121	2.72e-05	0.0519	AAGACACAGAGAAGAAAACC
NFIC	hTFtarget	NW_005852492.1	478	488	-	13.3089	2.72e-05	0.078	GTCTTGGCATC
BACH1	hTFtarget	NW_005852492.1	363	372	+	9.54082	2.73e-05	0.0532	TGACTCTGCA
BACH1	hTFtarget	NW_005852492.1	548	557	-	9.54082	2.73e-05	0.0532	TGACTCTGCA
IRF1	hTFtarget	NW_005852492.1	1574	1594	+	11.1129	2.73e-05	0.079	TGTGTCTTTTATTTTCTTTGC
SOX8	CISBP	NW_005852492.1	957	970	-	2.9898	2.73e-05	0.0357	TAAATAGTCATTCA
SOX8	CISBP	NW_005852492.1	1157	1170	-	2.9898	2.73e-05	0.0357	TAAATAGTCATTCA
KLF10	CISBP	NW_005852492.1	573	587	-	12.1122	2.73e-05	0.106	GCCCCACCCTTGCTG
FOXA1	hTFtarget	NW_005852492.1	1643	1662	-	8.90909	2.73e-05	0.101	TTTTTCAAATGTTTACTCGC
KLF14	JASPAR	NW_005852492.1	387	395	+	12.6854	2.74e-05	0.107	TGGGTGGGG
Plagl1	CISBP	NW_005852492.1	114	123	-	10.697	2.74e-05	0.0534	CGGGCCCCAG
SOX8	CISBP	NW_005852492.1	636	649	+	2.90816	2.75e-05	0.0357	TAATTGGGCAGTCA
REST	hTFtarget	NW_005852492.1	173	187	+	6.37755	2.75e-05	0.107	CAGGCCTTGTTGCTG
FERD3L	CISBP	NW_005852492.1	982	995	+	9.35714	2.75e-05	0.0533	GTAACATCTGGCAG
FERD3L	CISBP	NW_005852492.1	1182	1195	+	9.35714	2.75e-05	0.0533	GTAACATCTGGCAG
BHLHE40	hTFtarget	NW_005852492.1	1782	1791	+	13.25	2.76e-05	0.0541	AGCACGTGAG
Irf3	HOCOMOCO	NW_005852492.1	1576	1595	-	11.9062	2.76e-05	0.102	AGCAAAGAAAATAAAAGACA
IRF3	hTFtarget	NW_005852492.1	1576	1595	-	11.9062	2.76e-05	0.102	AGCAAAGAAAATAAAAGACA
ZNF341	HOCOMOCO	NW_005852492.1	750	771	+	11.878	2.76e-05	0.079	GAGAGTGGGGTTGAGGAACAGA
Sall1	TRANSFAC	NW_005852492.1	1104	1114	-	12.5082	2.76e-05	0.0538	TGTTTTGGATC
Sall1	TRANSFAC	NW_005852492.1	1304	1314	-	12.5082	2.76e-05	0.0538	TGTTTTGGATC
Egr1	TRANSFAC	NW_005852492.1	345	360	+	8.13793	2.76e-05	0.107	AAGCGCCCCCTCTCCC
Foxj3	HOCOMOCO	NW_005852492.1	209	221	+	11.803	2.76e-05	0.0512	GTGTTTATATATA
FOXJ3	hTFtarget	NW_005852492.1	209	221	+	11.803	2.76e-05	0.0514	GTGTTTATATATA
POU4F2	hTFtarget	NW_005852492.1	960	975	-	11.9109	2.76e-05	0.0498	GTAATTAAATAGTCAT
POU4F2	hTFtarget	NW_005852492.1	1160	1175	-	11.9109	2.76e-05	0.0498	GTAATTAAATAGTCAT
NANOG	hTFtarget	NW_005852492.1	1554	1570	-	12.0959	2.76e-05	0.103	ACCATTCAGTTGCAAAA
Pou2f3	CISBP	NW_005852492.1	1929	1937	+	7.91473	2.77e-05	0.104	CCTAATGAG
ZNF680	CISBP	NW_005852492.1	1785	1805	-	11.6224	2.77e-05	0.104	TGTGTCTTCTCTGTCTCACGT
LHX6	CISBP	NW_005852492.1	969	984	+	9.12871	2.78e-05	0.0541	TAATTACGTCTAAGTA
LHX6	CISBP	NW_005852492.1	1169	1184	+	9.12871	2.78e-05	0.0541	TAATTACGTCTAAGTA
MYF5	JASPAR	NW_005852492.1	866	877	+	12.9908	2.78e-05	0.0538	AAACAGCTGGTC
MYF5	JASPAR	NW_005852492.1	866	877	-	12.9908	2.78e-05	0.0538	GACCAGCTGTTT
ZBTB14	hTFtarget	NW_005852492.1	337	352	+	1.52041	2.79e-05	0.109	CTACATGCAAGCGCCC
E2F6	hTFtarget	NW_005852492.1	2	12	-	12.9655	2.79e-05	0.098	AGGAGGGAAGT
ZNF329	CISBP	NW_005852492.1	489	509	+	10.4495	2.8e-05	0.0501	CAGGAGCATGTAGGGCCTGAG
Myf5	CISBP	NW_005852492.1	868	877	-	12.8073	2.82e-05	0.0749	GACCAGCTGT
Zbtb17	HOCOMOCO	NW_005852492.1	551	569	+	11.1429	2.82e-05	0.0539	AGAGTCAGAGGAGGGGTGG
NKX3-1	hTFtarget	NW_005852492.1	534	543	+	12.1376	2.83e-05	0.11	TGAAGTGCTT
REST	hTFtarget	NW_005852492.1	168	189	-	8.13131	2.83e-05	0.109	GGCAGCAACAAGGCCTGGGCTC
Pou1f1	HOCOMOCO	NW_005852492.1	378	390	-	12.2697	2.84e-05	0.103	CCCATGAAAAAAT
POU1F1	hTFtarget	NW_005852492.1	378	390	-	12.2697	2.84e-05	0.103	CCCATGAAAAAAT
ZBTB6	hTFtarget	NW_005852492.1	501	513	+	12.2569	2.85e-05	0.111	GGGCCTGAGCCAG
Sox2	JASPAR	NW_005852492.1	1555	1569	-	12.1343	2.85e-05	0.107	CCATTCAGTTGCAAA
Plag1	TRANSFAC	NW_005852492.1	113	131	+	-22.9508	2.85e-05	0.111	GCTGGGGCCCGAGCTGGGT
LMX1B	CISBP	NW_005852492.1	10	20	+	10.8614	2.86e-05	0.0546	CCTTTAATTAA
Epas1	HOCOMOCO	NW_005852492.1	1459	1467	+	12.2273	2.86e-05	0.0422	GAACGTGCC
EPAS1	hTFtarget	NW_005852492.1	1459	1467	+	12.2273	2.86e-05	0.0424	GAACGTGCC
FOXI1	hTFtarget	NW_005852492.1	208	219	-	12.398	2.86e-05	0.107	TATATAAACACT
Zfp105	CISBP	NW_005852492.1	1540	1549	+	8.83799	2.86e-05	0.0397	TTATTTTTTG
SPI1	hTFtarget	NW_005852492.1	1372	1385	+	7.60204	2.86e-05	0.11	GAAAAGGAGAACTT
ZNF189	CISBP	NW_005852492.1	762	779	+	12.3878	2.87e-05	0.111	GAGGAACAGAATAGCACT
Sox2	JASPAR	NW_005852492.1	1555	1569	-	12.1188	2.87e-05	0.107	CCATTCAGTTGCAAA
SP8	JASPAR	NW_005852492.1	559	570	-	12.25	2.87e-05	0.111	ACCACCCCTCCT
Zkscan5	CISBP	NW_005852492.1	792	801	+	8.22642	2.87e-05	0.109	TTCATCTCCT
RBPJ	hTFtarget	NW_005852492.1	1942	1952	-	12.202	2.87e-05	0.112	AGGGTGGGAGA
FOXJ3	hTFtarget	NW_005852492.1	1714	1727	+	9.18182	2.87e-05	0.109	ATGGACAATCAACA
Jdp2	CISBP	NW_005852492.1	1760	1771	-	9.82653	2.87e-05	0.113	GATGACCTCACA
Pparg	HOCOMOCO	NW_005852492.1	1856	1872	-	12.0606	2.88e-05	0.109	GAGTGGGGGAAAGTCCT
Zfp105	TRANSFAC	NW_005852492.1	669	683	+	11.619	2.88e-05	0.0408	TACAATTAACAAATT
BCL6B	CISBP	NW_005852492.1	830	845	+	9.19388	2.88e-05	0.109	ATGCTTTCAAGGTATC
Pou5f1	CISBP	NW_005852492.1	1555	1569	-	12.3861	2.88e-05	0.0501	CCATTCAGTTGCAAA
FOXJ2	hTFtarget	NW_005852492.1	1541	1554	-	10.19	2.89e-05	0.109	ATTAACAAAAAATA
BCL11A	hTFtarget	NW_005852492.1	1366	1382	+	11.9603	2.89e-05	0.109	GAGAGAGAAAAGGAGAA
KLF5	hTFtarget	NW_005852492.1	578	587	-	12.1717	2.89e-05	0.0604	GCCCCACCCT
BHLHE40	hTFtarget	NW_005852492.1	1782	1791	+	13.2041	2.89e-05	0.0568	AGCACGTGAG
Zfp629	TRANSFAC	NW_005852492.1	1103	1114	+	10.7377	2.9e-05	0.0553	TGATCCAAAACA
Zfp629	TRANSFAC	NW_005852492.1	1303	1314	+	10.7377	2.9e-05	0.0553	TGATCCAAAACA
ZNF554	CISBP	NW_005852492.1	350	370	-	11.8807	2.9e-05	0.112	CAGAGTCACAGGGAGAGGGGG
SRF	hTFtarget	NW_005852492.1	1929	1940	-	10.4944	2.9e-05	0.112	GCCCTCATTAGG
KLF15	hTFtarget	NW_005852492.1	558	572	-	11.8571	2.91e-05	0.0561	CGACCACCCCTCCTC
Zfp182	TRANSFAC	NW_005852492.1	1715	1726	+	7.57377	2.92e-05	0.112	TGGACAATCAAC
ZNF214	CISBP	NW_005852492.1	1031	1054	-	10.422	2.92e-05	0.0562	GATTAGTGATGTCCTTATGAAACT
ZNF214	CISBP	NW_005852492.1	1231	1254	-	10.422	2.92e-05	0.0562	GATTAGTGATGTCCTTATGAAACT
JUNB	hTFtarget	NW_005852492.1	1760	1771	+	10.5204	2.92e-05	0.115	TGTGAGGTCATC
SP8	CISBP	NW_005852492.1	559	570	-	12.2143	2.92e-05	0.113	ACCACCCCTCCT
VEZF1	hTFtarget	NW_005852492.1	1861	1882	-	11.75	2.92e-05	0.0672	GGTGAAAAGAGAGTGGGGGAAA
TFAP2C	hTFtarget	NW_005852492.1	501	514	+	12.2358	2.93e-05	0.115	GGGCCTGAGCCAGC
FOSL1	hTFtarget	NW_005852492.1	1760	1771	-	11.9388	2.93e-05	0.115	GATGACCTCACA
MAFF	hTFtarget	NW_005852492.1	546	560	-	10.9796	2.93e-05	0.114	CTCTGACTCTGCACT
Usf2	CISBP	NW_005852492.1	1782	1791	+	13.4286	2.93e-05	0.115	AGCACGTGAG
Hand1	HOCOMOCO	NW_005852492.1	1021	1037	+	12.3182	2.93e-05	0.0559	GAACCTGGGCAGTTTCA
Hand1	HOCOMOCO	NW_005852492.1	1221	1237	+	12.3182	2.93e-05	0.0559	GAACCTGGGCAGTTTCA
ZIM3	JASPAR	NW_005852492.1	127	141	-	11.6239	2.93e-05	0.111	TACAACATAAACCCA
Hbp1	CISBP	NW_005852492.1	1562	1569	+	5.37463	2.94e-05	0.114	CTGAATGG
LMX1B	JASPAR	NW_005852492.1	965	975	+	13.2	2.94e-05	0.0275	TATTTAATTAC
LMX1B	JASPAR	NW_005852492.1	1165	1175	+	13.2	2.94e-05	0.0275	TATTTAATTAC
Myod1	JASPAR	NW_005852492.1	864	876	-	13.1837	2.94e-05	0.114	ACCAGCTGTTTTG
NFE2	hTFtarget	NW_005852492.1	548	559	-	11.2018	2.95e-05	0.0574	TCTGACTCTGCA
ZNF93	CISBP	NW_005852492.1	559	597	-	11.0423	2.95e-05	0.0374	GCATGCCAGGGCCCCACCCTTGCTGCGACCACCCCTCCT
KLF7	JASPAR	NW_005852492.1	578	586	+	13.1461	2.96e-05	0.0623	AGGGTGGGG
PBX3	hTFtarget	NW_005852492.1	356	372	-	11.9078	2.96e-05	0.114	TGCAGAGTCACAGGGAG
PAX4	CISBP	NW_005852492.1	1908	1927	-	12.1584	2.96e-05	0.114	GGATTAGCACTGCCTAAATC
E2F6	hTFtarget	NW_005852492.1	3	13	-	12.9082	2.96e-05	0.116	AAGGAGGGAAG
Tfap4	CISBP	NW_005852492.1	868	876	-	10.1837	2.97e-05	0.0583	ACCAGCTGT
CREB1	hTFtarget	NW_005852492.1	1760	1771	-	12.1919	2.97e-05	0.0583	GATGACCTCACA
ZNF467	HOCOMOCO	NW_005852492.1	558	579	+	10.1735	2.98e-05	0.0513	GAGGAGGGGTGGTCGCAGCAAG
Bhlhe40	CISBP	NW_005852492.1	1782	1791	-	13.4184	2.98e-05	0.0585	CTCACGTGCT
LHX9	CISBP	NW_005852492.1	1930	1938	+	8.7767	2.98e-05	0.113	CTAATGAGG
JUNB	hTFtarget	NW_005852492.1	1760	1771	-	10.2	2.99e-05	0.117	GATGACCTCACA
Zbtb41	TRANSFAC	NW_005852492.1	818	826	-	13.541	2.99e-05	0.117	TGAAGGGGT
LMX1B	CISBP	NW_005852492.1	965	975	+	13.1188	2.99e-05	0.0279	TATTTAATTAC
LMX1B	CISBP	NW_005852492.1	1165	1175	+	13.1188	2.99e-05	0.0279	TATTTAATTAC
Zfp770	TRANSFAC	NW_005852492.1	346	355	-	13.2459	3e-05	0.117	AGGGGGCGCT
Zfp668	TRANSFAC	NW_005852492.1	1050	1061	-	11.7742	3e-05	0.0583	GGATGGTGATTA
Zfp668	TRANSFAC	NW_005852492.1	1250	1261	-	11.7742	3e-05	0.0583	GGATGGTGATTA
Rest	HOCOMOCO	NW_005852492.1	509	530	-	4.87143	3e-05	0.116	GCTAGCACGTAGGAAAGCTGGC
KLF14	CISBP	NW_005852492.1	575	588	-	11.949	3.02e-05	0.117	GGCCCCACCCTTGC
Zfp287	TRANSFAC	NW_005852492.1	142	153	+	12.371	3.02e-05	0.112	TTGTTGAAAATA
OTX2	hTFtarget	NW_005852492.1	1920	1934	-	11.4141	3.04e-05	0.114	ATTAGGAGGATTAGC
ZNF765	CISBP	NW_005852492.1	113	130	+	11.5505	3.05e-05	0.0962	GCTGGGGCCCGAGCTGGG
Atoh1	CISBP	NW_005852492.1	982	993	+	13.0367	3.06e-05	0.0283	GTAACATCTGGC
Atoh1	CISBP	NW_005852492.1	1182	1193	+	13.0367	3.06e-05	0.0283	GTAACATCTGGC
Rfx6	JASPAR	NW_005852492.1	48	60	-	12.122	3.06e-05	0.119	TGCACAGCAACCA
ZNF419	CISBP	NW_005852492.1	112	132	-	7.84286	3.08e-05	0.119	AACCCAGCTCGGGCCCCAGCC
ZNF467	CISBP	NW_005852492.1	1864	1884	+	10.7778	3.09e-05	0.117	CCCCCACTCTCTTTTCACCCT
BHLHE40	hTFtarget	NW_005852492.1	1781	1790	-	13	3.1e-05	0.0638	TCACGTGCTT
HAND2	hTFtarget	NW_005852492.1	984	993	-	12.6143	3.1e-05	0.061	GCCAGATGTT
HAND2	hTFtarget	NW_005852492.1	1184	1193	-	12.6143	3.1e-05	0.061	GCCAGATGTT
Zfp105	CISBP	NW_005852492.1	644	653	-	8.80447	3.1e-05	0.0397	TTGTTGACTG
Foxb1	CISBP	NW_005852492.1	210	219	+	10.7383	3.11e-05	0.118	TGTTTATATA
ZBTB14	hTFtarget	NW_005852492.1	337	352	+	3.05102	3.11e-05	0.121	CTACATGCAAGCGCCC
ZNF771	CISBP	NW_005852492.1	617	631	+	11.1327	3.11e-05	0.121	AGTGCTAACCCTTAG
POU2F2	hTFtarget	NW_005852492.1	1445	1454	+	12.2574	3.11e-05	0.12	TATGCAGATA
ATF2	hTFtarget	NW_005852492.1	1761	1770	-	11.881	3.12e-05	0.123	ATGACCTCAC
SP1	hTFtarget	NW_005852492.1	578	592	-	11.8469	3.12e-05	0.083	CCAGGGCCCCACCCT
ZBTB7A	hTFtarget	NW_005852492.1	345	359	+	12.3265	3.13e-05	0.0476	AAGCGCCCCCTCTCC
KLF5	hTFtarget	NW_005852492.1	387	396	-	12.1111	3.13e-05	0.0604	ACCCCACCCA
FOXH1	hTFtarget	NW_005852492.1	1079	1089	-	12.8269	3.13e-05	0.0572	AGGAATACACA
FOXH1	hTFtarget	NW_005852492.1	1279	1289	-	12.8269	3.13e-05	0.0572	AGGAATACACA
ZNF329	HOCOMOCO	NW_005852492.1	489	508	+	4.32857	3.13e-05	0.0608	CAGGAGCATGTAGGGCCTGA
Dbp	HOCOMOCO	NW_005852492.1	715	725	+	11.79	3.14e-05	0.119	GTTTTGTAACA
DBP	hTFtarget	NW_005852492.1	715	725	+	11.79	3.14e-05	0.12	GTTTTGTAACA
ZBTB7A	hTFtarget	NW_005852492.1	44	55	-	12.2105	3.16e-05	0.0619	AGCAACCACAGA
ZBTB7A	hTFtarget	NW_005852492.1	44	55	-	12.1939	3.16e-05	0.0619	AGCAACCACAGA
Nfic	HOCOMOCO	NW_005852492.1	479	487	-	11.8333	3.16e-05	0.106	TCTTGGCAT
ZNF880	CISBP	NW_005852492.1	773	799	+	10.6273	3.16e-05	0.0389	TAGCACTTTCCCCTCATATTTCATCTC
SOHLH2	CISBP	NW_005852492.1	1782	1791	+	12.3673	3.18e-05	0.0623	AGCACGTGAG
SOHLH2	JASPAR	NW_005852492.1	1782	1791	+	12.4032	3.18e-05	0.0623	AGCACGTGAG
Hlx	TRANSFAC	NW_005852492.1	962	976	+	11.1198	3.18e-05	0.0305	GACTATTTAATTACG
Hlx	TRANSFAC	NW_005852492.1	1162	1176	+	11.1198	3.18e-05	0.0305	GACTATTTAATTACG
FERD3L	CISBP	NW_005852492.1	982	995	+	9.79592	3.18e-05	0.0618	GTAACATCTGGCAG
FERD3L	CISBP	NW_005852492.1	1182	1195	+	9.79592	3.18e-05	0.0618	GTAACATCTGGCAG
OLIG2	CISBP	NW_005852492.1	984	993	+	12.5714	3.18e-05	0.0311	AACATCTGGC
OLIG2	CISBP	NW_005852492.1	1184	1193	+	12.5714	3.18e-05	0.0311	AACATCTGGC
KLF7	JASPAR	NW_005852492.1	387	395	+	13.1236	3.19e-05	0.0623	TGGGTGGGG
Irf1	JASPAR	NW_005852492.1	1578	1592	-	11.8811	3.19e-05	0.119	AAAGAAAATAAAAGA
MAX	hTFtarget	NW_005852492.1	1780	1790	+	12.5612	3.2e-05	0.125	AAAGCACGTGA
ZNF282	CISBP	NW_005852492.1	1942	1952	+	12.3061	3.2e-05	0.125	TCTCCCACCCT
Zfp105	TRANSFAC	NW_005852492.1	1534	1548	-	11.517	3.2e-05	0.0408	AAAAAATAACAAAAC
Tcf21	CISBP	NW_005852492.1	867	875	+	13.4495	3.21e-05	0.0418	AACAGCTGG
Atf7	CISBP	NW_005852492.1	1759	1770	+	11.7699	3.21e-05	0.0627	ATGTGAGGTCAT
Eomes	CISBP	NW_005852492.1	948	957	-	10.898	3.21e-05	0.0631	AGGTGTTACA
Eomes	CISBP	NW_005852492.1	1148	1157	-	10.898	3.21e-05	0.0631	AGGTGTTACA
NKX2-3	CISBP	NW_005852492.1	661	669	+	10.5248	3.22e-05	0.127	GTCAACGAT
Ascl2	CISBP	NW_005852492.1	867	876	+	12.4082	3.22e-05	0.0624	AACAGCTGGT
Ascl2	TRANSFAC	NW_005852492.1	867	876	+	12.4143	3.22e-05	0.0623	AACAGCTGGT
Ascl2	JASPAR	NW_005852492.1	867	876	+	12.4143	3.22e-05	0.0623	AACAGCTGGT
Tbx20	TRANSFAC	NW_005852492.1	947	957	-	3.40984	3.23e-05	0.0619	AGGTGTTACAT
Tbx20	TRANSFAC	NW_005852492.1	1147	1157	-	3.40984	3.23e-05	0.0619	AGGTGTTACAT
BACH2	hTFtarget	NW_005852492.1	361	374	+	11.6504	3.23e-05	0.0627	TGTGACTCTGCAAG
Lhx4	TRANSFAC	NW_005852492.1	13	20	+	11.0182	3.23e-05	0.0609	TTAATTAA
Lhx4	TRANSFAC	NW_005852492.1	13	20	-	11.0182	3.23e-05	0.0609	TTAATTAA
Lhx4	JASPAR	NW_005852492.1	13	20	+	11.0339	3.23e-05	0.0611	TTAATTAA
Lhx4	JASPAR	NW_005852492.1	13	20	-	11.0339	3.23e-05	0.0611	TTAATTAA
LMX1B	JASPAR	NW_005852492.1	13	20	+	10.0789	3.23e-05	0.0545	TTAATTAA
LMX1B	JASPAR	NW_005852492.1	13	20	-	10.0789	3.23e-05	0.0545	TTAATTAA
LMX1A	JASPAR	NW_005852492.1	13	20	+	11.4094	3.23e-05	0.0593	TTAATTAA
LMX1A	JASPAR	NW_005852492.1	13	20	-	11.4094	3.23e-05	0.0593	TTAATTAA
Lhx4	CISBP	NW_005852492.1	13	20	+	11	3.23e-05	0.06	TTAATTAA
Lhx4	CISBP	NW_005852492.1	13	20	-	11	3.23e-05	0.06	TTAATTAA
LMX1A	CISBP	NW_005852492.1	13	20	+	11.3622	3.23e-05	0.0588	TTAATTAA
LMX1A	CISBP	NW_005852492.1	13	20	-	11.3622	3.23e-05	0.0588	TTAATTAA
LMX1B	CISBP	NW_005852492.1	13	20	+	10.0547	3.23e-05	0.0542	TTAATTAA
LMX1B	CISBP	NW_005852492.1	13	20	-	10.0547	3.23e-05	0.0542	TTAATTAA
HOXD13	hTFtarget	NW_005852492.1	929	936	-	11.7921	3.23e-05	0.119	TTTTATTA
ZNF140	CISBP	NW_005852492.1	752	775	-	11.5657	3.23e-05	0.103	CTATTCTGTTCCTCAACCCCACTC
ZNF287	CISBP	NW_005852492.1	1531	1563	+	8.80531	3.24e-05	0.0382	GCAGTTTTGTTATTTTTTGTTAATTTTGCAACT
ZNF860	CISBP	NW_005852492.1	350	364	+	11.844	3.25e-05	0.0994	CCCCCTCTCCCTGTG
BHLHE40	hTFtarget	NW_005852492.1	1783	1792	+	12.9633	3.25e-05	0.0638	GCACGTGAGA
Sox10	HOCOMOCO	NW_005852492.1	1724	1739	-	12.0455	3.25e-05	0.126	AATACAGGGCTTTGTT
SOX10	hTFtarget	NW_005852492.1	1724	1739	-	12.0455	3.25e-05	0.126	AATACAGGGCTTTGTT
KLF1	hTFtarget	NW_005852492.1	387	400	+	11.7273	3.25e-05	0.0635	TGGGTGGGGTCCCA
TBX5	hTFtarget	NW_005852492.1	950	957	-	11.8276	3.26e-05	0.0637	AGGTGTTA
TBX5	hTFtarget	NW_005852492.1	1150	1157	-	11.8276	3.26e-05	0.0637	AGGTGTTA
TBX4	JASPAR	NW_005852492.1	950	957	-	12.3061	3.26e-05	0.0639	AGGTGTTA
TBX4	JASPAR	NW_005852492.1	1150	1157	-	12.3061	3.26e-05	0.0639	AGGTGTTA
PRDM1	hTFtarget	NW_005852492.1	777	784	+	11.1111	3.26e-05	0.0625	ACTTTCCC
PRDM1	hTFtarget	NW_005852492.1	1859	1866	+	11.1111	3.26e-05	0.0625	ACTTTCCC
TBX4	CISBP	NW_005852492.1	950	957	-	12.2755	3.26e-05	0.0639	AGGTGTTA
TBX4	CISBP	NW_005852492.1	1150	1157	-	12.2755	3.26e-05	0.0639	AGGTGTTA
TBX5	hTFtarget	NW_005852492.1	950	957	-	11.7857	3.26e-05	0.0636	AGGTGTTA
TBX5	hTFtarget	NW_005852492.1	1150	1157	-	11.7857	3.26e-05	0.0636	AGGTGTTA
Tbx4	CISBP	NW_005852492.1	950	957	-	12.7576	3.26e-05	0.0626	AGGTGTTA
Tbx4	CISBP	NW_005852492.1	1150	1157	-	12.7576	3.26e-05	0.0626	AGGTGTTA
GBX2	CISBP	NW_005852492.1	1930	1937	+	10.1359	3.26e-05	0.126	CTAATGAG
VSX2	hTFtarget	NW_005852492.1	1930	1937	+	9.22549	3.26e-05	0.126	CTAATGAG
POU6F2	CISBP	NW_005852492.1	1930	1937	+	6.5283	3.26e-05	0.126	CTAATGAG
Hnf1a	CISBP	NW_005852492.1	320	327	-	8.24272	3.26e-05	0.125	TTAACCAG
ZNF443	CISBP	NW_005852492.1	1608	1628	-	9.14414	3.26e-05	0.126	ACCTTCAATGAAGCATGTGTT
Epas1	HOCOMOCO	NW_005852492.1	1006	1014	+	12.0152	3.26e-05	0.0422	ATACGTGAC
[truncated: 3,978 more rows]
